# Supplementary material for: Mechanisms of antibiofilm compounds JG-1 and M4 across multiple species: alterations of protein interactions essential to biofilm formation
Source: Front Cell Infect Microbiol. 2025 Sep 17;15:1631575. doi: 10.3389/fcimb.2025.1631575 (PMC12484186; doi:10.3389/fcimb.2025.1631575)
Supplement: Supplementary Table 1 — Isolate List. [file Table1.xlsx]

## Sheet: Manuscript Mutant List
Species	JSG	Target Gene(s) Ordered Locus Name(s)	Target Gene Name(s)	Antibiotic Resistance Cassette(s)	Source
S. Typhimurium 14028	210	none (WT)		N	ATCC
S. Typhimurium 14028	1086	STM14_0228	fhuA	Kan	Gift of Andreas Baumler
S. Typhimurium 14028	3044	STM14_2331	cheY	Tet	Gift of Brian Ahmer
S. Typhimurium 14028	3687	STM14_4216	envZ	Kan	Gift of Michael McClelland
S. Typhimurium 14028	3718	STM14_4713	trxA	Kan	(Porwollik et al., 2014)
S. Typhimurium 14028	3733	STM14_2378	fliC	N	(Porwollik et al., 2014)
S. Typhimurium 14028	3922	STM14_1918	yncE	N
S. Typhimurium 14028	3932	STM14_3564	relA	N	BEI Resources (NR-40662)
S. Typhimurium 14028	4071	STM14_3720	speB	Kan	(Porwollik et al., 2014)
S. aureus USA300	4090	none (WT)			Gift of Daniel Wozniak
S. Typhimurium 14028	4277	STM14_1306	csgD	N
S. Typhimurium 14028	4302	STM14_4217	ompR	Cam	(Porwollik et al., 2014)
S. Typhimurium 14028	4570	STM14_1310	csgA	Kan
S. Typhimurium 14028	4578	STM14_1600	katE	Kan	(Porwollik et al., 2014)
S. Typhimurium 14028	4658	STM14_0455	yaiC	Kan	(Porwollik et al., 2014)
Enterobacter spp.	4725	none (WT)			Gift of Lauren Bakaletz
S. Typhimurium 14028	4744	STM14_2620	yegE	Kan	(Porwollik et al., 2014)
S. Typhimurium 14028	4777	STM14_0013	dnaK	Kan	This Study
S. Typhimurium 14028	4849	STM14_5446	tsr	Kan	(Porwollik et al., 2014)
S. Typhimurium 14028	4851	STM14_2337	motB	Kan	(Porwollik et al., 2014)
S. Typhimurium 14028	4852	STM14_2374	fliA	Kan	(Porwollik et al., 2014)
S. Typhimurium 14028	4855	STM14_2373	fliZ	Cam	(Porwollik et al., 2014)
S. Typhimurium 14028	4856	STM14_1304	csgF	Cam	(Porwollik et al., 2014)
S. Typhimurium 14028	4857	STM14_5543	pefA	Kan	(Porwollik et al., 2014)
S. Typhimurium 14028	4863	STM14_4305	tcp	Kan	(Porwollik et al., 2014)
E. cloacae 13047	4921	none (WT)			ATCC
S. Typhimurium 14028	4922	insertion of lux operon	"14028lux"	Kan	(Bennett et al., 2024)
S. Typhimurium 14028	5125	STM14_4370 to STM14_4400	dppF to STM14_4400	Kan	(Porwollik et al., 2014)
S. Typhimurium 14028	5128	STM14_0522	cyoB	Cam	(Porwollik et al., 2014)
S. Typhimurium 14028	5129	STM14_0523	cyoA	Cam	(Porwollik et al., 2014)
S. Typhimurium 14028	5130	STM14_0504 to STM14_0529	STM14_0504 to STM14_0529	Cam	(Porwollik et al., 2014)
S. Typhimurium 14028	5131	STM14_5340	relB	N	BEI Resources (NR-40773)
S. Typhimurium 14028	5132	STM14_4711	gppA	Kan	(Porwollik et al., 2014)
S. Typhimurium 14028	5133	STM14_2168	cydB homolog	Kan	(Porwollik et al., 2014)
S. Typhimurium 14028	5134	STM14_2168	cydB homolog	Cam	(Porwollik et al., 2014)
S. Typhimurium 14028	5136	STM14_5341	relE	Cam	(Porwollik et al., 2014)
S. Typhimurium 14028	5137	STM14_5006	rsd	Kan	(Porwollik et al., 2014)
S. Typhimurium 14028	5138	STM14_0523	cyoA	Kan	(Porwollik et al., 2014)
S. Typhimurium 14028	5139	STM14_0862	cydB	Kan	(Porwollik et al., 2014)
S. Typhimurium 14028	5141	STM14_1870	relE homolog	Kan	(Porwollik et al., 2014)
S. Typhimurium 14028	5142	STM14_0519	cyoE	Cam	(Porwollik et al., 2014)
S. Typhimurium 14028	5143	STM14_0220	dksA	Cam	(Porwollik et al., 2014)
S. Typhimurium 14028	5144	STM14_0220	dksA	Kan	(Porwollik et al., 2014)
S. Typhimurium 14028	5145	STM14_0519	cyoE	Kan	(Porwollik et al., 2014)
S. Typhimurium 14028	5147	STM14_5341	relE	Kan	(Porwollik et al., 2014)
S. Typhimurium 14028	5152	STM14_4008	rpoN	Cam	(Porwollik et al., 2014)
S. Typhimurium 14028	5162	STM14_2603	wcaG	Kan	(Porwollik et al., 2014)
S. Typhimurium 14028	5166	STM14_0862	cydB	Cam	(Porwollik et al., 2014)
S. Typhimurium 14028	5168	STM14_1870	relE homolog	Cam	(Porwollik et al., 2014)
S. Typhimurium 14028	5173	STM14_4008	rpoN	Kan	(Porwollik et al., 2014)
S. Typhimurium 14028	5180	STM14_4375	dppA	Cam	(Porwollik et al., 2014)
S. Typhimurium 14028	5184	STM14_1130	ompF	Kan	(Porwollik et al., 2014)
S. Typhimurium 14028	5186	STM14_2797	ompC	Kan	(Porwollik et al., 2014)
S. Typhimurium 14028	5187	STM14_2797	ompC	Cam	(Porwollik et al., 2014)
S. Typhimurium 14028	5190	STM14_1470		Kan	(Porwollik et al., 2014)
S. Typhimurium 14028	5191	STM14_1470		Cam	(Porwollik et al., 2014)
S. Typhimurium 14028	5192	STM14_4663	atpA	Kan	(Porwollik et al., 2014)
S. Typhimurium 14028	5193	STM14_4663	atpA	Cam	(Porwollik et al., 2014)
S. Typhimurium 14028	5194	STM14_2670	bglX	Kan	(Porwollik et al., 2014)
S. Typhimurium 14028	5196	STM14_0966	dps	Kan	(Porwollik et al., 2014)
S. Typhimurium 14028	5197	STM14_1214	ompA	Kan	(Porwollik et al., 2014)
S. Typhimurium 14028	5209	STM14_2797 and STM14_1130	ompC ompF	Kan/Cam	This Study
S. Typhimurium 14028	5210	STM14_4507	spoT-Δctd	Cam	(Fitzsimmons et al., 2020)
S. Typhimurium 14028	5211	STM14_4507 and STM14_3564	spoT-Δctd relA::FRT	Cam	(Fitzsimmons et al., 2020)
S. Typhimurium 14028	5212	STM14_3564	relA	Kan	(Fitzsimmons et al., 2020)
S. Typhimurium 14028	5213	STM14_3564	relA::FRT spoT::FRT	N	(Fitzsimmons et al., 2020)
S. Typhimurium 14028	5280	STM14_1592	osmE	Kan	(Porwollik et al., 2014)
S. Typhimurium 14028	5282	STM14_2979	yfeR	Kan	(Porwollik et al., 2014)
S. Typhimurium 14028	5284	STM14_1743	slyB	Cam	(Porwollik et al., 2014)
S. Typhimurium 14028	5285	STM14_2574	udg	Kan	(Porwollik et al., 2014)
S. Typhimurium 14028	5286	STM14_2093	yciE	Kan	(Porwollik et al., 2014)
S. Typhimurium 14028	5287	STM14_5411	uxuR	Kan	(Porwollik et al., 2014)
S. Typhimurium 14028	5289	STM14_0161	yacA	Kan	(Porwollik et al., 2014)
S. Typhimurium 14028	5290	STM14_3163	lepA	Kan	(Porwollik et al., 2014)
S. Typhimurium 14028	5291	STM14_0481	yajC	Kan	(Porwollik et al., 2014)
S. Typhimurium 14028	5292	STM14_3266	yfiA	Kan	(Porwollik et al., 2014)
S. Typhimurium 14028	5294	STM14_4822	typA	Kan	(Porwollik et al., 2014)
S. Typhimurium 14028	5296	STM14_5278	rplI	Kan	(Porwollik et al., 2014)
S. Typhimurium 14028	5297	STM14_3976	secG	Kan	(Porwollik et al., 2014)
S. Typhimurium 14028	5298	STM14_5245	hflC	Kan	(Porwollik et al., 2014)
S. Typhimurium 14028	5300	STM14_5243	hflX	Kan	(Porwollik et al., 2014)
S. Typhimurium 14028	5302	STM14_3135	hmpA	Cam	(Porwollik et al., 2014)
S. Typhimurium 14028	5303	STM14_1162		Kan	(Porwollik et al., 2014)
S. Typhimurium 14028	5305	STM14_0529	tig	Kan	(Porwollik et al., 2014)
S. Typhimurium 14028	5307	STM14_4461	secB	Kan	(Porwollik et al., 2014)
S. Typhimurium 14028	5315	STM14_4173	crp	N	BEI Resources (NR-40695)
S. aureus USA300	5316	SAUSA300_1148	codY	Erythromycin	BEI Resources (NR-48097)
S. aureus USA300	5317	SAUSA300_0955	atl	Erythromycin	BEI Resources (NR-47003)
S. aureus USA300	5318	SAUSA300_2479	cidA	Erythromycin	BEI Resources (NR-48234)
S. Typhimurium 14028	5319	STM14_3234	rpoE	Cam	(Porwollik et al., 2014)
S. Typhimurium 14028	5320	STM14_3234	rpoE	Kan	(Porwollik et al., 2014)
S. Typhimurium 14028	5321	STM14_0014	dnaJ	Kan	(Porwollik et al., 2014)
S. Typhimurium 14028	5322	STM14_5476	rimI	Cam	(Porwollik et al., 2014)
S. aureus USA300	5326	SAUSA300_2540	fda	Erythromycin	BEI Resources (NR-46831)
S. aureus USA300	5327	SAUSA300_0594	adh	Erythromycin	BEI Resources (NR-47924)
S. aureus USA300	5328	SAUSA300_0862	glpQ	Erythromycin	BEI Resources (NR-47321)
S. aureus USA300	5329	SAUSA300_2518		Erythromycin	BEI Resources (NR-48321)
S. aureus USA300	5330	SAUSA300_1622	tig	Erythromycin	BEI Resources (NR-47457)
S. aureus USA300	5331	SAUSA300_1902		Erythromycin	BEI Resources (NR-46745)
S. aureus USA300	5332	SAUSA300_0380	ahpC	Erythromycin	BEI Resources (NR-47454)
S. aureus USA300	5333	SAUSA300_2573	isaB	Erythromycin	BEI Resources (NR-46610)
S. aureus USA300	5334	SAUSA300_2096	manA	Erythromycin	BEI Resources (NR-48187)
S. aureus USA300	5335	SAUSA300_2364	sbi	Erythromycin	BEI Resources (NR-46996)
S. aureus USA300	5336	SAUSA300_2486	clpL	Erythromycin	BEI Resources (NR-47762)
S. aureus USA300	5338	SAUSA300_0140	deoC	Erythromycin	BEI Resources (NR-46857)
S. aureus USA300	5339	SAUSA300_1370	ebpS	Erythromycin	BEI Resources (NR-48103)
S. aureus USA300	5340	SAUSA300_0552		Erythromycin	BEI Resources (NR-48138)
S. aureus USA300	5341	SAUSA300_2097		Erythromycin	BEI Resources (NR-46854)
S. aureus USA300	5342	SAUSA300_0253	scdA	Erythromycin	BEI Resources (NR-48399)
S. aureus USA300	5343	SAUSA300_0235	ldh1	Erythromycin	BEI Resources (NR-48465)
S. aureus USA300	5344	SAUSA300_0536	hchA	Erythromycin	BEI Resources (NR-47764)
S. aureus USA300	5345	SAUSA300_0736	hpf	Erythromycin	BEI Resources (NR-47381)
S. Typhimurium 14028	5353	STM14_4461 and STM14_0014	secB rimI	Kan/Cam	This Study
S. Typhimurium 14028	5366	STM14_3233	rseA	Kan	(Porwollik et al., 2014)
S. Typhimurium 14028	5367	STM14_3233	rseA	Cam	(Porwollik et al., 2014)
S. Typhimurium 14028	5372	STM14_4009	yhbH	Kan	(Porwollik et al., 2014)
S. Typhimurium 14028	5373	STM14_4009	yhbH	Cam	(Porwollik et al., 2014)
S. Typhimurium 14028	5374	STM14_5477	yjjG	Cam	(Porwollik et al., 2014)
S. Typhimurium 14028	5375	STM14_5477	yjjG	Kan	(Porwollik et al., 2014)
S. Typhimurium 14028	5376	STM14_5478	prfC	Kan	(Porwollik et al., 2014)
S. Typhimurium 14028	5378	STM14_4662	atpG	Kan	(Porwollik et al., 2014)
S. Typhimurium 14028	5379	STM14_4662	atpG	Cam	(Porwollik et al., 2014)
S. Typhimurium 14028	5380	STM14_4660	atpC	Kan	(Porwollik et al., 2014)
S. Typhimurium 14028	5381	STM14_4660	atpC	Cam	(Porwollik et al., 2014)
S. Typhimurium 14028	5382	STM14_4010	ptsN	Kan	(Porwollik et al., 2014)
S. Typhimurium 14028	5383	STM14_4010	ptsN	Cam	(Porwollik et al., 2014)
S. Typhimurium 14028	5384	STM14_3231	rseC	Kan	(Porwollik et al., 2014)
S. Typhimurium 14028	5385	STM14_3231	rseC	Cam	(Porwollik et al., 2014)
S. Typhimurium 14028	5388	STM14_4012	ptsO	Kan	(Porwollik et al., 2014)
S. Typhimurium 14028	5390	STM14_4659		Cam	(Porwollik et al., 2014)
S. Typhimurium 14028	5392	STM14_5475	holD	Kan	(Porwollik et al., 2014)
S. Typhimurium 14028	5439	STM14_3231	rseC	Cat	(Muller et al., 2009)
S. Typhimurium 14028	5440	STM14_4041	degS	Cat	(Muller et al., 2009)
S. Typhimurium 14028	5441	STM14_0265	rseP	Cat	(Muller et al., 2009)
S. Typhimurium 14028	5442	STM14_3232	rseB	Cat	(Muller et al., 2009)
S. Typhimurium 14028	5444	STM14_4041 and STM14_0265	degS rseP	Cat/Aph	(Muller et al., 2009)
S. Typhimurium 14028	5468	STM14_4897	ydeW	Kan	(Porwollik et al., 2014)
S. Typhimurium 14028	5471	STM14_2058	yciR	Kan	(Porwollik et al., 2014)
S. Typhimurium 14028	5473	STM14_5232	artI	Kan	(Porwollik et al., 2014)
S. Typhimurium 14028	5475	STM14_3402	luxS	Kan	(Porwollik et al., 2014)
S. Typhimurium 14028	5477	STM14_2368	sdiA	Kan	(Porwollik et al., 2014)
S. Typhimurium 14028	5479	STM14_1789	tqsA	Kan	(Porwollik et al., 2014)
S. Typhimurium 14028	5483	STM14_4899	ego	Kan	(Porwollik et al., 2014)
S. Typhimurium 14028	5484	STM14_4899	ego	Cam	(Porwollik et al., 2014)
S. Typhimurium 14028	5485	STM14_4896	ydeV	Kan	(Porwollik et al., 2014)
S. Typhimurium 14028	5487	STM14_5242	hfq	Cam	(Porwollik et al., 2014)
S. Typhimurium 14028	5488	STM14_0247	pfs	Kan	(Porwollik et al., 2014)
S. Typhimurium 14028	5489	STM14_2368 to STM14_2416	sdiA to STM14_2416	Cam	(Porwollik et al., 2014)
S. Typhimurium 14028	5512	STM14_5361	arcA homolog	Kan	(Porwollik et al., 2014)
S. Typhimurium 14028	5513	STM14_5361	arcA homolog	Cam	(Porwollik et al., 2014)
S. Typhimurium 14028	5514	STM14_0622	arcC	Kan	(Porwollik et al., 2014)
S. Typhimurium 14028	5516	STM14_1843	yneH	Kan	(Porwollik et al., 2014)
S. Typhimurium 14028	5518	STM14_2790	napF	Kan	(Porwollik et al., 2014)
S. Typhimurium 14028	5519	STM14_2790	napF	Cam	(Porwollik et al., 2014)
S. Typhimurium 14028	5520	STM14_2785	napB	Kan	(Porwollik et al., 2014)
S. Typhimurium 14028	5521	STM14_2785	napB	Cam	(Porwollik et al., 2014)
S. Typhimurium 14028	5522	STM14_5358	argF homolog	Kan	(Porwollik et al., 2014)
S. Typhimurium 14028	5524	STM14_1903	narU	Kan	(Porwollik et al., 2014)
S. Typhimurium 14028	5525	STM14_1903	narU	Cam	(Porwollik et al., 2014)
S. Typhimurium 14028	5526	STM14_4183	nirB	Kan	(Porwollik et al., 2014)
S. Typhimurium 14028	5527	STM14_4183	nirB	Cam	(Porwollik et al., 2014)
S. Typhimurium 14028	5528	STM14_4955	argE	Kan	(Porwollik et al., 2014)
S. Typhimurium 14028	5530	STM14_3973	argG	Kan	(Porwollik et al., 2014)
S. Typhimurium 14028	5532	STM14_2134	narK	Cam	(Porwollik et al., 2014)
S. Typhimurium 14028	5533	STM14_0077	carA	Kan	(Porwollik et al., 2014)
S. Typhimurium 14028	5534	STM14_0077	carA	Cam	(Porwollik et al., 2014)
S. Typhimurium 14028	5537	STM14_4820	glnA	Cam	(Porwollik et al., 2014)
S. Typhimurium 14028	5538	STM14_4956	argC	Kan	(Porwollik et al., 2014)
S. Typhimurium 14028	5539	STM14_4956	argC	Cam	(Porwollik et al., 2014)
S. Typhimurium 14028	5540	STM14_2170	gluD homolog	Kan	(Porwollik et al., 2014)
S. Typhimurium 14028	5542	STM14_2775	narP	Kan	(Porwollik et al., 2014)
S. Typhimurium 14028	5543	STM14_3042	narQ	Kan	(Porwollik et al., 2014)
S. Typhimurium 14028	5547	STM14_1577	gdhA	Kan	(Porwollik et al., 2014)
S. Typhimurium 14028	5549	STM14_2874	yfbQ	Kan	(Porwollik et al., 2014)
S. Typhimurium 14028	5550	STM14_2137	narL	Kan	(Porwollik et al., 2014)
S. Typhimurium 14028	5555	STM14_3607	argA	Kan	(Porwollik et al., 2014)
S. Typhimurium 14028	5557	STM14_2138	narX	Kan	(Porwollik et al., 2014)
S. Typhimurium 14028	5558	STM14_2138	narX	Cam	(Porwollik et al., 2014)
S. Typhimurium 14028	5571	STM14_2797	ompC	Kan	This Study
S. Typhimurium 14028	5572	STM14_1130	ompF	Kan	This Study
S. Typhimurium 14028	5573	STM14_4713	trxA	Kan	This Study
S. Typhimurium 14028	5574	STM14_2797	ompC	Cam	This Study
S. Typhimurium 14028	5575	STM14_1214	ompA	Kan	This Study
S. Typhimurium 14028	5576	STM14_1214	ompA	Cam	This Study
S. Typhimurium 14028	5577	STM14_2797 and STM14_4713	ompC trxA	Cam/Kan	This Study
S. Typhimurium 14028	5578	STM14_2797 and STM14_1130	ompC ompF	Cam/Kan	This Study
S. Typhimurium 14028	5590	STM14_2797 and STM14_1214	ompC ompA	Cam/Kan	This Study
S. Typhimurium 14028	5591	STM14_1130 and STM14_1214	ompF ompA	Kan/Cam	This Study
Supplemental Table 1: List of isolates used in this study. Details of isolates include the species and strain (if known), internal identifier (JSG#), and original source. Isolates with a gene deletion also include the target gene(s)'s ordered locus name and the gene synonym associated with that locus. Antibiotic resistance refers to the antibiotic resistance cassette in place of the target gene. …
