# Supplementary material for: Mechanisms of antibiofilm compounds JG-1 and M4 across multiple species: alterations of protein interactions essential to biofilm formation
Source: Front Cell Infect Microbiol. 2025 Sep 17;15:1631575. doi: 10.3389/fcimb.2025.1631575 (PMC12484186; doi:10.3389/fcimb.2025.1631575)
Supplement: Supplementary Table 2 — Salmonella RNAseq. [file Table2.xlsx]

## Sheet: Salmonella RNAseq
Gene Name	JG-1 - log2fold change	JG-1 - adjusted p-value	M4 - log2fold change	M4 - adjusted p-value		Salmonella RNAseq results. Table of the differentially expressed genes of Salmonella biofilms treated with JG-1 or M4 in comparison to vehicle. Details include the gene name, log2fold change and adjusted p-value for JG-1 or M4 treated cells in comparion to vehicle.
csgB	-7.573	0.00022	-0.293	0.94
STM14_RS01970	-5.689	0.00415	-0.67	0.757
STM14_RS00720	-5.538	0.0152	-1.605	0.397
csgA	-5.347	0.000956	-0.535	0.851
artJ	-4.372	1.71e-05	-0.847	0.597
fimC	-4.233	0.291	1.323	0.551
argF	-4.176	0.000225	-0.715	0.702
ompF	-4.104	3.61e-10	-1.002	0.28
stcB	-3.778	0.465	1.917	0.397
fljA	-3.715	9.3e-08	0.047	0.985
STM14_RS22075	-3.455	0.0884	0.341	0.885
csgE	-3.241	0.00314	0.051	0.99
STM14_RS01075	-3.22	0.0224	0.736	0.615
csgF	-3.19	0.00013	-0.288	0.865
spaM	-3.106	0.658	2.012	0.333
STM14_RS21835	-3.09	0.019	1.428	0.24
STM14_RS24170	-3.038	0.0724	0.105	0.981
rrf	-2.9	0.162	-1.38	0.56
csgD	-2.769	0.0214	0.378	0.86
argG	-2.744	0.000234	-0.56	0.663
STM14_RS06165	-2.74	0.189	0.362	0.906
STM14_RS05065	-2.74	0.00396	-0.826	0.556
STM14_RS04680	-2.678	0.0135	-0.27	0.887
STM14_RS13330	-2.618	0.175	0.472	0.846
argA	-2.592	0.00544	-0.642	0.666
argC	-2.591	0.000142	-0.751	0.479
stbB	-2.581	0.195	-0.085	0.986
STM14_RS06145	-2.561	0.00152	-0.924	0.389
STM14_RS25840	-2.515	0.111	-0.324	0.915
arcA	0.123	0.961	-5.003	2.7e-10
rrf	-2.473	0.189	-1.493	0.467
STM14_RS00640	-2.451	0.26	-0.882	0.679
STM14_RS23415	-2.434	0.00189	-0.42	0.758
argF	0.004	1	-4.791	1.47e-11
STM14_RS02340	-2.382	0.175	0.368	0.872
rrf	-2.38	0.268	-1.346	0.562
rrf	-2.353	0.278	-1.267	0.595
rrf	-2.337	0.294	-1.473	0.532
rrf	-2.313	0.305	-1.386	0.57
trpL	-2.304	0.0573	-1.029	0.496
STM14_RS13185	-2.301	0.0726	-0.203	0.935
arcC	0.201	0.927	-3.86	4.88e-06
argB	-2.282	0.00143	-0.086	0.963
STM14_RS14955	0.677	0.761	-3.506	0.00519
cheA	-2.263	4.74e-08	-0.623	0.331
rrf	-2.256	0.305	-1.325	0.58
STM14_RS20830	-2.255	0.285	1.447	0.38
STM14_RS22930	-2.223	0.319	1.405	0.274
speFL	-1.859	0.12	-3.445	0.000962
cheB	-2.168	2.91e-07	-0.695	0.268
cirA	-2.156	5.22e-08	-0.515	0.432
motA	-2.147	4.12e-06	-0.888	0.157
invA	-2.135	0.0654	0.835	0.467
STM14_RS19520	-2.128	0.393	0.671	0.829
tsr	-2.128	9.02e-07	-0.048	0.969
ompD	-0.86	0.587	-3.44	0.000381
STM14_RS26075	-2.102	0.271	-0.916	0.678
iolG2	-2.094	0.0315	-0.612	0.635
STM14_RS00725	-2.08	0.549	-1.523	0.695
STM14_RS21845	-2.061	0.0152	-0.397	0.769
flgC	-2.049	0.137	-3.343	0.00487
STM14_RS05590	-2.047	0.0396	-0.743	0.579
STM14_RS15985	-2.005	0.192	0.152	0.964
STM14_RS02315	-2.004	0.0796	-0.478	0.767
stfF	-2.003	0.248	-0.08	1
zirU	-1.994	0.161	-0.034	1
cheY	-1.974	7.66e-06	-0.767	0.21
STM14_RS10540	-1.965	0.0737	0.038	0.997
spaK	-1.964	0.244	-0.524	0.758
STM14_RS16845	-1.954	0.0718	-0.064	0.978
STM14_RS07615	-1.942	0.0745	-0.776	0.532
pefA	-1.933	0.00429	-1.189	0.13
STM14_RS00120	-1.932	0.000605	-0.535	0.549
STM14_RS16645	-1.925	0.111	0.042	0.998
STM14_RS14325	-1.923	0.126	-0.087	0.985
STM14_RS25910	-1.919	0.545	0.237	0.981
STM14_RS16910	-1.911	0.388	1.288	0.476
proV	-1.905	1.41e-05	-0.71	0.262
invH	-1.904	0.175	0.832	0.567
STM14_RS14960	0.867	0.663	-3.326	0.00859
STM14_RS21325	-1.88	0.244	-0.784	0.676
STM14_RS10705	-1.879	0.000121	-0.923	0.145
STM14_RS23785	-0.015	1	-3.28	0.0268
STM14_RS12580	-1.862	0.054	0.257	0.878
STM14_RS16690	-1.861	0.0798	0.408	0.796
tdcD	-1.191	0.484	-3.267	0.00794
sseK2	-1.853	0.0245	0.316	0.817
STM14_RS04165	-1.853	0.00743	0.039	0.985
rrf	-1.839	0.5	-1.471	0.583
potE	-1.197	0.24	-3.125	2.01e-05
cheW	-1.807	9.2e-05	-0.458	0.545
STM14_RS13095	-1.794	0.208	0.49	0.786
STM14_RS14095	-1.791	0.188	0.573	0.69
STM14_RS18405	-1.791	0.078	0	1
pdeH	-1.786	0.0013	-0.473	0.589
STM14_RS23510	-1.778	0.363	-0.091	0.991
STM14_RS16825	-1.774	0.312	0.082	0.992
STM14_RS14875	-1.774	0.00693	-0.702	0.453
ssaA	-1.746	0.175	0.705	0.663
lysA	-1.739	0.0575	-0.566	0.665
STM14_RS16160	-1.735	0.00407	0.278	0.796
STM14_RS22155	-1.735	0.349	-0.037	1
STM14_RS02065	-1.734	0.277	0.463	0.818
STM14_RS17490	-1.729	0.0423	-1.212	0.193
STM14_RS00060	-1.727	0.0791	1.534	0.0891
STM14_RS03365	-1.724	0.449	0.455	0.842
STM14_RS19190	-1.722	0.0341	1.365	0.107
STM14_RS02350	-1.718	0.0908	-0.373	0.801
STM14_RS18465	-1.713	0.363	-0.014	1
STM14_RS14965	1.05	0.534	-3.106	0.00632
ssaE	-1.698	0.188	-0.254	0.88
fimW	-1.694	0.432	1.08	0.485
STM14_RS18055	-1.687	0.273	-1.141	0.487
STM14_RS17825	-1.679	0.547	-0.27	1
STM14_RS21940	-1.67	0.273	-1.104	0.497
iprA	-1.669	0.272	1.189	0.392
STM14_RS16705	-1.668	0.241	1.214	0.408
flgG	-1.663	0.272	-1.948	0.141
invF	-1.659	0.157	0.575	0.68
STM14_RS19415	-1.658	0.348	-0.324	0.919
STM14_RS20995	-1.655	0.272	-1.084	0.499
STM14_RS21115	-1.649	0.099	-0.084	0.968
hdeB	-1.644	0.0552	0.957	0.321
sicP	-1.643	0.00482	-0.34	0.73
STM14_RS15440	-1.635	0.00721	-0.183	0.879
STM14_RS11890	-1.633	0.217	0.007	1
STM14_RS02030	-1.632	0.338	-0.548	0.795
STM14_RS12575	-1.63	0.0224	-0.258	0.836
STM14_RS20525	-1.619	0.277	-1.031	0.516
STM14_RS21260	-1.611	0.202	0.934	0.366
flgH	-1.609	0.29	-1.391	0.348
STM14_RS14550	-1.606	0.294	-1.103	0.498
csgC	-1.603	0.166	0.26	0.889
flhB	-1.603	0.166	-0.226	0.902
proX	-1.597	0.00106	0.178	0.861
STM14_RS21720	-1.597	0.292	-1.093	0.496
sptP	-1.591	0.00117	-0.47	0.537
STM14_RS13100	-1.584	0.329	1.385	0.336
thrL	-1.578	0.0908	-1.282	0.173
STM14_RS16700	-1.575	0.11	-0.427	0.76
proW	-1.573	0.000935	-0.259	0.767
STM14_RS23790	-0.433	0.869	-3.055	0.0243
invE	-1.564	0.506	1.246	0.553
spiC	-1.563	0.533	-0.043	1
STM14_RS23435	-1.561	0.111	-0.185	0.919
STM14_RS10150	-1.558	0.175	-0.423	0.79
fliS	-1.553	0.00206	-0.645	0.348
STM14_RS01830	-1.552	0.302	-1.065	0.501
sseK	-1.551	0.0995	-0.732	0.527
STM14_RS16710	-1.546	0.227	0.892	0.529
STM14_RS23440	-1.546	0.0771	-0.775	0.468
yohP	-1.535	0.157	-0.219	0.902
STM14_RS18950	-1.532	0.0108	0.941	0.157
STM14_RS03655	-1.53	0.678	0.905	0.738
STM14_RS25790	-1.528	0.0107	-0.215	0.846
STM14_RS13760	-1.526	0.164	-0.5	0.734
STM14_RS22090	-1.525	0.278	0.697	0.6
STM14_RS14600	-1.522	0.0713	0.199	0.893
yahO	-1.522	0.204	-0.216	0.91
STM14_RS04230	-1.522	0.303	-0.266	0.91
rcnR	-1.512	0.103	0.012	1
STM14_RS00755	-1.512	0.312	-0.432	0.816
flgD	-2.125	0.157	-2.958	0.0214
STM14_RS20960	-1.503	0.162	-0.986	0.397
entC	-1.502	0.036	-0.393	0.724
STM14_RS02025	-1.499	0.0626	-0.515	0.626
stjC	-1.49	0.115	0.081	0.968
STM14_RS04940	-1.484	0.104	-0.247	0.871
fliT	-1.479	0.0124	-0.675	0.382
STM14_RS04190	-1.473	0.206	0.335	0.831
STM14_RS21255	-1.47	0.0499	-0.787	0.389
STM14_RS24910	-1.467	0.522	1.019	0.491
STM14_RS09170	-1.465	0.15	0.882	0.408
STM14_RS11985	-1.459	0.202	0.126	0.957
STM14_RS21065	-1.459	0.272	-0.666	0.675
STM14_RS16650	-1.454	0.206	0.71	0.569
STM14_RS22085	-1.454	0.0515	0.353	0.741
STM14_RS26685	-1.454	0.241	-0.633	0.659
STM14_RS00730	-1.448	0.0767	-0.175	0.906
STM14_RS12355	-1.448	0.281	-0.256	0.92
envR	-1.434	0.564	0.912	0.562
STM14_RS00710	-1.432	0.409	-0.46	0.791
STM14_RS25715	-1.427	0.226	-1.772	0.106
STM14_RS14900	-1.423	0.11	-0.664	0.533
STM14_RS16695	-1.422	0.221	0.468	0.757
STM14_RS22515	-1.422	0.0212	-0.108	0.935
STM14_RS23825	-1.418	0.292	-0.632	0.673
STM14_RS03530	-1.411	0.0798	-1.151	0.165
iolT1	-1.408	0.0406	-0.303	0.781
STM14_RS18050	-1.401	0.361	-0.559	0.755
STM14_RS02355	-1.399	0.277	-0.093	0.981
STM14_RS25140	-1.397	0.175	0.482	0.722
lpfA	-1.396	0.202	-0.613	0.632
fhuE	-1.393	0.00643	-0.811	0.193
STM14_RS06835	-1.386	0.206	0.366	0.803
stfA	-1.379	0.189	0.334	0.808
STM14_RS07230	-1.379	0.103	0.084	0.963
STM14_RS06820	-1.375	0.503	0.328	0.906
STM14_RS06995	-1.375	0.433	0.065	1
STM14_RS10580	-1.375	0.419	-0.828	0.666
STM14_RS15990	-1.374	0.536	0.758	0.707
STM14_RS16760	-1.374	0.147	-0.786	0.465
STM14_RS02045	-1.371	0.0796	-0.351	0.762
STM14_RS04675	-1.37	0.362	0.04	1
STM14_RS05055	-1.367	0.319	0.748	0.615
pflB	-1.038	0.403	-2.949	0.000611
hisL	-1.363	0.486	-0.714	0.741
flgJ	-1.359	0.162	-0.733	0.5
STM14_RS21725	-1.354	0.0384	0.128	0.921
STM14_RS06150	-1.353	0.0575	-0.381	0.705
cheZ	-1.353	0.00265	-0.535	0.408
STM14_RS01475	-1.343	0.228	-0.456	0.74
STM14_RS21000	-1.339	0.052	0.123	0.928
STM14_RS11005	-1.336	0.352	-0.222	0.929
STM14_RS14545	-1.333	0.362	-1.084	0.443
STM14_RS05505	-1.324	0.354	-0.499	0.774
rcsA	-1.32	0.175	0.355	0.788
stbE	-1.316	0.202	0.301	0.842
STM14_RS00740	-1.312	0.589	0.785	0.753
STM14_RS21730	-1.309	0.115	0.491	0.635
sipA	-1.308	0.115	0.676	0.487
flgB	-2.402	0.0717	-2.913	0.0183
STM14_RS12585	-1.301	0.0364	-0.356	0.702
ssaT	-1.299	0.695	1.7	0.408
mscS	-1.289	0.197	0.304	0.829
STM14_RS00670	-1.288	0.202	0.548	0.614
STM14_RS05510	-1.287	0.615	0.761	0.725
STM14_RS08620	-1.284	0.613	1.467	0.245
srlA	-0.111	0.981	-2.793	0.0255
STM14_RS19420	-1.284	0.272	-1.279	0.237
ykgO	-1.283	0.338	0.757	0.597
STM14_RS01000	-1.283	0.0832	0.241	0.84
STM14_RS14820	-1.278	0.267	-0.197	0.91
STM14_RS13495	-1.275	0.265	0.732	0.516
fis	-1.27	0.0313	0.995	0.114
STM14_RS02020	-1.27	0.273	0.181	0.929
STM14_RS10900	-1.268	0.246	-0.071	0.971
stdC	-1.26	0.364	-0.294	0.884
sscB	-1.259	0.214	-0.036	0.987
serB	-1.255	0.762	1.24	0.618
STM14_RS24055	-1.253	0.115	-0.067	0.968
sprB	-1.252	0.337	-0.032	0.999
STM14_RS02345	-1.251	0.512	0.878	0.613
iraM	-1.249	0.498	1.121	0.493
STM14_RS02810	-1.245	0.162	0.531	0.619
STM14_RS07970	-1.245	0.401	-0.09	0.984
STM14_RS06405	-1.243	0.221	-0.724	0.516
STM14_RS12780	-1.243	0.0165	-0.939	0.107
STM14_RS21005	-1.236	0.175	0.22	0.881
STM14_RS04510	-1.233	0.427	1.124	0.402
STM14_RS04235	-1.233	0.294	-0.816	0.5
STM14_RS11990	-1.232	0.306	0.112	0.962
STM14_RS13345	-1.232	0.282	0.064	0.981
STM14_RS19865	-1.231	0.0455	0.032	0.985
STM14_RS15035	-1.231	0.202	-0.042	0.985
STM14_RS16315	-1.228	0.214	-0.341	0.791
STM14_RS20550	-1.227	0.545	1.065	0.515
STM14_RS19830	-1.227	0.657	1.002	0.653
STM14_RS02005	-1.22	0.434	-0.176	0.939
avtA	-1.218	0.0135	0.393	0.592
iroB	-1.218	0.0579	-0.875	0.207
STM14_RS07040	-1.213	0.162	0.638	0.505
STM14_RS04620	-1.213	0.382	-0.153	0.94
treC	-0.276	0.777	-2.726	1.85e-10
STM14_RS02805	-1.21	0.133	0.281	0.811
fimZ	-1.21	0.539	0.11	1
sitD	-1.207	0.036	-0.814	0.207
STM14_RS08235	-1.202	0.222	0.17	0.919
STM14_RS11240	-1.2	0.169	-0.168	0.907
hopD	-1.197	0.0291	-0.791	0.204
speF	-1.193	0.157	-2.714	1.67e-05
ompW	-0.74	0.522	-2.455	0.000782
flgE	-1.869	0.0995	-2.445	0.0152
STM14_RS17160	-1.19	0.0175	-0.93	0.0935
STM14_RS23695	-1.186	0.396	1.082	0.342
STM14_RS04685	-1.186	0.202	0.671	0.508
STM14_RS11260	-1.185	0.431	0.171	0.957
STM14_RS26395	-1.184	0.661	1.168	0.594
glf	-1.183	0.267	-0.794	0.486
STM14_RS09050	-1.182	0.499	0.361	0.871
sseD	-1.182	0.246	-0.022	0.999
STM14_RS20310	-1.18	0.305	1.221	0.229
STM14_RS09005	-1.179	0.0455	-0.379	0.657
STM14_RS05545	-1.178	0.115	-0.559	0.537
STM14_RS08975	-1.177	0.36	0.796	0.529
citC	-1.176	0.592	-0.181	0.956
fliL	-1.174	0.312	-0.817	0.498
STM14_RS07905	-1.166	0.306	0.233	0.896
STM14_RS22630	-1.164	0.314	-0.209	0.892
fimA	-1.164	0.0796	-1.067	0.107
pyrB	0.144	0.953	-2.434	0.00491
pyrI	-0.15	0.944	-2.392	0.00117
STM14_RS04830	-1.154	0.345	0.808	0.483
STM14_RS11865	-1.153	0.456	1.42	0.192
tdcG	-0.799	0.47	-2.352	0.00135
STM14_RS17840	-1.148	0.387	-0.215	0.932
rpmH	-1.147	0.123	0.793	0.319
STM14_RS22355	-1.146	0.314	-0.444	0.74
STM14_RS03215	-1.145	0.556	-0.43	0.86
STM14_RS02070	-1.143	0.699	2.063	0.128
STM14_RS13085	-1.142	0.645	0.642	0.764
STM14_RS14100	-1.141	0.292	0.552	0.66
STM14_RS26035	-1.141	0.175	0.514	0.6
dusC	-1.141	0.27	-0.142	0.935
STM14_RS08800	-1.141	0.0979	-1.153	0.089
STM14_RS20770	-1.14	0.424	0.445	0.787
fliB	-1.14	0.037	-0.296	0.725
siiD	-1.14	0.281	-1.472	0.109
STM14_RS22150	-1.139	0.299	-1.041	0.302
STM14_RS06830	-1.136	0.359	-0.163	0.935
STM14_RS19860	-1.131	0.124	-0.053	0.972
STM14_RS02310	-1.131	0.633	-0.17	0.971
STM14_RS06815	-1.131	0.236	-0.419	0.73
STM14_RS10195	-1.128	0.387	-0.891	0.497
STM14_RS09060	-1.127	0.0221	0.564	0.364
yeaR	-1.122	0.344	0.002	1
STM14_RS08045	-1.122	0.336	-0.316	0.842
flhA	-1.122	0.223	-0.42	0.721
ccmE	0.242	0.917	-2.31	0.0214
STM14_RS13895	-1.115	0.102	-0.561	0.493
STM14_RS06390	-1.112	0.483	-1.678	0.193
STM14_RS03230	-1.111	0.269	-0.272	0.844
iolG1	-1.108	0.0717	-0.842	0.194
mtr	-1.104	0.549	0.014	1
STM14_RS12375	-1.101	0.623	1.628	0.268
STM14_RS22040	-1.101	0.583	0.151	0.97
ssaL	-1.099	0.31	0.415	0.76
argH	-1.099	0.144	0.35	0.735
STM14_RS15955	-1.099	0.452	-0.143	0.95
STM14_RS20825	-1.097	0.486	0.618	0.678
STM14_RS20235	-1.097	0.347	-0.337	0.826
sdiA	-1.096	0.272	0.37	0.771
fimY	-1.096	0.329	-0.723	0.549
dusB	-1.094	0.078	1.12	0.0612
STM14_RS01975	-1.094	0.643	-0.835	0.692
STM14_RS02885	-1.092	0.382	-0.632	0.637
sciX	-1.09	0.315	0.749	0.5
carA	-1.09	0.303	0.053	0.98
STM14_RS22050	-1.09	0.212	-0.521	0.601
fes	-1.085	0.0968	-1.048	0.104
STM14_RS23390	-0.121	0.952	-2.295	0.000557
STM14_RS20765	-1.078	0.515	1.02	0.474
tnpA	-1.076	0.115	-0.368	0.687
orgA	-1.075	0.23	0.202	0.884
STM14_RS16850	-1.075	0.319	-0.067	0.971
msgA	-1.074	0.328	0.301	0.836
STM14_RS07125	-1.072	0.294	-0.09	0.963
STM14_RS13080	-1.072	0.449	-0.577	0.723
STM14_RS22080	-1.07	0.166	0.458	0.62
bglJ	-1.069	0.303	0.23	0.884
STM14_RS23140	-1.066	0.235	0.179	0.901
pefI	-1.065	0.336	1.221	0.196
STM14_RS23965	-1.065	0.246	0.506	0.638
kduD	-1.065	0.177	-0.539	0.561
flgN	-1.064	0.0384	-0.714	0.219
STM14_RS20170	-0.376	0.755	-2.29	0.000175
STM14_RS07185	-1.058	0.0968	0.757	0.27
cspA	-1.057	0.109	-0.592	0.45
STM14_RS26525	-1.054	0.774	2.338	0.17
STM14_RS18925	-1.054	0.125	-0.403	0.654
nrdI	-1.054	0.277	-0.763	0.461
gltP	-1.05	0.0715	0.074	0.95
sseG	-1.047	0.534	0.999	0.486
glpQ	-1.046	0.477	-1.729	0.135
STM14_RS22145	-1.044	0.822	-1.272	0.796
STM14_RS07195	-1.043	0.343	-0.338	0.81
STM14_RS01125	-1.04	0.534	-1.151	0.435
STM14_RS03375	-1.038	0.534	0.993	0.446
STM14_RS26235	-1.084	0.303	-2.163	0.0088
STM14_RS06825	-1.036	0.649	0.194	0.953
STM14_RS05540	-1.036	0.47	0.008	1
STM14_RS13010	-1.035	0.131	-0.254	0.795
idnK	-1.033	0.202	0.699	0.403
STM14_RS11955	-1.033	0.298	0.214	0.889
sopB	-1.033	0.24	-0.283	0.806
rpsU	-1.032	0.206	0.439	0.667
STM14_RS08420	-1.031	0.486	-0.04	1
tnpA	-1.031	0.0893	-0.066	0.959
STM14_RS00835	-1.029	0.202	-0.034	0.986
sthA	-1.028	0.432	0.171	0.94
STM14_RS09030	-1.025	0.649	0.482	0.842
STM14_RS19220	-1.025	0.175	-0.932	0.198
ydiV	-1.024	0.318	1.203	0.173
STM14_RS22670	-1.022	0.431	0.868	0.42
STM14_RS11165	-1.022	0.245	-0.211	0.87
cbdX	-1.022	0.273	-0.889	0.324
STM14_RS15140	-1.021	0.329	0.187	0.91
flgM	-1.021	0.175	-0.701	0.389
STM14_RS11220	-1.019	0.341	0.058	0.987
STM14_RS06770	-1.014	0.258	-0.759	0.397
steB	-1.012	0.409	0.036	1
stpA	-1.01	0.212	-0.116	0.935
STM14_RS26935	-1.006	0.348	-0.213	0.892
STM14_RS05600	-1.005	0.454	0.468	0.761
dgcN	-1.005	0.212	0.342	0.741
STM14_RS06440	-1.003	0.214	0.559	0.539
asnC	-1.002	0.119	-0.724	0.284
ftsI	-1	0.162	0.223	0.835
STM14_RS02960	-0.998	0.43	1.517	0.114
STM14_RS20890	-0.997	0.117	0.032	0.984
STM14_RS07495	-0.996	0.306	0.575	0.597
STM14_RS17155	-0.993	0.119	-0.928	0.133
hpaI	-0.992	0.473	-0.623	0.679
STM14_RS07975	-0.99	0.419	0.43	0.753
STM14_RS13430	-0.99	0.232	0.355	0.74
STM14_RS10920	-0.99	0.338	-0.247	0.858
ycgR	-0.988	0.175	-0.09	0.942
STM14_RS07635	-0.988	0.641	-0.199	0.938
STM14_RS01380	-0.987	0.0968	0.493	0.497
STM14_RS17970	-0.985	0.233	0.364	0.725
STM14_RS05980	-0.985	0.413	-0.291	0.859
STM14_RS14385	-0.983	0.289	0.317	0.791
wcaA	-0.982	0.272	0	1
tnpA	-0.982	0.189	-0.148	0.903
tnpA	-0.982	0.148	-0.211	0.837
STM14_RS18645	-0.982	0.186	-0.751	0.322
STM14_RS14400	-0.981	0.253	0.747	0.39
STM14_RS12610	-0.98	0.31	0.344	0.781
STM14_RS16840	-0.979	0.363	0.002	1
fimI	-0.978	0.292	-0.26	0.841
phoE	-0.978	0.106	-0.456	0.541
STM14_RS14315	-0.977	0.401	-0.107	0.958
STM14_RS02110	-0.977	0.297	-0.676	0.494
STM14_RS23950	-0.975	0.217	0.384	0.699
STM14_RS16720	-0.975	0.302	-0.169	0.906
STM14_RS07155	-0.974	0.212	1.043	0.133
STM14_RS10655	-0.974	0.389	0.461	0.725
mltD	-0.974	0.272	-0.17	0.902
mioC	-0.974	0.175	-0.387	0.676
hisP	-0.972	0.0723	0.525	0.42
hpaB	-0.968	0.358	-0.068	0.971
STM14_RS12615	-0.967	0.255	-0.173	0.896
pheL	-0.965	0.666	-0.245	0.943
sopD2	-0.38	0.618	-2.152	6.58e-08
STM14_RS12130	-0.962	0.592	1.447	0.25
STM14_RS13765	-0.962	0.483	1.351	0.195
hpaX	-0.962	0.319	-0.48	0.679
STM14_RS05555	-0.962	0.248	-0.713	0.408
STM14_RS21100	-0.96	0.276	0.158	0.908
ilvL	-0.959	0.473	-1.44	0.181
nrfG	-0.958	0.312	-0.231	0.871
ttdB	-0.957	0.441	-0.754	0.537
STM14_RS26855	-0.954	0.649	0.234	0.923
STM14_RS05520	-0.954	0.433	-0.525	0.696
STM14_RS11950	-0.953	0.628	-0.174	0.95
STM14_RS23700	-0.953	0.459	-0.259	0.871
mreC	-0.952	0.264	1.062	0.153
chaB	-0.952	0.302	0.792	0.392
STM14_RS06705	-0.952	0.214	0.147	0.906
STM14_RS23395	0.031	0.993	-2.146	2.01e-05
STM14_RS10620	-0.95	0.697	0.187	0.96
iraD	-0.949	0.536	0.701	0.637
STM14_RS06790	-0.949	0.347	-0.233	0.876
STM14_RS23960	-0.948	0.245	0.071	0.964
STM14_RS16680	-0.947	0.37	0.77	0.474
rlmC	-0.947	0.289	0.656	0.486
STM14_RS07640	-0.947	0.317	-0.139	0.925
STM14_RS05755	-0.947	0.341	-0.259	0.845
fimH	-0.946	0.382	-0.113	0.95
spaP	-0.944	0.75	1.574	0.322
mgtS	-0.943	0.618	-0.377	0.868
lpfC	-0.942	0.212	-0.461	0.606
STM14_RS22740	-0.939	0.156	0.045	0.974
STM14_RS17435	-0.939	0.619	0.017	1
STM14_RS23245	-0.938	0.288	-0.119	0.935
eutQ	-0.938	0.441	-0.665	0.592
prgJ	-0.933	0.325	0.566	0.543
entE	-0.93	0.418	-0.925	0.395
STM14_RS13815	-0.929	0.411	0.428	0.743
STM14_RS16640	-0.926	0.369	0.107	0.952
STM14_RS26325	-0.925	0.363	0.474	0.681
STM14_RS03865	-0.924	0.155	-0.153	0.884
STM14_RS00350	-0.922	0.288	-0.53	0.576
torD	0.138	0.945	-2.088	0.00306
rpsT	-0.917	0.338	0.204	0.886
ydgT	-0.916	0.262	0.258	0.817
tdcA	-0.916	0.483	-0.447	0.761
ybfE	-0.914	0.388	0.023	1
rpmG	-0.911	0.14	0.788	0.193
STM14_RS07690	-0.91	0.319	-0.333	0.773
rnpA	-0.909	0.442	1.594	0.0854
ccmE	0.346	0.83	-2.028	0.0211
btuB	-0.908	0.162	0.081	0.947
steD	-0.908	0.483	-0.194	0.916
STM14_RS10910	-0.905	0.427	0.035	1
STM14_RS25205	-0.905	0.434	-0.669	0.567
STM14_RS04930	-0.904	0.334	0.23	0.865
pheM	-0.904	0.474	-0.236	0.886
glpT	-0.904	0.456	-0.879	0.449
STM14_RS03220	-0.902	0.619	-0.184	0.95
blr	-0.899	0.455	-0.491	0.723
lldP	-1.153	0.282	-2.026	0.0152
STM14_RS08155	-0.897	0.221	-0.187	0.868
STM14_RS25625	-0.897	0.431	-1.03	0.284
STM14_RS05550	-0.896	0.294	-0.759	0.378
STM14_RS25800	-0.896	0.641	-2.194	0.184
zapE	-0.895	0.0995	0.072	0.947
rhaT	-0.895	0.336	-0.51	0.615
STM14_RS11140	-0.895	0.608	-0.535	0.78
hpaH	-0.895	0.409	-0.825	0.433
STM14_RS19795	-0.894	0.175	0.438	0.579
tnpA	-0.894	0.24	-0.15	0.898
STM14_RS14720	-0.893	0.208	0.2	0.848
STM14_RS24970	-0.893	0.595	-0.055	0.986
STM14_RS07665	-0.891	0.536	0.24	0.895
dsbE	0.04	0.994	-1.977	0.0132
sfmF	-0.89	0.342	0.059	0.979
STM14_RS11070	-0.89	0.292	-0.55	0.552
rplY	-0.889	0.157	0.352	0.666
srfN	-0.887	0.24	-0.325	0.738
tnpA	-0.885	0.223	0.118	0.923
bcsR	-0.885	0.376	-0.089	0.962
STM14_RS02075	-0.883	0.806	1.257	0.387
STM14_RS16185	-0.883	0.604	-0.26	0.903
sitB	-0.882	0.202	-0.99	0.109
tnpA	-0.881	0.235	0.003	1
STM14_RS05625	-0.88	0.354	-0.176	0.902
STM14_RS09945	-0.878	0.175	0.066	0.96
idnT	-0.878	0.187	-0.218	0.818
napC	0.353	0.841	-1.966	0.0395
recX	-0.876	0.348	0.376	0.741
STM14_RS01360	-0.876	0.483	0.356	0.796
STM14_RS14310	-0.875	0.435	-0.321	0.819
STM14_RS07030	-0.873	0.6	0.23	0.919
sitC	-0.873	0.208	-0.81	0.22
dgcJ	-0.872	0.409	1.247	0.142
STM14_RS11110	-0.872	0.298	-0.518	0.575
STM14_RS10155	-0.871	0.321	0.224	0.861
STM14_RS06845	-0.871	0.363	0.203	0.885
STM14_RS00685	-0.869	0.232	-0.383	0.663
STM14_RS05515	-0.869	0.337	-1.155	0.131
STM14_RS15550	-0.868	0.473	0.542	0.675
STM14_RS04245	-0.868	0.477	-0.446	0.74
pipA	-0.868	0.363	-0.544	0.602
osmB	-0.866	0.61	1.001	0.496
tsaB	-0.865	0.339	0.391	0.725
invG	-0.864	0.678	0.97	0.545
STM14_RS01070	-0.863	0.347	-0.246	0.842
STM14_RS15560	-0.863	0.27	-0.389	0.681
STM14_RS04435	-0.862	0.385	0.254	0.854
STM14_RS03885	-0.861	0.677	0.267	0.913
STM14_RS05620	-0.861	0.383	-0.275	0.837
STM14_RS14345	-0.861	0.431	-0.527	0.659
STM14_RS06725	-0.86	0.47	-0.536	0.68
cydX	0.593	0.475	-1.948	0.000193
gluQRS	-0.857	0.362	0.278	0.822
STM14_RS06230	-0.856	0.547	0.12	0.963
STM14_RS15445	-0.853	0.605	0.586	0.724
STM14_RS26180	-0.851	0.412	-0.1	0.957
STM14_RS02050	-0.85	0.474	0.62	0.592
STM14_RS14750	-0.85	0.392	-0.349	0.767
prpB	-0.849	0.204	0.525	0.483
adk	-0.849	0.166	0.289	0.726
STM14_RS01980	-0.848	0.649	-0.307	0.887
STM14_RS20545	-0.846	0.616	0.82	0.561
nrdH	-0.846	0.431	-0.75	0.485
ompS1	-0.845	0.427	0.335	0.794
bdm	-0.844	0.473	0.032	0.991
tnpA	-0.844	0.272	-0.379	0.681
rpmE	-0.842	0.244	0.117	0.921
STM14_RS15815	-0.842	0.506	-0.283	0.861
tdcC	-0.03	0.996	-1.891	0.00452
lsrR	-0.837	0.216	0.526	0.477
rimP	-0.837	0.206	-0.129	0.905
STM14_RS04805	-0.836	0.348	0.147	0.915
rplU	-0.835	0.328	0.445	0.657
ssaQ	-0.833	0.463	0.482	0.692
STM14_RS04825	-0.832	0.199	0.175	0.86
STM14_RS19820	-0.832	0.294	-0.506	0.56
STM14_RS23690	-0.831	0.598	0.597	0.679
STM14_RS17260	-0.295	0.822	-1.874	0.00492
STM14_RS13305	-0.83	0.364	0.178	0.894
STM14_RS18325	-0.83	0.191	-0.006	1
csiR	-0.829	0.329	0.408	0.686
STM14_RS22120	-0.829	0.49	-0.252	0.887
STM14_RS00345	-0.828	0.473	0.346	0.791
ytfE	-0.828	0.418	-0.762	0.448
lrp	-0.827	0.236	-0.275	0.765
STM14_RS16180	-0.827	0.575	-0.429	0.788
STM14_RS26835	-0.826	0.47	-0.492	0.686
nudK	-0.821	0.246	0.006	1
rnd	-0.82	0.193	0.501	0.474
ygiD	-0.82	0.193	-0.234	0.786
STM14_RS26940	-0.819	0.613	-0.351	0.853
STM14_RS12395	-0.818	0.75	0.379	0.903
mglA	-0.817	0.484	0.283	0.848
STM14_RS00525	-0.816	0.275	-0.869	0.197
fklB	-0.815	0.137	-0.048	0.967
STM14_RS12335	-0.815	0.204	-0.08	0.942
yiaN	-0.814	0.521	-0.348	0.816
STM14_RS21010	-0.814	0.588	-0.819	0.547
lldR	-0.814	0.522	-1.606	0.0949
potA	-0.81	0.267	0.958	0.124
STM14_RS06650	-0.81	0.401	0.52	0.61
STM14_RS17195	-0.81	0.128	0.108	0.907
STM14_RS05220	-0.81	0.3	-0.402	0.667
STM14_RS20120	-0.809	0.288	-0.548	0.5
STM14_RS02330	-0.807	0.382	0.089	0.957
STM14_RS21735	-0.807	0.592	-0.814	0.549
STM14_RS21120	-0.806	0.419	-0.243	0.854
STM14_RS09250	-0.805	0.597	0.042	1
STM14_RS23055	-0.804	0.324	-0.009	1
sthE	-0.804	0.272	-0.598	0.43
STM14_RS16905	-0.803	0.303	-0.857	0.231
artP	-0.799	0.37	0.21	0.869
STM14_RS00645	-0.799	0.801	0.174	1
agp	-0.344	0.788	-1.856	0.00539
tusA	-0.798	0.326	0.257	0.811
STM14_RS01840	-0.798	0.482	0.087	0.968
STM14_RS04925	-0.796	0.403	0.226	0.862
iolE	-0.796	0.45	-1.361	0.102
sseE	-0.795	0.512	-0.094	0.968
STM14_RS23365	-0.795	0.202	-0.135	0.892
STM14_RS14780	-0.795	0.278	-0.276	0.769
STM14_RS22755	-0.794	0.319	-0.425	0.637
STM14_RS16235	-0.792	0.485	-0.453	0.719
tnpA	-0.791	0.255	-0.134	0.902
rpmB	-0.79	0.246	0.737	0.253
STM14_RS05935	-0.789	0.782	0.135	1
STM14_RS04195	-0.788	0.307	0.144	0.906
STM14_RS17700	-0.787	0.282	-1.013	0.108
STM14_RS13180	-0.786	0.355	0.234	0.839
maa	-0.785	0.317	0.185	0.876
STM14_RS10565	-0.785	0.431	-0.193	0.889
spaR	-0.784	0.861	1.369	0.347
greA	-0.784	0.192	-0.632	0.291
STM14_RS15565	-0.783	0.302	-0.145	0.903
leuL	-0.783	0.605	-0.705	0.609
STM14_RS23630	-0.781	0.306	-0.563	0.489
STM14_RS07645	-0.779	0.586	0.074	0.987
STM14_RS03310	-0.778	0.542	0.159	0.934
sipD	-0.777	0.534	0.366	0.794
hypT	-0.777	0.294	-0.052	0.971
STM14_RS12255	-0.775	0.47	0.062	0.979
STM14_RS20395	-0.773	0.44	-0.214	0.875
csgG	-0.773	0.241	-0.621	0.348
STM14_RS11025	-0.772	0.566	-0.333	0.824
STM14_RS23575	-0.771	0.222	-0.816	0.153
STM14_RS20530	-0.771	0.695	-1.449	0.305
STM14_RS20535	-0.768	0.613	-0.77	0.575
STM14_RS26860	-0.768	0.294	-0.968	0.125
caiF	-0.767	0.419	-0.22	0.863
STM14_RS06130	-0.766	0.339	-0.103	0.937
slmA	-0.765	0.303	-0.234	0.812
thiI	-0.763	0.319	0.815	0.242
STM14_RS01910	-0.762	0.475	0.046	0.986
STM14_RS04215	-0.762	0.64	-0.885	0.537
STM14_RS18045	-0.76	0.615	-0.792	0.56
STM14_RS17150	-0.76	0.374	-1.046	0.141
STM14_RS20895	-0.759	0.294	0.179	0.868
dcuR	-0.759	0.314	-0.914	0.168
ibaG	-0.758	0.217	0.06	0.96
STM14_RS10395	-0.757	0.615	0.438	0.78
sopD	-0.757	0.363	-0.131	0.921
STM14_RS21550	-0.756	0.329	0.359	0.699
pphB	-0.756	0.434	0.084	0.966
STM14_RS09375	-0.755	0.221	-0.601	0.333
STM14_RS21950	-0.755	0.616	-0.782	0.567
STM14_RS02950	-0.754	0.439	0.161	0.908
STM14_RS24670	-0.754	0.452	-0.565	0.577
appB	-0.752	0.382	-0.607	0.486
STM14_RS23845	-0.751	0.436	0.195	0.886
prfH	-0.751	0.32	0.069	0.963
STM14_RS17090	-0.75	0.273	-0.302	0.725
rpsF	-0.749	0.302	0.478	0.547
gltS	-0.749	0.382	0.288	0.786
STM14_RS07500	-0.748	0.605	0.956	0.424
STM14_RS10615	-0.748	0.755	0.709	0.719
STM14_RS21555	-0.748	0.379	-0.079	0.957
leuD	-0.748	0.549	-0.703	0.55
xapA	-0.747	0.739	0.234	0.925
STM14_RS23945	-0.747	0.459	-0.375	0.741
STM14_RS24065	-0.745	0.542	0.438	0.73
STM14_RS02035	-0.745	0.388	-0.488	0.594
STM14_RS16885	-0.744	0.32	-0.15	0.892
STM14_RS00055	-0.743	0.463	-0.003	1
fhuF	-0.743	0.314	-0.728	0.296
rarD	-0.742	0.341	0.297	0.763
STM14_RS16835	-0.742	0.321	0.251	0.793
STM14_RS11170	-0.742	0.705	0.233	0.938
fepG	-0.742	0.294	-0.159	0.884
STM14_RS19515	-0.741	0.409	0.072	0.965
rsmD	-0.741	0.294	-0.346	0.681
traM	-0.74	0.411	-0.392	0.711
STM14_RS03485	0.543	0.503	-1.826	0.000288
ydfZ	-0.739	0.562	0.098	0.971
entH	-0.738	0.539	-1.3	0.151
STM14_RS06795	-0.737	0.502	0.403	0.741
STM14_RS06860	-0.732	0.613	0.28	0.878
rpsH	-0.731	0.329	0.718	0.311
ftsB	-0.731	0.314	0.056	0.968
mprA	-0.73	0.23	0.81	0.13
STM14_RS11875	-0.729	0.37	-0.61	0.459
STM14_RS03635	-0.728	0.463	0.325	0.78
STM14_RS07220	-0.728	0.392	0.176	0.884
ivbL	-0.728	0.475	-1.402	0.0679
STM14_RS12370	-0.727	0.303	0.569	0.433
STM14_RS05580	-0.727	0.922	-0.084	1
iolB	-0.726	0.293	-0.995	0.089
STM14_RS21945	-0.725	0.661	-0.511	0.788
yciA	-0.724	0.382	0.185	0.876
tnpA	-0.724	0.303	-0.359	0.667
STM14_RS01470	-0.723	0.629	-0.799	0.537
STM14_RS03590	-0.722	0.566	-1.477	0.109
rcsF	-0.721	0.278	0.054	0.967
chbB	-0.721	0.33	-0.82	0.221
STM14_RS17140	-0.721	0.613	-1.232	0.245
STM14_RS02250	-0.72	0.54	-0.95	0.329
STM14_RS22425	-0.719	0.541	0.816	0.419
potB	-0.718	0.433	0.79	0.33
STM14_RS09685	-0.718	0.595	0.262	0.871
setB	-0.717	0.613	1.477	0.117
STM14_RS07250	-0.716	0.431	-0.03	0.988
siiF	-0.714	0.472	0.251	0.842
hemG	-0.714	0.202	0.161	0.846
STM14_RS02565	-0.714	0.241	-0.295	0.697
ilvN	-0.072	0.965	-1.806	0.000182
STM14_RS00070	-0.712	0.321	-0.023	0.991
actP	-0.709	0.397	0.793	0.286
rplN	-0.708	0.329	0.66	0.348
STM14_RS16080	-0.708	0.268	0.233	0.778
hisM	-0.706	0.227	0.475	0.455
oadA	-0.706	0.688	0.351	0.863
STM14_RS11055	-0.706	0.65	0.248	0.903
hupB	-0.706	0.397	-1.05	0.122
STM14_RS13295	-0.705	0.463	0.184	0.892
iolC	-0.705	0.277	-0.811	0.154
yejK	-0.704	0.229	0.191	0.814
bfr	-0.704	0.392	-0.689	0.382
STM14_RS01845	-0.704	0.64	-0.742	0.585
exbD	-0.701	0.294	-0.718	0.242
rpsS	-0.698	0.386	1.004	0.126
STM14_RS18650	-0.698	0.409	-0.583	0.495
STM14_RS00735	-0.697	0.392	-0.339	0.723
STM14_RS10290	-0.696	0.483	-0.182	0.889
STM14_RS21580	-0.695	0.769	0.195	0.953
rarD	-0.694	0.714	1.483	0.218
srlD	-0.012	1	-1.804	0.0433
STM14_RS14300	-0.694	0.782	0.176	0.957
dsrB	-0.694	0.474	0.038	0.987
sscA	-0.692	0.435	-0.557	0.533
STM14_RS03175	-0.69	0.432	-0.235	0.836
STM14_RS00760	-0.69	0.396	-0.237	0.818
STM14_RS14195	-0.69	0.334	-0.521	0.489
sseF	-0.689	0.674	1.236	0.236
STM14_RS13220	-0.689	0.376	-0.577	0.467
STM14_RS04440	-0.688	0.52	-0.562	0.576
STM14_RS23145	-0.687	0.555	0.529	0.617
dpaA	-0.686	0.417	-0.02	0.995
STM14_RS11245	-0.686	0.419	-0.046	0.974
STM14_RS19285	-0.686	0.239	-0.522	0.386
rprA	-0.686	0.721	-0.782	0.615
tig	-0.684	0.401	0.483	0.573
nadB	-0.684	0.246	0.257	0.735
STM14_RS12195	-0.684	0.401	0.194	0.861
rplX	-0.681	0.358	0.591	0.424
STM14_RS15590	-0.681	0.705	-0.34	0.854
STM14_RS00380	-0.68	0.561	-0.346	0.788
STM14_RS05060	-0.679	0.74	0.4	0.835
STM14_RS22180	-0.679	0.538	-0.103	0.957
srfC	-0.679	0.427	-0.71	0.373
murA	-0.678	0.282	0.573	0.357
STM14_RS00745	-0.678	0.349	-0.874	0.156
STM14_RS22385	-0.677	0.47	1.235	0.0792
kdpF	-0.677	1	1.194	0.8
STM14_RS14530	-0.676	0.542	0.47	0.676
sigE	-0.676	0.635	-0.086	0.971
STM14_RS15020	-0.676	0.412	-0.198	0.861
pduD	-0.676	0.707	-1.396	0.296
sopE2	-0.675	0.522	-0.278	0.817
entA	-0.675	0.633	-1.536	0.12
STM14_RS17035	-0.674	0.522	-0.171	0.91
priB	-0.673	0.419	0.443	0.618
STM14_RS14540	-0.671	0.651	-0.709	0.599
marB	-0.67	0.63	0.931	0.395
STM14_RS09515	-0.67	0.635	0.167	0.927
STM14_RS00520	-0.67	0.294	-0.947	0.0788
rpsR	-0.668	0.375	0.458	0.567
STM14_RS13310	-0.668	0.514	0.363	0.743
STM14_RS14725	-0.668	0.487	-0.044	0.978
ttdA	-0.668	0.643	-0.51	0.74
STM14_RS05330	-0.666	0.474	1.027	0.15
STM14_RS26950	-0.666	0.686	-0.19	0.914
STM14_RS03540	-0.666	0.613	-1.096	0.283
ssaU	-0.665	0.605	1.339	0.104
rplA	-0.665	0.419	0.905	0.187
mnmA	-0.662	0.431	1.205	0.0572
wzz[fepE]	-0.662	0.367	0.415	0.605
STM14_RS19955	-0.662	0.408	-0.392	0.667
STM14_RS13290	-0.662	0.438	-0.514	0.545
STM14_RS13615	-0.661	0.472	1.041	0.132
STM14_RS05195	-0.661	0.78	1.039	0.545
rplJ	-0.66	0.427	0.427	0.631
hiuH	-0.66	0.43	-0.522	0.536
flhD	-0.658	0.391	0.046	0.973
STM14_RS15545	-0.657	0.422	0.068	0.963
hilD	-0.657	0.514	-0.343	0.757
srfA	-0.657	0.555	-0.688	0.496
STM14_RS16455	-0.656	0.45	-0.49	0.584
STM14_RS12025	-0.655	0.43	0.75	0.305
trmN	-0.655	0.297	0.213	0.794
STM14_RS26710	-0.654	0.817	0.225	0.971
hpaA	-0.654	0.545	-0.174	0.903
STM14_RS00660	-0.653	0.409	-0.241	0.801
steC	-0.649	0.545	0.261	0.837
STM14_RS19360	-0.648	0.641	-0.055	0.997
STM14_RS24185	-0.648	0.686	-0.162	0.956
ecnB	-0.648	0.742	-0.472	0.8
STM14_RS24090	-0.647	0.33	-0.563	0.396
stbD	-0.646	0.47	0.113	0.936
metJ	-0.645	0.483	-0.104	0.94
sseI	-0.644	0.688	-0.044	0.997
STM14_RS06890	-0.644	0.336	-0.578	0.382
STM14_RS09140	-0.644	0.454	-1.097	0.102
STM14_RS07660	-0.643	0.841	0.275	0.91
pyrH	-0.642	0.407	0.964	0.122
rplK	-0.641	0.433	0.948	0.152
prgH	-0.641	0.567	0.618	0.516
STM14_RS00975	-0.641	0.384	0.243	0.788
cadC	-0.641	0.28	0.132	0.884
sicA	-0.641	0.586	-0.475	0.681
STM14_RS04985	-0.64	0.391	-0.293	0.74
rpsP	-0.639	0.361	0.568	0.408
STM14_RS24205	-0.639	0.561	-0.341	0.77
gatD	-0.637	0.539	0.371	0.724
STM14_RS05560	-0.637	0.613	-0.479	0.698
dmsB	-0.636	0.641	-0.174	0.921
STM14_RS05455	-0.635	0.473	-0.689	0.39
STM14_RS19335	-0.634	0.69	1.027	0.331
rpmA	-0.634	0.525	0.541	0.576
potF	-0.632	0.409	0.472	0.549
allB	-0.632	0.509	-0.586	0.516
rsxA	-0.631	0.434	0.418	0.627
STM14_RS14055	-0.63	0.783	0.293	0.919
STM14_RS14185	-0.63	0.628	-0.369	0.775
STM14_RS07620	-0.629	0.417	-0.363	0.679
fixX	-0.628	0.821	0.561	0.791
tusB	-0.628	0.411	0.1	0.935
glaH	-0.628	0.596	-0.631	0.556
hpaG	-0.628	0.549	-1.275	0.0993
fhuD	-0.626	0.545	0.539	0.582
rplC	-0.625	0.503	1.032	0.15
STM14_RS09040	-0.625	0.615	0.297	0.836
fadA	-0.625	0.622	0.233	0.878
STM14_RS21045	-0.625	0.39	0.045	0.973
yegQ	-0.624	0.521	0.847	0.282
suhB	-0.623	0.547	1.123	0.141
rplW	-0.623	0.492	1.001	0.156
STM14_RS10185	-0.623	0.472	0.52	0.537
STM14_RS14105	-0.623	0.667	0.102	0.964
STM14_RS23585	-0.622	0.483	-1.153	0.0866
yjeM	-0.621	0.597	0.077	0.968
csdE	-0.621	0.63	-0.049	0.985
rplV	-0.62	0.476	0.987	0.148
STM14_RS05140	-0.62	0.294	-0.137	0.878
tyrA	-0.62	0.56	-0.582	0.561
STM14_RS00390	-0.619	0.917	0.822	0.815
rplS	-0.619	0.404	0.583	0.412
STM14_RS04470	-0.619	0.63	0.074	0.981
STM14_RS17845	-0.619	0.432	-0.09	0.94
STM14_RS16175	-0.619	0.514	-0.689	0.408
dinI	-0.619	0.564	-1.232	0.114
rplD	-0.618	0.521	1.021	0.167
sifA	-0.618	0.473	0.063	0.968
STM14_RS05710	-0.616	0.536	-0.448	0.658
STM14_RS19760	-0.616	0.47	-0.545	0.504
prpC	-0.615	0.503	1.046	0.135
STM14_RS22015	-0.615	0.628	0.184	0.899
hydN	-0.615	0.706	-0.552	0.681
miaE	-0.614	0.508	0.236	0.831
STM14_RS16200	-0.614	0.701	-0.189	0.937
STM14_RS19960	-0.611	0.64	-0.294	0.834
aroF	-0.611	0.645	-0.67	0.575
STM14_RS12345	-0.61	0.401	-0.062	0.962
iolD	-0.61	0.526	-0.985	0.181
mntP	-0.608	0.64	0.91	0.344
STM14_RS13750	-0.608	0.53	0.611	0.486
STM14_RS22435	-0.606	0.417	0.724	0.268
STM14_RS05525	-0.606	0.706	0.504	0.72
pdhR	-0.606	0.483	0.12	0.923
STM14_RS05850	-0.606	0.494	-0.314	0.748
STM14_RS23655	-0.606	0.571	-0.712	0.449
hybG	-0.606	0.638	-0.763	0.491
STM14_RS03775	-0.603	0.424	0.754	0.239
STM14_RS18000	-0.603	0.545	-0.41	0.687
ydiB	-0.602	0.606	-0.603	0.573
STM14_RS06960	-0.601	0.401	-0.641	0.32
bcfB	-0.6	0.688	0.127	0.957
pduV	-0.599	0.882	0.368	0.904
STM14_RS14850	-0.599	0.418	-0.089	0.939
STM14_RS14090	-0.599	0.474	-0.316	0.735
rimI	-0.597	0.551	0.676	0.435
sra	-0.597	0.7	-0.271	0.878
STM14_RS19895	-0.595	0.597	0.172	0.905
sfsB	-0.595	0.514	-0.037	0.984
STM14_RS17040	-0.595	0.608	-0.218	0.885
STM14_RS14640	-0.594	0.456	0.82	0.207
rpsJ	-0.593	0.504	1.145	0.0857
folP	-0.591	0.328	-0.284	0.692
wcaD	-0.59	0.724	1.227	0.207
STM14_RS04935	-0.589	0.61	0.06	0.977
STM14_RS08385	-0.589	0.636	-0.4	0.753
STM14_RS18035	-0.588	0.623	-0.123	0.939
rplQ	-0.587	0.49	1.108	0.0854
maoP	-0.587	0.437	-0.291	0.74
chbC	-0.587	0.419	-0.456	0.537
hisG	-0.586	0.501	-0.261	0.794
STM14_RS25210	-0.584	0.755	0.212	0.937
rpsL	-0.583	0.459	0.587	0.426
STM14_RS03615	-0.582	0.566	-0.698	0.432
mdoC	-0.581	0.542	1.111	0.109
pduB	-0.581	0.854	0.518	0.802
STM14_RS10570	-0.58	0.499	-0.191	0.862
STM14_RS23665	-0.579	0.464	-0.306	0.734
potG	-0.578	0.47	0.913	0.141
STM14_RS00620	-0.578	0.6	-0.024	0.995
STM14_RS05920	-0.577	0.843	0.748	0.741
tusD	-0.577	0.512	0.368	0.693
fepB	-0.576	0.424	-0.853	0.141
rsmG	-0.575	0.475	0.151	0.892
STM14_RS26730	-0.574	0.665	-0.344	0.79
STM14_RS19275	-0.574	0.403	-0.373	0.613
STM14_RS02040	-0.573	0.623	-0.413	0.722
STM14_RS19825	-0.572	0.959	0.966	0.711
STM14_RS01455	-0.571	0.443	0.154	0.884
STM14_RS13005	-0.571	0.542	0.023	0.994
STM14_RS06135	-0.571	0.623	-1.165	0.148
dppD	-0.57	0.544	1.058	0.126
secM	-0.57	0.449	0.263	0.766
pcnB	-0.569	0.5	0.952	0.137
STM14_RS12410	-0.569	0.618	-0.046	0.98
rssA	-0.569	0.391	-0.15	0.874
rfaH	-0.569	0.405	-0.231	0.781
STM14_RS14865	-0.569	0.585	-0.391	0.713
STM14_RS12785	-0.568	0.545	-0.174	0.884
bioD	-0.567	0.628	1.354	0.085
STM14_RS16550	-0.567	0.668	0.262	0.866
STM14_RS16585	-0.567	0.579	0.168	0.899
ghrA	-0.567	0.412	-0.065	0.957
STM14_RS08845	-0.567	0.512	-0.674	0.377
STM14_RS11115	-0.565	0.75	0.178	0.935
STM14_RS06880	-0.565	0.509	-0.138	0.905
sseC	-0.565	0.473	-0.75	0.253
STM14_RS25330	-0.565	0.661	-1.049	0.27
STM14_RS22950	-0.564	0.758	-0.317	0.863
STM14_RS00040	-0.564	0.405	-0.516	0.433
STM14_RS23445	-0.563	0.533	-0.127	0.919
yaiA	-0.563	0.498	-0.442	0.594
citD	-0.562	0.8	-0.345	0.882
degS	-0.561	0.39	-0.325	0.658
gdhA	-0.56	0.452	0.338	0.681
STM14_RS06765	-0.56	0.699	-0.435	0.741
STM14_RS12590	-0.559	0.434	0.119	0.909
STM14_RS06745	-0.558	0.668	0.008	1
STM14_RS23560	-0.558	0.482	0.006	1
fadM	-0.557	0.63	1.034	0.225
STM14_RS02335	-0.557	0.63	0.604	0.545
rdgC	-0.557	0.431	0.16	0.871
ppnP	-0.557	0.411	-0.391	0.584
bioB	-0.555	0.545	0.474	0.592
STM14_RS23835	-0.555	0.498	0.031	0.985
putP	-0.555	0.595	-0.978	0.204
STM14_RS06885	-0.554	0.83	0.826	0.605
STM14_RS09415	-0.553	0.576	-0.311	0.767
mug	-0.553	0.433	-0.709	0.239
mdtM	-0.552	0.434	0.482	0.489
rplM	-0.551	0.534	0.757	0.296
pphA	-0.551	0.498	0.372	0.665
ispU	-0.55	0.483	0.149	0.89
artQ	-0.549	0.514	0.905	0.156
rpsG	-0.549	0.512	0.734	0.291
STM14_RS21830	-0.549	0.757	0.71	0.61
STM14_RS00695	-0.549	0.6	-0.156	0.906
STM14_RS14320	-0.548	0.742	0.169	0.934
STM14_RS01640	-0.548	0.605	-0.755	0.389
STM14_RS01480	-0.547	0.542	0.289	0.768
STM14_RS11175	-0.547	0.504	-0.161	0.884
STM14_RS00750	-0.546	0.506	-0.758	0.261
sinH	-0.545	0.743	0.756	0.515
hcp	-0.545	0.463	0.168	0.867
STM14_RS19965	-0.545	0.75	-1.814	0.0891
STM14_RS15555	-0.542	0.815	-0.193	0.947
lpfE	-0.542	0.541	-0.259	0.791
iagB	-0.541	0.739	0.089	0.981
fepC	-0.541	0.463	-0.008	1
bioF	-0.54	0.621	1.022	0.193
aroE	-0.538	0.432	0.644	0.28
STM14_RS16675	-0.538	0.577	0.072	0.963
yehD	-0.538	0.761	-1.738	0.126
rpoA	-0.537	0.566	0.955	0.171
panF	-0.537	0.501	0.481	0.527
STM14_RS22130	-0.537	0.623	-0.296	0.795
STM14_RS11210	-0.535	0.765	0.988	0.438
STM14_RS02095	-0.535	0.862	0.554	0.81
STM14_RS02465	-0.533	0.633	1.375	0.0648
STM14_RS22625	-0.533	0.678	-0.71	0.501
rplF	-0.532	0.555	0.707	0.348
yhjD	-0.532	0.459	0.418	0.563
bacA	-0.531	0.483	0.129	0.903
STM14_RS21585	-0.531	0.547	-0.116	0.929
sseJ	-0.53	0.831	0.573	0.761
rplL	-0.53	0.545	0.495	0.549
rpsN	-0.528	0.549	0.813	0.239
mltC	-0.528	0.482	-0.026	0.987
STM14_RS13320	-0.527	0.8	0.902	0.449
STM14_RS07515	-0.527	0.729	0.559	0.642
STM14_RS10180	-0.527	0.616	0.161	0.905
STM14_RS03340	-0.527	0.635	-0.242	0.842
STM14_RS10940	-0.527	0.624	-0.304	0.786
gntT	-0.527	0.64	-1.366	0.0726
STM14_RS13350	-0.526	0.64	0.117	0.939
dacB	-0.525	0.402	0.121	0.892
gtgA	-0.525	0.666	-0.005	1
STM14_RS04480	-0.525	0.66	-0.584	0.584
STM14_RS08905	-0.524	0.568	0.069	0.963
STM14_RS24215	-0.524	0.651	-0.639	0.52
rpsD	-0.523	0.586	0.775	0.307
fliR	-0.523	0.685	0.278	0.839
STM14_RS08240	-0.521	0.583	0.788	0.28
STM14_RS18400	-0.52	0.53	0.566	0.449
STM14_RS03905	-0.52	0.581	0.347	0.723
STM14_RS25905	-0.52	0.567	-0.343	0.724
STM14_RS19400	-0.519	0.628	0.719	0.385
STM14_RS10625	-0.519	0.786	-0.133	0.958
STM14_RS09045	-0.518	0.758	1.363	0.15
rplI	-0.518	0.582	0.56	0.5
STM14_RS15050	-0.518	0.803	-0.296	0.886
rplB	-0.517	0.623	1.09	0.138
STM14_RS12980	-0.517	0.482	0.157	0.874
ligB	-0.517	0.533	-0.382	0.637
miaA	-0.517	0.534	-0.622	0.39
STM14_RS16040	-0.516	0.796	0.465	0.786
STM14_RS26565	-0.516	0.613	0.351	0.73
STM14_RS09545	-0.515	0.745	1.45	0.145
STM14_RS06710	-0.515	0.673	-0.084	0.963
STM14_RS05610	-0.514	0.782	0.475	0.738
STM14_RS00110	-0.514	0.531	0.195	0.845
STM14_RS00240	-0.514	0.616	-0.332	0.753
STM14_RS14520	-0.513	0.641	0.568	0.556
rpsI	-0.512	0.58	0.772	0.285
ttcA	-0.512	0.483	-0.116	0.908
gogA	-0.511	0.599	0.302	0.764
sspH2	-0.51	0.512	0.077	0.95
trbB	-0.509	0.555	-0.805	0.228
thiM	-0.508	0.633	-0.092	0.95
STM14_RS10605	-0.507	0.702	-0.278	0.842
hypA	-0.507	0.718	-0.757	0.494
cycA	-0.507	0.632	-0.9	0.255
foxA	-0.506	0.502	-0.263	0.753
STM14_RS08805	-0.506	0.678	-1.347	0.0993
STM14_RS25390	-0.505	0.618	-0.28	0.793
STM14_RS19915	-0.504	0.64	0.547	0.561
STM14_RS20775	-0.504	0.69	-0.628	0.541
yrbL	-0.503	0.505	0.227	0.793
STM14_RS15010	-0.501	0.503	-0.47	0.504
STM14_RS23480	-0.5	0.609	0.229	0.836
STM14_RS19050	-0.5	0.716	0.087	0.968
smrB	-0.5	0.613	0.049	0.974
STM14_RS06035	-0.5	0.63	0.046	0.978
sitA	-0.5	0.596	-1.037	0.117
STM14_RS05045	-0.499	0.597	0.752	0.284
STM14_RS11065	-0.499	0.783	-0.04	0.998
STM14_RS17565	-0.498	0.627	1.208	0.0822
recO	-0.498	0.542	0.862	0.155
flhC	-0.498	0.564	0.162	0.884
rplE	-0.497	0.586	0.776	0.276
ushA	-0.497	0.596	-0.458	0.597
STM14_RS05595	-0.496	0.813	0.331	0.848
prfC	-0.495	0.512	0.75	0.204
STM14_RS06755	-0.495	0.51	-0.384	0.608
rpsQ	-0.494	0.585	0.7	0.336
artJ	-0.494	0.587	0.556	0.489
STM14_RS21605	-0.494	0.707	-0.422	0.729
iolA	-0.493	0.561	-0.954	0.125
dppB	-0.492	0.6	0.26	0.794
hin	-0.491	0.739	0.63	0.581
STM14_RS24200	-0.491	0.526	-0.202	0.824
STM14_RS22680	-0.49	0.889	1.082	0.587
znuB	-0.49	0.678	0.209	0.878
can	-0.49	0.521	-0.129	0.9
mgtA	-0.49	0.604	-0.347	0.721
STM14_RS24210	-0.489	0.697	-0.373	0.753
hfq	-0.489	0.557	-0.51	0.5
lysM	-0.486	0.707	0.374	0.764
citT	-0.486	0.526	-0.266	0.75
aaeX	-0.485	0.78	0.523	0.699
STM14_RS18005	-0.485	0.576	0.12	0.918
STM14_RS23595	-0.485	0.503	-0.725	0.21
STM14_RS20370	-0.485	0.578	-0.766	0.255
mutT	-0.484	0.712	0.481	0.681
STM14_RS17875	-0.484	0.637	-0.659	0.446
STM14_RS07150	-0.483	0.711	1.143	0.171
aphA	-0.482	0.545	-0.743	0.236
aroG	-0.481	0.536	0.669	0.284
STM14_RS24265	-0.481	0.648	-0.173	0.892
yggU	-0.48	0.487	-0.003	1
STM14_RS15115	-0.479	0.678	0.26	0.835
queD	-0.479	0.566	-0.154	0.887
STM14_RS15580	-0.479	0.682	-0.242	0.846
STM14_RS20565	-0.478	0.649	0.009	1
argR	-0.478	0.592	-0.304	0.74
gshA	-0.477	0.559	-0.086	0.94
STM14_RS05715	-0.477	0.641	-0.448	0.637
STM14_RS13865	-0.476	0.793	0.838	0.48
STM14_RS09670	-0.476	0.551	-0.424	0.576
STM14_RS23855	-0.475	0.792	0.471	0.752
STM14_RS19920	-0.475	0.644	0.397	0.688
STM14_RS06780	-0.475	0.654	0.056	0.973
yncL	-0.474	0.63	-0.25	0.812
STM14_RS11090	-0.473	0.787	0.21	0.911
STM14_RS24955	-0.473	0.649	-0.836	0.287
STM14_RS05635	-0.472	0.841	0.167	0.942
STM14_RS26595	-0.472	0.732	0.166	0.929
livK	-0.472	0.474	-0.051	0.963
tyrP	-0.472	0.555	-0.412	0.592
STM14_RS21125	-0.472	0.75	-0.444	0.729
STM14_RS18370	-0.472	0.559	-0.701	0.28
dcuC	-0.471	0.654	0.291	0.778
tag	-0.471	0.473	-0.76	0.135
STM14_RS12530	-0.47	0.509	0.238	0.766
rimM	-0.468	0.6	0.676	0.348
STM14_RS09680	-0.468	0.704	0.409	0.694
STM14_RS24050	-0.468	0.765	-0.067	0.971
aaeB	-0.468	0.567	-0.16	0.878
STM14_RS22190	-0.467	0.555	-0.685	0.281
tssJ	-0.466	0.849	0.69	0.678
phnV	-0.466	0.702	0.634	0.514
STM14_RS06580	-0.465	0.605	0.259	0.786
STM14_RS25860	-0.465	0.756	-0.326	0.809
STM14_RS09270	-0.465	0.545	-0.405	0.584
STM14_RS03460	-0.464	0.549	0.322	0.686
STM14_RS06875	-0.464	0.75	0.198	0.91
STM14_RS09735	-0.462	0.537	0.267	0.74
STM14_RS13405	-0.461	0.767	0.308	0.842
STM14_RS14935	-0.461	0.636	0.005	1
STM14_RS22550	-0.46	0.623	-0.766	0.28
STM14_RS01855	-0.459	0.879	1.533	0.275
STM14_RS07135	-0.459	0.641	0.058	0.973
rpmF	-0.458	0.547	0.597	0.348
safB	-0.458	0.645	-0.449	0.624
STM14_RS11060	-0.458	0.63	-0.666	0.387
STM14_RS13090	-0.457	0.969	1.971	0.0866
infA	-0.457	0.641	0.109	0.935
STM14_RS10885	-0.455	0.677	-0.835	0.302
hilA	-0.454	0.823	0.408	0.803
yrbN	-0.454	0.6	-0.183	0.86
STM14_RS01330	-0.454	0.615	-0.387	0.649
rpsK	-0.453	0.639	0.592	0.474
nrdG	-0.453	0.549	0.004	1
STM14_RS13755	-0.453	0.944	-0.036	1
STM14_RS15005	-0.453	0.763	-0.122	0.947
STM14_RS19380	-0.453	0.621	-1.146	0.061
STM14_RS15045	-0.452	0.61	0.417	0.61
STM14_RS16490	-0.452	0.786	0.378	0.778
modC	-0.452	0.559	0.291	0.722
phnW	-0.452	0.734	-0.406	0.73
xis	-0.452	0.614	-0.686	0.337
STM14_RS12925	0.546	0.47	-1.796	0.000165
STM14_RS22135	-0.451	0.937	-0.467	0.875
rpsC	-0.45	0.666	0.728	0.38
STM14_RS04390	-0.45	0.715	0.283	0.817
cedA	-0.449	0.701	-0.153	0.91
citD	-0.449	0.955	-0.254	1
STM14_RS05690	-0.449	0.702	-0.569	0.568
STM14_RS26335	-0.449	0.695	-0.772	0.377
rsmC	-0.448	0.593	0.499	0.491
nusA	-0.448	0.63	0.298	0.753
STM14_RS09930	-0.448	0.634	0.186	0.87
STM14_RS09055	-0.448	0.8	0.125	0.953
STM14_RS11635	-0.448	0.633	-0.765	0.281
STM14_RS15615	-0.448	0.705	-1.05	0.187
traY	-0.108	0.962	-1.786	0.0233
zapC	-0.447	0.758	0.643	0.575
mnmG	-0.447	0.616	0.502	0.518
STM14_RS09095	-0.447	0.772	-0.003	1
entS	-0.447	0.597	-0.036	0.981
STM14_RS11870	-0.446	0.832	0.33	0.876
znuC	-0.445	0.666	0.938	0.193
csrD	-0.445	0.557	0.061	0.959
rplR	-0.444	0.647	0.665	0.397
STM14_RS06445	-0.444	0.701	-0.038	0.983
eamA	-0.444	0.542	-0.115	0.906
fadB	-0.444	0.752	-0.392	0.758
STM14_RS02685	-0.444	0.726	-1.453	0.0594
STM14_RS22275	-0.443	0.522	0.065	0.95
STM14_RS01445	-0.442	0.538	0.194	0.814
rhtC	-0.441	0.653	0.101	0.94
bcfC	-0.441	0.697	-0.203	0.876
rlmG	-0.441	0.63	-0.258	0.788
nrfA	-0.441	0.635	-0.97	0.127
purR	-0.438	0.587	0.672	0.28
rluA	-0.438	0.595	-0.148	0.884
rpsM	-0.437	0.641	0.456	0.592
STM14_RS04225	-0.437	0.869	0.007	1
STM14_RS08855	-0.436	0.707	-0.489	0.622
chiQ	-0.436	0.63	-0.734	0.28
STM14_RS12015	-0.436	0.603	-0.783	0.204
yrfG	-0.435	0.576	0.116	0.908
STM14_RS21765	-0.435	0.742	0.054	0.977
hflX	-0.435	0.618	-0.152	0.887
STM14_RS11995	-0.434	0.71	-0.181	0.892
STM14_RS18920	-0.434	0.636	-0.499	0.527
STM14_RS14265	-0.433	0.583	-0.466	0.5
fliZ	-2.286	3.97e-06	-1.739	0.00139
prgK	-0.432	0.708	0.431	0.677
queG	-0.432	0.549	0.134	0.886
amiC	-0.431	0.561	0.257	0.743
STM14_RS23730	-0.431	0.63	-0.355	0.685
fliH	-0.43	0.786	-0.37	0.788
STM14_RS11085	-0.43	0.703	-0.495	0.605
STM14_RS14350	-0.43	0.715	-0.574	0.547
STM14_RS14375	-0.429	0.817	0.002	1
STM14_RS00255	-0.429	0.739	-0.552	0.597
STM14_RS04570	-0.429	0.608	-0.747	0.231
gsk	-0.425	0.613	0.779	0.2
STM14_RS02980	-0.425	0.6	0.683	0.27
STM14_RS05650	-0.424	0.818	-0.319	0.871
fadJ	-0.423	0.707	-0.138	0.919
STM14_RS17235	-0.422	0.805	1.047	0.338
sirB2	-0.421	0.75	1.229	0.114
STM14_RS02225	-0.421	0.831	-0.909	0.471
STM14_RS09815	-0.421	0.608	-0.958	0.0913
STM14_RS20315	-0.42	0.693	-0.705	0.382
STM14_RS19460	-0.419	0.695	-0.004	1
mdsA	-0.419	0.874	-0.116	0.968
STM14_RS22110	-0.419	0.739	-0.163	0.908
STM14_RS06850	-0.418	0.621	-0.02	0.994
ogt	-0.418	0.739	-0.19	0.891
sfbB	-0.417	0.695	-0.712	0.383
dsbE	0.545	0.638	-1.71	0.0263
tapT	-0.416	0.684	0.729	0.336
STM14_RS12270	-0.416	0.545	-0.037	0.973
lpxP	-0.416	0.752	-0.096	0.954
tap	-0.416	0.634	-0.706	0.283
mepS	-0.415	0.707	-0.221	0.854
ppiC	-0.415	0.623	-0.275	0.748
fliJ	-0.415	0.817	-0.708	0.598
rfbV	-0.415	0.641	-1.026	0.0921
rnt	-0.414	0.581	0.398	0.561
cdsA	-0.414	0.615	0.227	0.794
fadI	-0.414	0.731	-1.018	0.199
rsmB	-0.413	0.579	0.667	0.238
STM14_RS15655	-0.413	0.717	-0.052	0.973
tolA	-0.412	0.729	0.923	0.242
fliQ	-0.412	0.75	-0.125	0.937
npr	-0.411	0.65	-0.133	0.906
STM14_RS03390	-0.41	0.86	1.255	0.378
STM14_RS20305	-0.41	0.748	1.029	0.204
wzxC	-0.409	0.81	0.12	0.95
secE	-0.409	0.624	-0.17	0.863
STM14_RS14895	-0.409	0.775	-0.194	0.896
STM14_RS11225	-0.409	0.779	-0.317	0.806
folB	-0.408	0.817	0.86	0.381
STM14_RS00705	-0.408	0.729	0.306	0.781
STM14_RS00780	-0.408	0.693	-0.583	0.485
STM14_RS04915	-0.407	0.755	0.152	0.923
STM14_RS09420	-0.407	0.629	0.095	0.935
STM14_RS23710	-0.406	0.654	0.591	0.425
iolH	-0.406	0.677	-0.178	0.871
rpsE	-0.405	0.706	0.575	0.504
fucR	-0.405	0.685	0.118	0.925
STM14_RS05630	-0.405	0.677	-0.149	0.896
STM14_RS06720	-0.405	0.805	-0.391	0.794
yvcK	-0.404	0.677	0.649	0.382
STM14_RS22945	-0.404	0.81	0.435	0.751
STM14_RS08980	-0.403	0.925	0.721	0.711
STM14_RS00840	-0.403	0.874	0.606	0.692
STM14_RS01565	-0.403	0.758	-0.096	0.952
STM14_RS05500	-0.403	0.714	-0.416	0.664
STM14_RS18675	-0.402	0.597	0.277	0.723
pduX	-0.402	0.681	-0.199	0.854
STM14_RS11270	-0.402	0.874	-0.218	0.933
STM14_RS18365	-0.402	0.609	-0.59	0.348
spaN	-0.401	0.945	1.116	0.517
rsxB	-0.401	0.739	0.859	0.296
rhaB	-0.401	0.716	-0.295	0.786
artM	-0.399	0.699	0.895	0.197
epmA	-0.399	0.634	0.503	0.483
STM14_RS06955	-0.399	0.786	-0.301	0.831
tssB	-0.398	0.75	-0.796	0.382
phnS	-0.397	0.733	0.065	0.973
rluC	-0.396	0.64	0.639	0.329
STM14_RS21475	-0.395	0.643	-0.106	0.926
ttrB	-0.395	0.794	-0.353	0.788
rbsK	-0.394	0.772	-0.977	0.276
STM14_RS06140	-0.394	0.753	-0.98	0.22
hofC	-0.392	0.739	0.318	0.766
STM14_RS06155	-0.392	0.613	-0.134	0.89
STM14_RS18725	-0.392	0.628	-0.153	0.877
drpB	-0.391	0.783	0.365	0.769
STM14_RS00215	-0.391	0.75	-0.003	1
STM14_RS24075	-0.391	0.636	-0.136	0.892
STM14_RS20130	0.07	0.979	-1.706	0.0211
yqiA	-0.39	0.665	0.2	0.842
caiE	-0.39	0.756	-0.333	0.767
STM14_RS13425	-0.389	0.817	0.662	0.578
STM14_RS00050	-0.388	0.695	-0.014	1
actS	-0.388	0.623	-0.863	0.114
cydB	0.85	0.382	-1.704	0.0172
livH	-0.387	0.634	0.329	0.674
STM14_RS02525	-0.387	0.721	0.291	0.78
STM14_RS00245	-0.387	0.763	-0.167	0.906
idnO	-0.387	0.834	-0.907	0.486
STM14_RS23030	-0.386	0.75	-0.207	0.878
fdhD	-0.386	0.628	-0.243	0.766
leuC	-0.386	0.758	-0.274	0.819
recT	-0.386	0.81	-0.309	0.831
fucP	-0.386	0.721	-0.779	0.315
STM14_RS12920	0.783	0.346	-1.692	0.00539
alr	-0.385	0.651	0.567	0.413
fhuA	-0.385	0.7	-0.427	0.619
STM14_RS18345	-0.385	0.623	-0.446	0.511
smpB	-0.385	0.616	-0.609	0.307
fliE	-0.385	0.893	-0.826	0.652
hcr	-0.384	0.633	0.282	0.725
STM14_RS16540	-0.384	0.647	-0.085	0.939
rfbA	-0.383	0.63	0.378	0.6
STM14_RS10650	-0.382	0.972	0.191	0.968
nhaR	-0.382	0.587	-0.173	0.829
endA	-0.381	0.78	0.875	0.321
STM14_RS24070	-0.381	0.763	0.745	0.395
STM14_RS16110	-0.381	0.648	-0.387	0.613
yccX	-0.381	0.649	-0.489	0.496
epmB	-0.38	0.634	0.158	0.869
nsrR	-0.38	0.682	-0.138	0.9
ybgE	0.68	0.298	-1.681	0.000211
STM14_RS10690	-2.191	1.94e-08	-1.666	9.08e-05
ruvX	-0.379	0.719	0.318	0.747
STM14_RS05615	-0.379	0.788	0.135	0.937
STM14_RS02400	-0.379	0.618	-0.056	0.961
STM14_RS05530	-0.379	0.641	-0.422	0.56
hemW	-0.378	0.641	0.651	0.284
STM14_RS03160	-0.378	0.69	0.059	0.967
STM14_RS11150	-0.378	0.869	-0.009	1
citG	-0.378	0.754	-0.422	0.686
lldD	-0.378	0.874	-1.678	0.226
rnhB	-0.377	0.667	0.933	0.109
STM14_RS22185	-0.377	0.848	0.09	0.974
ypdK	-0.376	0.828	1.236	0.214
STM14_RS22420	-0.376	0.794	-0.078	0.968
STM14_RS12400	-0.713	0.495	-1.583	0.0322
ilvB	0.17	0.9	-1.573	0.00632
STM14_RS07130	-0.375	0.683	0.173	0.871
tusC	-0.374	0.769	0.6	0.533
tcyP	-0.373	0.75	0.464	0.628
aroA	-0.373	0.64	0.396	0.582
STM14_RS19990	-0.373	0.758	0.273	0.809
plsC	-0.373	0.641	0.022	0.991
STM14_RS19375	-0.373	0.639	-0.726	0.205
ssaP	-0.372	0.856	0.675	0.633
recQ	-0.372	0.649	0.441	0.537
STM14_RS23735	-0.372	0.695	-0.676	0.337
spaQ	-0.371	1	0.547	1
sspH1	-0.371	0.649	-0.045	0.97
STM14_RS00175	-0.37	0.649	0.03	0.983
potC	-0.369	0.641	0.578	0.348
STM14_RS21910	-0.369	0.707	-0.085	0.947
yceD	-0.368	0.707	0.541	0.496
lhgO	-0.368	0.794	-0.304	0.817
dacD	-0.368	0.661	-0.497	0.486
STM14_RS07755	-0.368	0.721	-0.817	0.242
gyrA	-0.367	0.699	0.527	0.492
thiC	-0.367	0.648	-0.072	0.949
dppC	-0.366	0.742	0.981	0.164
trmD	-0.366	0.702	0.673	0.344
amiA	-0.366	0.668	0.097	0.933
traD	-0.366	0.667	-0.655	0.307
minC	-0.365	0.648	-0.377	0.605
rfbN	-0.365	0.716	-0.672	0.369
STM14_RS13645	-0.365	0.728	-1.116	0.0899
STM14_RS13500	-0.364	0.689	-0.272	0.757
rsuA	-0.363	0.742	0.666	0.4
trmL	-0.363	0.73	0.213	0.836
STM14_RS16915	-0.362	0.667	1.012	0.0577
STM14_RS24255	-0.362	0.882	0.988	0.39
fraD	-0.362	0.8	-0.414	0.737
nikR	-0.362	0.699	-0.425	0.592
STM14_RS06265	-0.362	0.81	-0.429	0.74
emrB	-0.36	0.762	1.224	0.0786
tsaC	-0.36	0.636	0.665	0.231
rplP	-0.36	0.722	0.64	0.397
STM14_RS15015	-0.36	0.757	-0.093	0.948
rpmD	-0.359	0.739	0.584	0.486
STM14_RS05965	-0.359	0.777	0.449	0.667
srfJ	-0.359	0.763	0.13	0.923
STM14_RS19560	-0.358	0.81	0.313	0.819
STM14_RS11190	-0.357	0.862	0.114	0.98
STM14_RS20600	-0.357	0.715	0.031	0.987
STM14_RS22160	-0.357	0.79	-0.124	0.939
ftsY	-0.357	0.635	-0.213	0.786
zraP	-0.356	0.801	0.293	0.826
xerD	-0.356	0.635	-0.448	0.488
ribB	-0.356	0.726	-0.971	0.131
STM14_RS00665	-0.355	0.899	0.184	0.959
trkH	-0.355	0.641	-0.045	0.968
STM14_RS06805	-0.355	0.785	-0.195	0.883
nepI	-0.354	0.729	0.483	0.559
STM14_RS21330	-0.354	0.739	-0.483	0.575
potH	-0.353	0.695	1.051	0.055
rph	-0.353	0.701	0.733	0.248
STM14_RS14745	-0.353	0.755	0.659	0.425
casA	-0.353	0.695	-0.744	0.233
rpmC	-0.352	0.741	0.644	0.413
STM14_RS15040	-0.352	0.79	0.33	0.782
lysP	-0.352	0.66	0.214	0.795
STM14_RS26360	-0.352	0.707	-0.139	0.898
rfbK	-0.352	0.739	-0.402	0.658
STM14_RS11180	-0.351	0.744	-0.562	0.5
rstB	-0.35	0.677	0.159	0.871
STM14_RS18065	-0.35	0.74	0.14	0.906
yhcN-B	-0.35	0.699	-0.261	0.766
STM14_RS06970	-0.35	0.849	-0.499	0.748
skp	-0.35	0.778	-0.764	0.377
yigB	-0.349	0.706	0.742	0.242
rhtB	-0.349	0.755	-0.138	0.91
gcvA	-0.348	0.702	0.158	0.878
dinF	-0.348	0.777	-0.568	0.541
STM14_RS14275	-0.347	0.726	0.035	0.984
STM14_RS13285	-0.345	0.841	0.614	0.618
STM14_RS21840	-0.345	0.788	0.104	0.945
atpB	-0.345	0.75	-0.003	1
STM14_RS11035	-0.344	0.787	-0.5	0.614
casB	-0.376	0.739	-1.57	0.0122
STM14_RS15650	-0.343	0.796	-0.012	1
STM14_RS05680	-0.343	0.833	-0.813	0.453
argO	-0.342	0.81	0.052	0.981
tagK	-0.342	0.853	-0.108	0.964
STM14_RS04380	-0.341	0.75	0.382	0.675
clcB	-0.341	0.787	0.374	0.734
dsbI	-0.341	0.74	-0.127	0.913
rnhA	-0.341	0.699	-0.483	0.498
bioC	-0.34	0.826	1.584	0.0616
STM14_RS15945	-0.34	0.716	0.389	0.627
yjfY	-0.34	0.788	-0.181	0.893
STM14_RS19240	-0.34	0.874	-0.301	0.901
STM14_RS09090	-0.339	0.796	0.245	0.85
STM14_RS12380	-0.339	0.83	-0.195	0.908
aes	-0.338	0.795	0.349	0.758
STM14_RS15290	-0.338	0.841	0.25	0.884
lipB	-0.338	0.657	0.015	0.998
trmA	-0.338	0.695	-0.495	0.479
STM14_RS15340	-1.064	0.264	-1.566	0.0448
pyrE	-0.337	0.791	0.848	0.307
hslO	-0.337	0.668	0.499	0.435
iroC	-0.337	0.752	-0.308	0.748
STM14_RS13125	-0.336	0.791	0.739	0.397
STM14_RS11795	-0.336	0.844	0.59	0.621
lnt	-0.336	0.69	0.55	0.397
STM14_RS09015	-0.336	0.773	0.48	0.598
uspC	-0.336	0.721	-0.038	0.978
pgtC	-0.336	0.786	-0.217	0.86
speE	-0.335	0.647	0.708	0.167
STM14_RS11265	-0.335	0.726	0.289	0.741
STM14_RS01835	-0.334	0.741	0.082	0.95
STM14_RS03625	-0.334	0.732	-0.475	0.537
rseP	-0.333	0.738	0.17	0.875
creC	-0.333	0.739	0.025	0.991
STM14_RS11130	-0.333	0.783	-0.241	0.832
STM14_RS26230	-0.333	0.883	-0.407	0.819
STM14_RS00480	-0.333	0.799	-0.608	0.518
STM14_RS14390	-0.332	0.707	0.716	0.239
ssaD	-0.332	0.817	0.467	0.679
moaA	-0.332	0.665	-0.225	0.769
STM14_RS12245	-0.331	0.981	1.445	0.425
STM14_RS01575	-0.331	0.927	0.438	0.818
mlaB	-0.331	0.69	-0.173	0.846
STM14_RS22810	-0.331	0.731	-0.345	0.682
STM14_RS06685	-0.33	0.778	0.562	0.511
fliG	-0.33	0.818	-0.203	0.886
STM14_RS11160	-0.33	0.799	-0.476	0.647
STM14_RS00075	-0.33	0.752	-0.488	0.542
STM14_RS11615	-0.33	0.755	-0.718	0.325
cutC	-0.329	0.772	-0.94	0.18
tsaA	-0.328	0.739	0.49	0.516
spoT	-0.328	0.729	0.488	0.51
bigA	-0.328	0.688	-0.406	0.555
STM14_RS11625	-0.328	0.763	-0.455	0.601
dpiB	-0.327	0.739	0.177	0.863
STM14_RS24220	-0.327	0.772	-0.211	0.848
radC	-0.327	0.729	-0.417	0.592
STM14_RS08600	-0.326	0.762	-0.325	0.735
STM14_RS19850	-0.325	0.987	0.946	0.758
STM14_RS17070	-0.325	0.715	-0.372	0.62
stfH	-0.325	0.752	-0.454	0.582
hscB	-0.324	0.728	-0.11	0.919
iolR	-0.324	0.707	-0.121	0.904
ddlA	-0.323	0.676	-0.361	0.593
STM14_RS22955	-0.323	0.779	-0.398	0.679
igaA	-0.322	0.701	-0.7	0.225
STM14_RS00510	-0.322	0.706	-0.733	0.199
STM14_RS22030	-0.322	0.703	-0.801	0.148
bfd	-1.212	0.0296	-1.55	0.00231
coaA	-0.321	0.786	0.653	0.424
tcdA	-0.321	0.686	0	1
STM14_RS05480	-0.321	0.707	-0.308	0.692
flgA	-0.321	0.836	-0.387	0.763
satP	-0.321	0.775	-0.412	0.644
yihU	-0.321	0.862	-0.773	0.474
topA	-0.32	0.728	0.533	0.45
fhuC	-0.32	0.744	0.266	0.766
STM14_RS15160	-0.32	0.752	0.101	0.935
proB	-0.32	0.677	-0.128	0.887
STM14_RS18700	-0.32	0.707	-0.133	0.892
STM14_RS07365	-0.32	0.706	-0.269	0.737
repA	-0.32	0.799	-0.519	0.592
sseB	-0.32	0.762	-0.803	0.239
thiB	-0.319	0.788	0.669	0.42
yfaE	-0.318	0.763	0.757	0.276
STM14_RS00655	-0.318	0.739	0.452	0.547
STM14_RS00980	-0.318	0.827	0.32	0.801
STM14_RS19100	-0.318	0.701	0.048	0.968
alaC	-0.318	0.721	-0.152	0.878
yedA	-0.317	0.813	0.376	0.74
STM14_RS16595	-0.317	0.731	-0.394	0.608
gltB	-0.316	0.775	0.55	0.5
xerC	-0.316	0.695	0.346	0.618
STM14_RS10010	-0.316	0.752	-0.417	0.602
queA	-0.315	0.786	0.733	0.328
proY	-0.315	0.701	0.331	0.647
creD	-0.315	0.76	0.077	0.952
STM14_RS23635	-0.314	0.772	-0.081	0.95
fepD	-0.314	0.795	-0.855	0.276
STM14_RS14410	-0.313	0.83	0.03	1
STM14_RS19750	-0.313	0.777	-0.353	0.703
leuA	-0.313	0.71	-0.415	0.551
bioA	-0.312	0.787	0.422	0.655
rng	-0.312	0.706	0.24	0.764
queE	-0.312	0.704	-0.211	0.794
symE	-0.312	0.775	-0.446	0.602
gltD	-0.311	0.745	0.652	0.327
infB	-0.311	0.786	0.588	0.485
STM14_RS15380	-0.311	0.796	0.482	0.607
STM14_RS14170	-0.311	0.716	-0.172	0.848
STM14_RS16225	-0.311	0.863	-0.188	0.921
mukF	-0.311	0.695	-0.362	0.592
alaA	-0.31	0.813	0.641	0.496
aadA	-0.31	0.786	0.364	0.704
STM14_RS14635	-0.31	0.739	0.283	0.738
mlaE	-0.31	0.729	0.074	0.949
STM14_RS23565	-0.309	0.736	-0.062	0.96
STM14_RS15605	-0.309	0.849	-1.269	0.181
STM14_RS22070	-0.308	0.884	0.309	0.857
STM14_RS23275	-0.308	0.815	-0.01	1
STM14_RS19325	-0.308	0.721	-0.83	0.131
STM14_RS07140	-0.307	0.818	0.624	0.504
mlaD	-0.307	0.707	-0.161	0.857
nrdE	-0.307	0.849	-0.536	0.676
hpaE	-0.307	0.86	-1.201	0.239
STM14_RS11020	-0.306	0.824	0.065	0.974
hemP	-0.306	0.755	-0.022	0.991
ssb1	-0.306	0.753	-0.177	0.861
STM14_RS09895	-0.305	0.754	0.306	0.725
STM14_RS26015	-0.305	0.788	-0.146	0.904
emrA	-0.304	0.769	0.785	0.237
STM14_RS07015	-0.303	0.81	0.843	0.284
STM14_RS14200	-0.302	0.859	-0.321	0.837
STM14_RS05790	-0.301	0.739	0.717	0.226
STM14_RS03305	-0.301	0.817	0.183	0.893
queC	-0.301	0.739	0.141	0.887
tssL	-0.3	0.805	-0.125	0.922
yhbY	-0.3	0.77	-0.309	0.733
pdxA	-0.299	0.739	0.673	0.264
dnaB	-0.299	0.728	0.322	0.671
viaA	-0.299	0.729	0.069	0.95
STM14_RS15625	-0.299	0.834	-0.578	0.59
STM14_RS22600	-0.299	0.739	-0.578	0.378
STM14_RS06290	-0.298	0.817	0.292	0.794
yhcN	-0.298	0.807	0.189	0.878
STM14_RS26655	-0.298	0.915	-0.733	0.674
hslR	-0.297	0.724	0.127	0.892
STM14_RS05485	-0.297	0.841	-0.119	0.947
STM14_RS19225	-0.297	0.823	-0.274	0.819
STM14_RS06785	-0.297	0.841	-0.611	0.561
msbA	-0.296	0.716	0.265	0.726
chbA	-0.296	0.799	-0.018	1
STM14_RS23590	-0.296	0.911	-0.125	0.968
gloB	-0.296	0.74	-0.171	0.854
ansP	-0.295	0.763	0.058	0.965
STM14_RS19120	-0.295	0.783	-0.105	0.932
STM14_RS11315	0.44	0.597	-1.527	0.00235
cspE	-0.294	0.816	-0.01	1
lptB	-0.294	0.721	-0.068	0.95
STM14_RS04815	-0.294	0.762	-0.235	0.791
STM14_RS16775	-0.294	0.813	-0.519	0.571
STM14_RS10975	-0.294	0.891	-1.141	0.377
STM14_RS09730	-0.292	0.77	0.241	0.791
STM14_RS08065	-0.292	0.762	0.079	0.948
mscL	-0.292	0.805	-0.156	0.9
STM14_RS23320	-0.292	0.805	-0.389	0.681
adiA	-0.292	0.75	-0.605	0.348
STM14_RS00010	-0.292	0.792	-1.058	0.109
yccS	-0.291	0.739	0.104	0.919
STM14_RS02275	-0.289	0.799	-0.206	0.854
traE	-0.289	0.888	-0.548	0.692
STM14_RS07625	-0.288	0.818	-0.215	0.861
STM14_RS10085	-0.287	0.824	-0.099	0.947
STM14_RS23325	-0.287	0.801	-0.278	0.782
STM14_RS19640	-0.287	0.795	-0.493	0.559
STM14_RS07440	-0.286	0.788	0.535	0.486
sugE	-0.286	0.769	-0.309	0.717
eptB	-0.286	0.785	-0.493	0.525
STM14_RS15610	-0.286	0.888	-1.338	0.225
STM14_RS09465	-0.285	0.796	0.212	0.841
STM14_RS09275	-0.285	0.786	-0.258	0.779
fadL	-0.284	0.821	0.929	0.231
STM14_RS20720	-0.284	0.86	0.195	0.902
zirT	-0.284	0.83	0.063	0.972
ftsI	-0.284	0.786	-0.737	0.276
tsf	-0.283	0.796	0.522	0.52
rpmJ	-0.283	0.786	0.312	0.725
STM14_RS19075	-0.283	0.78	-0.35	0.676
repA	-0.283	0.79	-0.964	0.128
STM14_RS02425	-0.282	0.855	1.162	0.176
dnaA	-0.282	0.801	0.533	0.516
STM14_RS13360	-0.282	0.786	0.012	1
STM14_RS03980	-0.282	0.884	-0.096	0.967
bcp	-0.282	0.745	-0.397	0.567
sifB	-0.281	0.874	-0.247	0.876
STM14_RS15150	-0.28	0.836	0.624	0.499
rlmM	-0.279	0.762	0.461	0.503
STM14_RS21355	-0.279	0.778	-0.509	0.488
araD	-0.279	0.824	-1.139	0.116
STM14_RS00635	-0.278	0.945	0.764	0.681
STM14_RS19900	-0.278	0.823	0.732	0.348
ffs	-0.278	0.896	0.214	0.901
STM14_RS22635	-0.278	0.915	-0.06	0.991
STM14_RS05380	-0.277	0.833	1.026	0.17
STM14_RS09635	-0.277	0.796	0.225	0.823
STM14_RS26920	-0.277	0.786	-0.381	0.639
STM14_RS02405	-0.276	0.765	0.324	0.681
atpI	-0.276	0.794	-0.064	0.963
fraE	-0.276	0.806	-0.134	0.91
STM14_RS16685	-0.878	0.121	-1.517	0.000747
STM14_RS07510	-0.275	0.831	-0.063	0.968
misL	-0.275	0.778	-0.385	0.615
STM14_RS07290	-0.274	0.786	-0.299	0.73
trpS	-0.274	0.77	-0.389	0.598
STM14_RS10845	-0.273	0.831	0.382	0.715
greB	-0.273	0.787	-0.204	0.83
STM14_RS15145	-0.272	0.864	0.496	0.667
STM14_RS22100	-0.272	0.822	0.292	0.769
araE	-0.272	0.8	-0.271	0.77
citS	-0.272	0.88	-0.421	0.78
STM14_RS09035	-0.272	0.806	-0.474	0.568
mreB	-0.27	0.802	0.801	0.236
STM14_RS13115	-0.27	0.817	0.747	0.314
STM14_RS19925	-0.269	0.86	0.645	0.532
aaeA	-0.269	0.8	0.631	0.382
STM14_RS09085	-0.269	0.81	0.393	0.659
STM14_RS13960	-0.269	0.841	0.204	0.876
ftsN	-0.269	0.805	-0.048	0.971
tssC	-0.269	0.802	-0.537	0.488
mutY	-0.268	0.752	-0.318	0.659
STM14_RS20035	-0.155	0.893	-1.517	0.00173
pyrD	-0.267	0.868	0.985	0.291
mdtA	-0.267	0.799	0.583	0.414
STM14_RS03880	-0.267	0.796	0.444	0.57
prfB	-0.267	0.805	0.439	0.597
slrP	-0.267	0.786	0.173	0.861
STM14_RS14775	-0.267	0.759	0.082	0.937
STM14_RS14370	-0.267	0.817	-0.232	0.824
STM14_RS21645	-0.267	0.788	-0.236	0.793
STM14_RS16360	-0.267	0.783	-0.314	0.699
yedE	-0.266	0.822	0.754	0.305
STM14_RS16565	-0.266	0.767	0.015	0.998
fliM	-0.266	0.833	-0.324	0.76
STM14_RS26890	-0.265	0.871	-0.083	0.975
STM14_RS21770	-0.264	0.862	0.369	0.759
STM14_RS17850	-0.264	0.778	0.135	0.892
apt	-0.264	0.78	0.05	0.968
STM14_RS08070	-0.264	0.856	-0.178	0.896
STM14_RS15130	-0.264	0.75	-0.229	0.762
STM14_RS09020	-0.263	0.972	1.149	0.514
plsX	-0.263	0.786	0.895	0.116
STM14_RS22105	-0.263	0.922	0.584	0.671
yidZ	-0.263	0.776	-0.255	0.753
ldtB	-0.262	0.809	0.691	0.331
znuA	-0.262	0.788	0.333	0.682
bcfG	-0.262	0.863	-0.092	0.964
pheP	-0.262	0.795	-0.096	0.935
msyB	-0.261	0.847	-0.189	0.884
rlmE	-0.261	0.82	-0.222	0.836
STM14_RS21775	-0.26	0.839	-0.227	0.849
STM14_RS14645	-0.26	0.808	-0.233	0.804
rsmF	-0.258	0.815	1.013	0.102
fusA	-0.258	0.825	0.719	0.349
STM14_RS11335	0.796	0.336	-1.517	0.0168
STM14_RS14525	-0.257	0.775	0.245	0.756
ilvA	-0.257	0.833	-0.188	0.878
STM14_RS02165	-0.257	0.762	-0.312	0.665
rbn	-0.257	0.817	-0.434	0.608
STM14_RS17180	-0.257	0.777	-0.595	0.331
STM14_RS03970	-0.257	0.813	-0.63	0.392
STM14_RS07075	-0.257	0.921	-0.84	0.516
STM14_RS23850	-1.307	0.0109	-1.51	0.00231
astA	-0.256	0.849	0.742	0.405
STM14_RS19330	-0.256	0.795	-0.771	0.207
STM14_RS01915	-0.255	0.893	1.551	0.0822
ybeD	-0.255	0.862	-0.101	0.95
STM14_RS07360	-0.254	0.804	-0.433	0.579
STM14_RS05800	-0.253	0.787	0.565	0.384
STM14_RS05565	-0.252	0.917	0.302	0.878
STM14_RS15760	-0.252	0.818	-0.21	0.84
torS	-0.252	0.801	-0.655	0.32
STM14_RS05670	-0.251	0.82	-0.705	0.324
STM14_RS12315	-0.25	0.831	0.947	0.151
STM14_RS15720	-0.25	0.801	0.483	0.5
STM14_RS02300	-0.25	0.788	0.017	0.998
djlA	-0.25	0.771	-0.615	0.276
STM14_RS09605	-0.249	0.824	1.016	0.109
bamA	-0.249	0.833	0.086	0.95
yobA	-0.249	0.787	0.037	0.975
STM14_RS13610	-0.249	0.83	-0.221	0.834
STM14_RS14435	-0.249	0.787	-0.458	0.501
STM14_RS06975	-0.249	0.83	-0.463	0.59
STM14_RS04250	-0.249	0.888	-0.534	0.655
btuF	-0.248	0.798	0.281	0.735
dsbA	-0.248	0.834	-0.035	0.983
STM14_RS10275	-0.248	0.782	-0.126	0.893
STM14_RS04980	-0.248	0.767	-0.138	0.876
STM14_RS16155	-0.248	0.874	-0.253	0.857
STM14_RS03040	-0.247	0.817	0.362	0.665
STM14_RS16520	-0.247	0.834	-0.075	0.96
lrhA	-0.247	0.784	-0.107	0.912
STM14_RS13335	-0.247	0.856	-0.121	0.935
STM14_RS15630	-0.247	0.832	-0.593	0.471
STM14_RS01815	-0.246	0.79	0.147	0.878
STM14_RS00690	-0.246	0.859	0.008	1
dprA	-0.246	0.805	-0.522	0.472
nrfB	-0.245	0.849	-0.783	0.309
STM14_RS10745	-0.244	1	1.841	0.304
prmA	-0.244	0.806	0.576	0.39
rfaP	-0.244	0.786	0.49	0.435
pitA	-0.243	0.813	0.646	0.334
rplO	-0.243	0.847	0.639	0.467
rlmA	-0.243	0.824	0.545	0.482
STM14_RS11670	-0.243	0.802	0.432	0.555
hpt	-0.243	0.788	0.408	0.555
hycC	-0.243	0.906	0.313	0.846
STM14_RS11105	-0.243	0.841	-0.45	0.618
moaB	-0.242	0.794	-0.221	0.791
STM14_RS14395	-0.241	0.856	0.761	0.348
fabY	-0.241	0.788	-0.511	0.425
STM14_RS23610	-0.24	0.879	0.051	0.979
STM14_RS09205	-0.24	0.841	-0.101	0.939
STM14_RS07695	-0.239	0.829	0.109	0.929
STM14_RS19910	-0.238	0.831	0.677	0.339
gsiA	-0.238	0.793	0.304	0.683
rep	-0.238	0.786	0.264	0.724
STM14_RS03100	-0.238	0.925	0.01	1
acpP	-0.238	0.824	-0.213	0.829
STM14_RS09690	-0.238	0.803	-0.288	0.724
udk	-0.237	0.841	0.642	0.411
nadA	-0.236	0.82	0.678	0.288
sopA	-0.235	0.831	0.117	0.921
ccdA	-0.235	0.821	-0.089	0.94
oppB	-0.234	0.814	0.122	0.906
STM14_RS13000	-0.234	0.786	-0.18	0.824
STM14_RS13315	-0.233	0.945	0.503	0.753
STM14_RS08605	-0.233	0.848	0.149	0.904
STM14_RS19290	-0.233	0.786	0.003	1
STM14_RS01325	-0.233	0.821	-0.404	0.608
hpaD	-0.233	0.862	-1.244	0.0863
gsiD	-0.232	0.818	0.581	0.392
STM14_RS00170	-0.232	0.844	0.381	0.681
ptrA	-0.232	0.813	0.055	0.964
STM14_RS17500	-0.232	0.814	-0.023	0.99
STM14_RS07575	-0.231	0.831	0.984	0.107
rfaQ	-0.231	0.831	0.363	0.677
siiC	-0.231	0.941	0.273	0.91
STM14_RS22960	-0.231	0.841	0.121	0.919
kduI	-0.231	0.856	0.069	0.968
orn	-0.231	0.796	-0.442	0.501
traX	-0.231	0.822	-0.484	0.511
yjjG	-0.23	0.841	0.663	0.378
STM14_RS18120	-0.23	0.83	0.04	0.978
lpxD	-0.23	0.832	-0.084	0.945
STM14_RS03630	-0.229	0.863	0.073	0.965
ampG	-0.229	0.818	0.025	0.989
rluB	-0.228	0.791	0.656	0.226
STM14_RS22765	-0.228	0.834	0.405	0.626
nlpI	-0.228	0.833	-0.461	0.565
STM14_RS06870	-0.227	0.88	0.513	0.618
rsmS	-0.227	0.856	-0.682	0.382
STM14_RS06010	-0.227	0.869	-1.057	0.164
STM14_RS08060	-0.226	0.823	0.47	0.516
STM14_RS17335	-0.226	0.922	-0.076	0.977
STM14_RS05875	-0.225	0.871	0.455	0.642
STM14_RS04975	-0.225	0.817	0.18	0.845
spiA	-0.225	0.89	0.121	0.941
STM14_RS02105	-0.225	0.813	-0.263	0.744
STM14_RS05000	-0.224	0.856	1.154	0.0844
nagD	-0.224	0.802	0.21	0.791
tusE	-0.224	0.82	-0.049	0.968
STM14_RS23110	-0.223	0.917	0.574	0.678
dpiA	-0.221	0.869	0.548	0.516
STM14_RS03860	-0.221	0.905	-0.516	0.669
STM14_RS17145	-0.919	0.175	-1.508	0.00519
STM14_RS07805	-0.22	0.83	-0.046	0.971
STM14_RS15820	-0.22	0.871	-0.631	0.485
secY	-0.219	0.859	0.584	0.486
nusG	-0.219	0.824	0.139	0.891
thrA	-0.219	0.869	-0.722	0.39
wzzB	-0.217	0.852	0.699	0.344
ftsL	-0.217	0.819	-0.79	0.156
STM14_RS08260	-0.216	0.824	0.025	0.988
rck	-0.216	0.917	-0.474	0.725
STM14_RS13075	-0.215	0.841	0.447	0.567
gppA	-0.215	0.841	0.444	0.574
STM14_RS10850	-0.215	0.831	0.23	0.793
STM14_RS07735	-0.215	0.919	-0.171	0.922
STM14_RS04105	-0.899	0.271	-1.507	0.0168
idnD	-0.214	0.908	-0.67	0.516
codB	-0.213	0.818	-0.315	0.676
STM14_RS14830	-0.212	0.842	-0.391	0.627
STM14_RS10890	-0.211	0.832	-0.146	0.884
STM14_RS02480	-0.21	0.842	0.211	0.824
STM14_RS14190	-0.21	0.9	0.085	0.963
tdk	-0.21	0.84	-0.104	0.924
STM14_RS14675	-0.21	0.822	-0.401	0.561
STM14_RS15600	-0.21	0.841	-0.7	0.28
STM14_RS01100	-0.208	0.866	0.431	0.62
STM14_RS19215	-0.208	0.882	-0.415	0.683
STM14_RS15860	-0.208	0.831	-0.741	0.2
rclB	-0.207	0.964	1.911	0.276
tesB	-0.207	0.813	-0.19	0.807
STM14_RS00005	-0.207	0.847	-0.865	0.156
STM14_RS02285	-0.206	0.9	-0.007	1
lapB	-0.206	0.841	-0.059	0.963
STM14_RS07750	-0.206	0.856	-0.786	0.242
STM14_RS14770	-0.205	0.876	0.82	0.263
ppk1	-0.205	0.83	0.379	0.594
cdaR	-0.205	0.831	-0.302	0.692
rclC	-0.204	0.953	1.064	0.511
lolC	-0.204	0.832	0.595	0.335
lpxB	-0.203	0.845	0.204	0.826
STM14_RS21265	-0.203	0.896	-0.279	0.809
dksA	-0.203	0.862	-0.352	0.695
prmC	-0.202	0.9	1.263	0.101
STM14_RS22940	-0.202	0.919	0.326	0.788
rssB	-0.202	0.82	0.158	0.854
ihfB	-0.202	0.888	0.1	0.944
birA	-0.202	0.827	-0.178	0.834
STM14_RS18990	-0.202	0.849	-0.487	0.502
dsbC	-0.201	0.819	-0.358	0.592
cysH	-0.2	0.917	1.271	0.148
uhpB	-0.2	0.927	0.394	0.794
STM14_RS12875	-0.2	0.841	0.324	0.679
hycB	-0.2	0.969	-1.917	0.283
STM14_RS14290	-0.199	0.89	-0.086	0.956
pduU	-0.199	0.987	-0.348	0.91
yieH	-0.199	0.841	-0.433	0.545
slyB	-0.199	0.869	-0.64	0.407
STM14_RS04990	-0.198	0.882	0.623	0.465
STM14_RS16560	-0.198	0.841	-0.085	0.937
tctD	-0.198	0.875	-0.671	0.397
sufE	-0.197	0.832	-0.118	0.903
STM14_RS14940	-0.197	0.884	-0.495	0.587
STM14_RS24975	-0.197	0.839	-0.723	0.205
recF	-0.196	0.869	0.967	0.128
STM14_RS04430	-0.196	0.92	0.63	0.549
STM14_RS00830	-0.196	0.85	-0.038	0.978
rfbF	-0.195	0.855	0.255	0.769
bcsA	-0.194	0.854	0.958	0.0956
STM14_RS23115	-0.194	0.854	0.043	0.972
STM14_RS10450	-0.194	0.865	0.017	0.999
STM14_RS08560	-0.194	0.839	-0.189	0.824
STM14_RS10895	-0.194	0.841	-0.401	0.575
dam	-0.193	0.86	0.796	0.196
STM14_RS05345	-0.193	0.888	0.395	0.681
emtA	-0.193	0.847	0.332	0.672
otsB	-0.193	0.905	0.268	0.826
ydgH	-0.193	0.833	-0.317	0.665
STM14_RS23745	-0.193	0.86	-0.325	0.699
treR	-0.193	0.861	-0.642	0.339
STM14_RS03300	-0.192	0.889	0.336	0.741
fadK	-0.192	0.891	0.056	0.971
STM14_RS10250	-0.191	0.953	0.061	1
STM14_RS18080	-0.191	0.86	-0.396	0.614
cpxA	-0.19	0.863	0.133	0.902
STM14_RS14180	-0.19	0.871	-0.35	0.682
STM14_RS26580	-0.19	0.927	-0.432	0.726
rfbC	-0.189	0.848	0.498	0.467
parE	-0.189	0.856	0.315	0.697
sanA	-0.189	0.915	0.302	0.803
STM14_RS20840	-0.189	0.856	0.008	1
fadE	-0.189	0.915	-0.345	0.769
glnP	-0.189	0.843	-0.448	0.504
cysI	-0.188	0.925	1.28	0.169
STM14_RS13985	-0.188	0.849	-0.184	0.834
pckA	-0.188	0.915	-1.158	0.149
STM14_RS05735	-0.187	0.944	0.116	0.965
metA	-0.187	0.861	-0.565	0.403
STM14_RS26635	-0.186	0.935	-0.04	0.99
rfaC	-0.185	0.856	0.772	0.173
mdsC	-0.185	0.888	0.031	0.994
uxuR	-0.185	0.843	-0.396	0.564
STM14_RS18960	-0.185	0.847	-0.472	0.479
STM14_RS11330	0.863	0.241	-1.503	0.0088
recG	-0.184	0.882	1.166	0.0529
STM14_RS07295	-0.184	0.892	0.329	0.735
STM14_RS04845	-0.184	0.833	-0.038	0.971
dut	-0.184	0.848	-0.263	0.738
STM14_RS10600	-0.184	0.862	-1.058	0.0529
traQ	-0.183	0.919	-0.404	0.725
STM14_RS08615	-0.182	1	0.725	0.767
STM14_RS05760	-0.182	0.944	-0.251	0.878
fucO	-0.182	0.915	-0.323	0.769
rtcR	-0.181	0.893	-0.216	0.846
kdsD	-0.181	0.847	-0.426	0.516
pbp4b	-0.181	0.9	-0.562	0.515
sseA	-0.181	0.921	-1.046	0.224
acpS	-0.18	0.862	0.02	0.991
STM14_RS09575	-0.179	0.841	-0.071	0.942
STM14_RS09540	-0.178	0.944	1.63	0.108
prmB	-0.178	0.863	0.574	0.382
STM14_RS13995	-0.178	0.856	0.289	0.703
STM14_RS17730	-0.178	0.856	-0.246	0.756
STM14_RS22055	-0.178	0.921	-0.343	0.772
STM14_RS05685	-0.178	0.848	-0.652	0.239
fruB	-0.177	0.884	0.371	0.671
STM14_RS10295	-0.177	0.871	0.349	0.667
STM14_RS22675	-0.177	0.887	0.176	0.871
nhaB	-0.177	0.847	-0.29	0.686
STM14_RS05150	-0.177	0.884	-0.324	0.723
reiD	-0.951	0.202	-1.489	0.0126
metN	-0.176	0.863	0.298	0.711
potD	-0.175	0.856	0.243	0.756
STM14_RS03270	-0.174	0.941	0.342	0.803
zraS	-0.174	0.862	-0.616	0.312
nudC	-0.173	0.858	-0.004	1
rbsD	-0.173	0.917	-0.058	0.971
tcyJ	-0.173	0.922	-0.21	0.882
STM14_RS22650	-0.173	0.969	-0.405	0.836
STM14_RS26830	-0.172	0.9	-0.036	0.981
vapC	-0.172	0.884	-0.773	0.233
prpR	-0.172	0.917	-1.138	0.126
lpxH	-0.171	0.889	0.637	0.356
hsdM	-0.171	0.869	0.28	0.729
STM14_RS17915	-0.17	0.874	0.105	0.921
STM14_RS12365	-0.17	0.992	0.034	1
otsA	-0.169	0.917	0.555	0.553
STM14_RS21105	-0.169	0.945	0.206	0.915
ssaR	-0.169	0.953	-0.144	0.939
mdtD	-0.169	0.862	-0.19	0.82
ychH	-0.168	0.941	0.622	0.594
STM14_RS09480	-0.168	0.874	-0.242	0.775
STM14_RS15095	-0.166	0.905	0.535	0.507
STM14_RS16575	-0.166	0.869	0.475	0.476
STM14_RS12020	-0.166	0.908	-0.354	0.719
STM14_RS15260	-0.165	0.945	0.002	1
speD	-0.163	0.862	0.532	0.362
STM14_RS00715	-0.163	1	0.432	0.935
STM14_RS10465	-0.163	0.887	-0.065	0.957
STM14_RS09590	-0.163	0.87	-0.624	0.284
trbE	-0.163	0.957	-0.626	0.615
STM14_RS09405	-0.162	0.875	0.787	0.156
STM14_RS05830	-0.161	0.889	0.89	0.126
prc	-0.161	0.889	0.578	0.402
aegA	-0.161	0.917	-0.431	0.634
STM14_RS16615	-0.161	0.877	-0.455	0.506
STM14_RS26380	-0.161	0.953	-1.245	0.258
waaA	-0.16	0.915	1.059	0.109
rpsO	-0.16	0.892	0.376	0.641
tilS	-0.16	0.887	-0.236	0.786
gmhB	-0.16	0.865	-0.349	0.608
STM14_RS21900	-0.159	0.867	-0.123	0.892
crl	-0.159	0.88	-0.302	0.699
hdfR	-0.159	0.888	-0.913	0.114
wcaM	-0.158	0.919	0.66	0.385
STM14_RS09875	-0.158	0.919	0.582	0.498
efp	-0.158	0.884	-0.092	0.933
copD	-0.157	0.871	0.23	0.764
STM14_RS01610	-0.157	0.887	-0.62	0.325
STM14_RS01430	-0.156	0.9	0.723	0.272
STM14_RS03490	0.021	0.997	-1.487	0.00533
STM14_RS06985	-0.155	0.915	-0.088	0.943
STM14_RS17245	-0.155	0.894	-0.232	0.792
STM14_RS12915	0.727	0.358	-1.467	0.0125
fabA	-0.154	0.892	0.478	0.5
rimK	-0.153	0.919	0.987	0.141
STM14_RS09115	-0.153	0.877	-0.073	0.944
ypfM	-0.152	0.977	0.928	0.443
STM14_RS11650	-0.152	0.917	-0.401	0.653
STM14_RS01420	-0.152	0.89	-1.03	0.0511
lptG	-0.151	0.874	0.14	0.876
mrcA	-0.15	0.914	0.781	0.239
galF	-0.15	0.917	0.744	0.306
STM14_RS19950	-0.15	0.907	-0.042	0.978
gpmB	-0.15	0.887	-0.06	0.958
rpoZ	-0.15	0.893	-0.121	0.905
STM14_RS03475	0.47	0.611	-1.466	0.0104
yoeI	-0.149	0.958	0.954	0.408
STM14_RS03670	-0.149	0.917	0.069	0.96
STM14_RS14365	-0.149	0.955	-0.189	0.915
STM14_RS04690	-0.148	0.906	0.796	0.191
rluF	-0.148	0.888	0.009	1
STM14_RS18805	-0.148	0.906	-0.19	0.846
STM14_RS03610	-0.148	0.921	-0.88	0.216
[truncated: 2,733 more rows]

## Sheet: Top 50 pathways JG-1 
Column1	Direction	GSEA analysis: JG1log2foldchange Pathways	URL	NES	Genes	adj.Pval		Salmonella JG-1: Top 50 Pathways. Table of the top 50 enriched pathways identified in the pathway analysis of the differentially expressed genes of Salmonella biofilms treated with JG-1. Pathway analysis was performed with iDEP 2.01 using Gene Set Enrichment Analysis (GSEA) in pre-ranked mode using the fgsea package with a false discovery rate of 0.1. Details of each pathway include the direction…
468	Down	Flagellar assembly, and taxis		-0.8036	43	5.6e-10
658	Down	Locomotion, and bacterial flagellum biogenesis		-0.7484	53	1.9e-08
467	Down	Flagellar assembly		-0.7944	31	8.7e-07
118	Down	Bacterial flagellum, and amidase activity		-0.9576	9	3.6e-06
657	Down	Locomotion	http://amigo.geneontology.org/amigo/term/GO:0040011	-0.7574	35	1.1e-05
125	Down	Bacterial-type flagellum basal body, rod, and bacterial-type flagellum hook		-0.9772	5	7.8e-05
127	Down	Bacterial-type flagellum, and bacterial-type flagellum assembly		-0.7693	24	0.00014
215	Down	Cell projection	http://amigo.geneontology.org/amigo/term/GO:0042995	-0.7109	37	0.00014
1729	Down	Taxis		-0.9008	10	0.00022
888	Down	Mixed, incl. positive regulation of dna-templated transcription, initiation, and fimbrium		-0.9328	6	0.0025
99	Down	Archaeal or bacterial-type flagellum-dependent cell motility	http://amigo.geneontology.org/amigo/term/GO:0097588	-0.7241	25	0.0027
211	Down	Cell motility	http://amigo.geneontology.org/amigo/term/GO:0048870	-0.7241	25	0.0027
318	Down	Cilium or flagellum-dependent cell motility	http://amigo.geneontology.org/amigo/term/GO:0001539	-0.7241	25	0.0027
656	Down	Localization of cell	http://amigo.geneontology.org/amigo/term/GO:0051674	-0.7241	25	0.0027
1085	Down	Movement of cell or subcellular component	http://amigo.geneontology.org/amigo/term/GO:0006928	-0.7241	25	0.0027
1753	Down	Transducer		-0.8928	7	0.0053
1783	Down	Transmembrane signaling receptor activity	http://amigo.geneontology.org/amigo/term/GO:0004888	-0.8928	7	0.0053
309	Down	Chemotaxis		-0.7372	20	0.0053
1728	Down	Taxis		-0.7372	20	0.0053
311	Down	Chemotaxis		-0.7982	12	0.0073
134	Down	Biological adhesion	http://amigo.geneontology.org/amigo/term/GO:0022610	-0.7371	18	0.011
1334	Down	Pilus	http://amigo.geneontology.org/amigo/term/GO:0009289	-0.78	12	0.012
1339	Down	Pilus organization, and pilus		-0.7465	15	0.012
310	Down	Chemotaxis		-0.9093	5	0.016
1337	Down	Pilus organization, and pilus		-0.7104	21	0.016
114	Down	Bacterial flagellum biogenesis		-0.7274	17	0.02
194	Down	Cell adhesion	http://amigo.geneontology.org/amigo/term/GO:0007155	-0.7167	15	0.028
113	Down	Bacterial flagellum		-0.7224	14	0.048
1060	Up	Mostly uncharacterized, incl. nitrogen utilization, and beta-lactam resistance		0.753	30	9.1e-06
747	Up	Mixed, incl. cellular response to virus, and thiosulfate sulfurtransferase activity		0.978	6	1.5e-05
859	Up	Mixed, incl. nitrogen utilization, and beta-lactam resistance		0.7906	23	2.4e-05
1247	Up	Oxidoreductase activity, acting on nad(p)h, quinone or similar compound as acceptor	http://amigo.geneontology.org/amigo/term/GO:0016655	0.7264	22	0.002
1495	Up	Quinone, and heme-copper terminal oxidase activity		0.7383	19	0.0021
1237	Up	Oxidative phosphorylation		0.712	23	0.0021
1061	Up	Mostly uncharacterized, incl. nitrogen utilization, and response to red or far red light		0.7466	16	0.0053
1099	Up	NADH dehydrogenase activity	http://amigo.geneontology.org/amigo/term/GO:0003954	0.7384	16	0.006
797	Up	Mixed, incl. glutathione metabolism, and oxidoreductase activity, acting on the ch-nh2 group of donors		0.7971	12	0.0067
1491	Up	Quinone binding	http://amigo.geneontology.org/amigo/term/GO:0048038	0.7421	17	0.0074
1578	Up	Respirasome	http://amigo.geneontology.org/amigo/term/GO:0070469	0.9066	6	0.0097
860	Up	Mixed, incl. nitrogen utilization, and response to red or far red light		0.7842	13	0.01
1488	Up	Quinone		0.7831	13	0.01
1489	Up	Quinone		0.7991	11	0.013
758	Up	Mixed, incl. cytolysis in other organism, and sugar transport		0.8546	7	0.014
1096	Up	NADH dehydrogenase (quinone) activity		0.73	15	0.014
528	Up	Heme transport	http://amigo.geneontology.org/amigo/term/GO:0015886	0.8996	5	0.017
846	Up	Mixed, incl. midbody, and beta-lactam resistance		0.8964	5	0.019
1607	Up	Response to virus	http://amigo.geneontology.org/amigo/term/GO:0009615	0.8911	5	0.023
837	Up	Mixed, incl. magnesium transmembrane transporter activity, phosphorylative mechanism, and host membrane		0.8824	5	0.028
1238	Up	Oxidative phosphorylation		0.7787	10	0.035
1475	Up	Pyrimidine nucleobase metabolic process	http://amigo.geneontology.org/amigo/term/GO:0006206	0.7683	10	0.048

## Sheet: Top 50 pathways M4
Column1	Direction	GSEA analysis: M4log2foldchange Pathways	URL	NES	Genes	adj.Pval		Salmonella M4: Top 50 Pathways. Table of the top 50 enriched pathways identified in the pathway analysis of the differentially expressed genes of Salmonella biofilms treated with M4. Pathway analysis was performed with iDEP 2.01 using Gene Set Enrichment Analysis (GSEA) in pre-ranked mode using the fgsea package with a false discovery rate of 0.1. Details of each pathway include the direction of …
124	Down	Bacterial-type flagellum basal body, rod, and bacterial-type flagellum hook		-0.9939	5	3.6e-07
349	Down	Cytochrome complex assembly, and heme		-0.8801	19	3.6e-07
470	Down	Flagellar assembly		-0.7405	30	9.3e-06
288	Down	Cellular protein-containing complex assembly, and nitrogen cycle metabolic process		-0.7778	26	9.9e-06
348	Down	Cytochrome complex assembly, and denitrification pathway		-0.8944	12	1.6e-05
1677	Down	Siderophore metabolic process, and siderophore transport		-0.8609	14	5e-05
99	Down	Archaeal or bacterial-type flagellum-dependent cell motility	http://amigo.geneontology.org/amigo/term/GO:0097588	-0.7043	24	0.00036
212	Down	Cell motility	http://amigo.geneontology.org/amigo/term/GO:0048870	-0.7043	24	0.00036
127	Down	Bacterial-type flagellum-dependent cell motility	http://amigo.geneontology.org/amigo/term/GO:0071973	-0.7494	20	0.00058
859	Down	Mixed, incl. nitrate reductase (cytochrome) activity, and negative regulation of protein transport		-0.9524	5	0.0012
941	Down	Mixed, incl. siderophore metabolic process, and siderophore transport		-0.7625	17	0.0012
117	Down	Bacterial flagellum, and amidase activity		-0.8718	9	0.0022
841	Down	Mixed, incl. mannose transmembrane transporter activity, and l-glutamine aminotransferase activity		-0.923	6	0.0035
842	Down	Mixed, incl. mannose transmembrane transporter activity, and l-glutamine aminotransferase activity		-0.923	6	0.0035
1824	Down	Valine metabolic process	http://amigo.geneontology.org/amigo/term/GO:0006573	-0.9226	6	0.0036
112	Down	Bacterial flagellum		-0.7639	14	0.0047
1858	Down	protein-N(PI)-phosphohistidine-sugar phosphotransferase activity	http://amigo.geneontology.org/amigo/term/GO:0008982	-0.7464	15	0.0056
1676	Down	Siderophore metabolic process, and lactone transport		-0.8452	9	0.0066
612	Down	Isoleucine biosynthetic process	http://amigo.geneontology.org/amigo/term/GO:0009097	-0.9206	5	0.007
613	Down	Isoleucine metabolic process	http://amigo.geneontology.org/amigo/term/GO:0006549	-0.9206	5	0.007
1823	Down	Valine biosynthetic process	http://amigo.geneontology.org/amigo/term/GO:0009099	-0.9206	5	0.007
1274	Down	Pentose phosphate pathway, and Glycolysis		-0.8182	10	0.007
843	Down	Mixed, incl. mannose transmembrane transporter activity, and l-glutamine aminotransferase activity		-0.8844	7	0.0079
723	Down	Mixed, incl. arginine catabolic process to succinate, and lysine catabolic process		-0.9088	5	0.011
140	Down	Branched-chain amino acid metabolic process	http://amigo.geneontology.org/amigo/term/GO:0009081	-0.8666	7	0.014
511	Down	Glycolysis, and pentose-phosphate shunt		-0.8084	9	0.022
88	Down	Anaerobic respiration	http://amigo.geneontology.org/amigo/term/GO:0009061	-0.7076	14	0.023
139	Down	Branched-chain amino acid biosynthetic process	http://amigo.geneontology.org/amigo/term/GO:0009082	-0.865	6	0.028
1352	Down	Polyol catabolic process	http://amigo.geneontology.org/amigo/term/GO:0046174	-0.7938	8	0.028
680	Down	Mannose transmembrane transporter activity, and phosphoenolpyruvate-dependent sugar phosphotransferase system		-0.7665	10	0.029
114	Down	Bacterial flagellum biogenesis, and bacterial transcription		-0.8805	5	0.032
168	Down	Carboxylic acid binding	http://amigo.geneontology.org/amigo/term/GO:0031406	-0.8127	7	0.049
1210	Down	Organic acid binding	http://amigo.geneontology.org/amigo/term/GO:0043177	-0.8127	7	0.049
733	Up	Mixed, incl. bacterial-type flagellum-dependent swarming motility, and glyoxalase iii activity		0.8869	8	0.0017
1830	Up	Virulence		0.7769	14	0.0039
1013	Up	Mostly uncharacterized, incl. caax-box protein processing, and legionellosis		0.8535	9	0.0047
338	Up	Colanic acid metabolic process, and exopolysaccharide synthesis		0.8789	7	0.0093
336	Up	Colanic acid metabolic process		0.8745	7	0.011
1642	Up	Ribosomal protein, and translation factor activity, RNA binding		0.8032	10	0.015
452	Up	Extracellular polysaccharide biosynthetic process	http://amigo.geneontology.org/amigo/term/GO:0045226	0.7489	12	0.018
453	Up	Extracellular polysaccharide metabolic process	http://amigo.geneontology.org/amigo/term/GO:0046379	0.7489	12	0.018
1189	Up	Nucleotide-sugar metabolic process	http://amigo.geneontology.org/amigo/term/GO:0009225	0.8578	7	0.021
454	Up	Extracellular polysaccharide metabolic process, and nadp+ binding		0.7229	13	0.028
130	Up	Beta-glucan biosynthetic process	http://amigo.geneontology.org/amigo/term/GO:0051274	0.8902	5	0.033
304	Up	Cellulose biosynthesis		0.8902	5	0.033
306	Up	Cellulose biosynthetic process	http://amigo.geneontology.org/amigo/term/GO:0030244	0.8902	5	0.033
1730	Up	Sulfur compound transport	http://amigo.geneontology.org/amigo/term/GO:0072348	0.7151	12	0.036
1643	Up	Ribosomal protein, and translation factor activity, RNA binding		0.8273	7	0.04
1751	Up	Thiamine biosynthetic process, and ubiquitin-like modifier activating enzyme activity		0.8478	6	0.046
1881	Up	tRNA-binding		0.7385	10	0.049
