# Supplementary material for: Mechanisms of antibiofilm compounds JG-1 and M4 across multiple species: alterations of protein interactions essential to biofilm formation
Source: Front Cell Infect Microbiol. 2025 Sep 17;15:1631575. doi: 10.3389/fcimb.2025.1631575 (PMC12484186; doi:10.3389/fcimb.2025.1631575)
Supplement: Supplementary Table 3 — Enterobacter RNAseq. [file Table3.xlsx]

## Sheet: Enterobacter RNAseq
Name	/old_locus_tag	JG-1 - log2 fold change	JG-1 - adjusted p value	M4 - log2 fold change	M4 - adjusted p value		E. cloacae RNAseq results. Table of the differentially expressed genes of E. cloacaebiofilms treated with JG-1 or M4 in comparison to vehicle. Details include the gene name and locus tag, log2fold change and adjusted p-value for JG-1 or M4 treated cells in comparion to vehicle.
dnaA	ECL_00001	-0.08742	1	-0.194	0.801
dnaN	ECL_00002	-0.20249	1	0.574	0.612
recF	ECL_00003	0.16115	1	-0.783	0.566
gyrB	ECL_00004	0.2482	1	-0.749	0.329
ECL_RS00025	ECL_00005	0.00608	1	-0.747	0.213
ECL_RS00030	ECL_00006	0.18118	1	-0.408	0.803
yidA	ECL_00007	0.19691	1	0.967	0.109
dgoR	ECL_00008	0.20252	1	-1.349	0.0273
ECL_RS00045	ECL_00009	0.0116	1	-0.503	0.592
ECL_RS00050	ECL_00010	-0.1719		0.75	0.501
dgoD	ECL_00011	-0.02485	1	-0.643	0.462
ECL_RS00060	ECL_00012	-0.2865	1	0.613	0.672
ECL_RS00065	ECL_00013	0.18185	1	-0.063	0.998
ECL_RS00070	ECL_00014	-0.5076	1	-0.185	0.637
ibpA	ECL_00015	0.09724	1	-1.338	0.204
ibpB	ECL_00016	0.0376	1	-0.994	0.372
ECL_RS00085	ECL_00017	0.05794	1	-1.062	0.343
ECL_RS00090	ECL_00018	-0.00057	1	-1.699	0.0481
ECL_RS00095	ECL_00019	0.08199	1	-1.157	0.242
ECL_RS00100	ECL_00020	0.12858	1	-0.078	0.997
ECL_RS00105	ECL_00021	-0.22474		0.166	0.976
ECL_RS00110	ECL_00022	0.02842	1	0.295	0.759
dsdA	ECL_00023	-0.03106	1	-0.161	0.883
dsdC	ECL_00025	0.26023	1	0.529	0.321
ECL_RS00130	ECL_00026	0.15663	1	-0.479	0.55
emrD	ECL_00027	-0.00859	1	2.615	1.32e-05
ECL_RS00140	ECL_00028	0.09647	1	0.474	0.593
ECL_RS00145	ECL_00029	0.0693	1	0.92	0.229
tisB		-0.23642	1	0.456	0.705
ECL_RS00155	ECL_00031	-0.07051	1	0.171	0.97
hcp	ECL_00033	-0.17824		-0.548	0.46
ivbL		0.1656	1	-1.453	0.071
ilvB	ECL_00034	0.02546	1	-0.166	0.86
ilvN	ECL_00035	-0.16552	1	0.619	0.464
uhpA	ECL_00036	0.04408	1	1.327	0.0411
uhpB	ECL_00037	0.20611	1	1.386	0.019
ECL_RS00195	ECL_00038	0.00942	1	1.72	0.026
uhpT	ECL_00039	-0.05056	1	-0.296	0.761
ECL_RS00205	ECL_00040	0.00781	1	-1.308	0.0851
ECL_RS00210	ECL_00041	-0.27887	1	-0.421	0.513
ECL_RS00215	ECL_00042	0.27464	1	1.133	0.0176
ECL_RS00220	ECL_00043	-0.08055		0.976	0.498
nepI	ECL_00044	0.10719	1	1.592	0.0238
ECL_RS00230	ECL_00045	-0.02327	1	0.726	0.43
ECL_RS00235	ECL_00046	-0.04433		0.158	0.959
ECL_RS00240	ECL_00047	0.15577		-2.702	0.00678
ECL_RS00245	ECL_00048	-0.05617	1	-0.981	0.0956
ECL_RS00250	ECL_00049	-0.02406	1	-1.341	0.0786
ECL_RS00255	ECL_00050	-0.008		-0.51	0.431
ECL_RS00260	ECL_00051	0.10841	1	-0.07	0.99
ECL_RS00265	ECL_00052	-0.33027	1	-1.078	0.0418
ECL_RS00270	ECL_00053	-0.03597	1	2.127	0.00345
ECL_RS00275	ECL_00054	-0.07297	1	4.098	1.85e-19
ECL_RS00280	ECL_00055	-0.16618	1	3.894	3.7e-06
ECL_RS00285	ECL_00056	-0.19444	1	4.362	6.94e-15
ECL_RS00290	ECL_00057	-0.0062	1	-0.764	0.327
nlpA	ECL_00058	-0.21422	1	0.632	0.684
ECL_RS00300	ECL_00059	0.04754		0.014	0.937
ECL_RS00305	ECL_00060	0.05508		-1.197	0.267
ECL_RS00310	ECL_00062	0.0981		-0.633	0.691
ECL_RS00315	ECL_00063	-0.12406		0.248	0.96
ECL_RS00320	ECL_00064	-0.38124	1	0.272	0.949
ECL_RS00325	ECL_00065	-0.16739		1.077	0.469
ECL_RS00330	ECL_00066	-0.1575	1	0.198	0.977
ECL_RS00335	ECL_00067	-0.00437	1	-0.195	0.886
ECL_RS00340	ECL_00068	-0.07513	1	0.444	0.753
ECL_RS00345	ECL_00069	-0.12753	1	0.926	0.166
ECL_RS00350	ECL_00070	-0.0672		1.255	0.294
ECL_RS00355	ECL_00071	0.03524	1	-1.454	0.107
ECL_RS00360	ECL_00072	-0.32664	1	0.817	0.537
ECL_RS00365	ECL_00073	-0.02921		0.296	0.815
ECL_RS00370	ECL_00074	-0.07693		0.889	0.483
ECL_RS00375	ECL_00075	-0.03494		0.509
ECL_RS00380	ECL_00076
ECL_RS00385	ECL_00077	-0.23656	1	0.675	0.652
ECL_RS00390	ECL_00078	-0.08408		0.753
ECL_RS00395	ECL_00079	0.18071		0.023	0.866
ECL_RS00400	ECL_00080	0.10479		-0.766	0.586
ECL_RS00405	ECL_00081	0.24583	1	-0.328	0.813
ECL_RS00410	ECL_00082	0.01938	1	0.832	0.39
ECL_RS00415	ECL_00083	-0.10623	1	-0.225	0.786
ECL_RS00420	ECL_00084	-0.42842	1	-0.933	0.0895
uraH	ECL_00086	-0.29731		0.047	0.903
ECL_RS00430	ECL_00087	0.034	1	0.377	0.609
ECL_RS00435	ECL_00088	-0.21503	1	-1.226	0.0408
ECL_RS00440	ECL_00089	-0.23264	1	-0.043	0.863
ECL_RS00445	ECL_00090	-0.22421		0.101	0.955
ECL_RS00450	ECL_00091	0.34177	1	0.564	0.305
ECL_RS00455	ECL_00092	-0.02668	1	0.431	0.635
ECL_RS00460	ECL_00093	-0.08208	1	0.775	0.528
ECL_RS00465	ECL_00094	0.32469	1	0.803	0.148
ECL_RS00470	ECL_00095	0.05617	1	2.22	0.00137
ECL_RS00475	ECL_00096	-0.03932	1	2.014	0.0239
ECL_RS00480	ECL_00097	0.07519	1	0.746	0.256
ECL_RS00485	ECL_00098	-0.06117	1	-0.133	0.86
ECL_RS00490	ECL_00099	0.1102		0.496	0.526
ECL_RS00500	ECL_00102	-0.07547		-0.328	0.748
ECL_RS00505		0.00968		1.229	0.109
ECL_RS00510	ECL_00103	-0.16236	1	0.944	0.239
ECL_RS00515		-0.14875		1.165	0.198
ECL_RS00520	ECL_tRNA001	-0.05524		0.258	0.949
yicI	ECL_00104	-0.15366		1.006	0.357
ECL_RS00530	ECL_00105	-0.08776	1	-0.134	0.866
ECL_RS00535	ECL_00106	0.1023	1	1.782	0.00385
gltS	ECL_00107	-0.20147	1	2.621	0.00283
recG	ECL_00108	0.01361	1	0.631	0.459
spoT	ECL_00111	0.03515	1	-0.069	0.949
rpoZ	ECL_00112	-0.00164	1	-0.332	0.65
gmk	ECL_00113	0.10998	1	-0.529	0.571
ligB	ECL_00115	0.00941	1	-1.161	0.0259
ECL_RS00570	ECL_00116	0.08234	1	1.082	0.11
ECL_RS00575	ECL_00117	0.20014	1	-0.058	0.974
rph	ECL_00118	0.10999	1	2.254	6.43e-06
pyrE	ECL_00119	-0.18948	1	2.403	0.0054
slmA	ECL_00120	-0.01702	1	1.429	0.0232
dut	ECL_00121	0.21336	1	0.772	0.145
coaBC	ECL_00122	0.38785	1	0.42	0.285
radC	ECL_00123	0.17214	1	0.145	0.803
rpmB	ECL_00124	-0.02114	1	1.88	0.000468
rpmG	ECL_00125	-0.11983	1	2.55	9.69e-06
mutM	ECL_00126	-0.02233	1	1.944	0.00422
coaD	ECL_00127	-0.14496	1	0.934	0.267
ECL_RS00630	ECL_00128	-0.12088	1	0.387	0.7
waaA	ECL_00129	0.14488	1	0.388	0.501
ECL_RS00640	ECL_00130	0.00269	1	-0.164	0.839
ECL_RS00645	ECL_00131	-0.34915	1	-0.564	0.0986
ECL_RS00650	ECL_00132	-0.34876	1	-1.161	0.00286
rfaQ	ECL_00133	0.08716	1	-0.722	0.211
ECL_RS00660	ECL_00134	0.00625	1	0.167	0.872
ECL_RS00665	ECL_00135	-0.04945	1	0.671	0.417
ECL_RS00670	ECL_00136	0.08297	1	0.364	0.596
ECL_RS00675	ECL_00137	0.2877	1	0.082	0.815
rfaC	ECL_00138	0.00554	1	-0.349	0.585
rfaF	ECL_00139	0.14379	1	-0.875	0.0379
rfaD	ECL_00140	0.2651	1	-0.867	0.0344
kbl	ECL_00141	-0.02298	1	1.051	0.188
tdh	ECL_00142	-0.18938	1	2.247	0.00125
ECL_RS00720	ECL_00147	0.02741	1	0.081	0.923
ECL_RS00725		-0.162	1	-1.642	0.00034
ECL_RS00730	ECL_00150	0.0879	1	0.704	0.297
envC	ECL_00151	0.07047	1	0.322	0.624
gpmM	ECL_00152	-0.0318	1	-0.168	0.848
ECL_RS00745	ECL_00153	-0.25298	1	0.303	0.624
grxC	ECL_00154	-0.15712	1	0.64	0.31
secB	ECL_00155	-0.17936	1	0.273	0.776
gpsA	ECL_00156	-0.23558	1	-0.017	0.932
cysE	ECL_00157	0.06311	1	-0.233	0.752
trmL	ECL_00158	0.1033	1	1.783	0.00149
ECL_RS00775	ECL_00159	0.02285	1	0.99	0.119
lldD	ECL_00160	-0.07939	1	2.842	4.19e-06
lldR	ECL_00161	-0.18812	1	1.409	0.329
lldP	ECL_00162	-0.01515	1	2.217	0.00111
ECL_RS00795	ECL_00163	-0.1989	1	-1.125	0.0575
ECL_RS00800	ECL_00164	0.11114	1	-0.254	0.721
mtlR	ECL_00168	0.19506	1	0.844	0.191
mtlD	ECL_00169	-0.08204	1	-0.195	0.825
ECL_RS00820	ECL_00170	0.0765	1	-0.657	0.617
ECL_RS00825	ECL_00172	-0.07415	1	-0.775	0.415
ECL_RS00830	ECL_00173	-0.05924	1	-0.509	0.626
ECL_RS00835	ECL_00174	0.05235	1	-0.465	0.558
selA	ECL_00175	0.01175	1	-0.257	0.763
selB	ECL_00176	0.1634	1	-0.329	0.761
ECL_RS00850	ECL_00177	0.13679	1	-1.789	0.0171
ECL_RS00855	ECL_00178	-0.29274	1	-0.648	0.163
ECL_RS00860	ECL_00179	0.184	1	0.712	0.319
ECL_RS00865		0.27334	1	0.972	0.12
ECL_RS00870	ECL_00180	0.0565	1	0.09	0.915
ECL_RS00875	ECL_00181	0.10241	1	0.089	0.891
ECL_RS00880	ECL_00182	-0.02749		-0.026	0.968
ECL_RS00885	ECL_00183	-0.0847	1	0.274	0.872
araD	ECL_00184	0.07363		0.21	0.818
ECL_RS00895	ECL_00185	0.17465		-1.023	0.465
ulaD	ECL_00186	0.19392		-0.86	0.642
ECL_RS00905	ECL_00187	0.22528	1	-1.16	0.399
ECL_RS00910	ECL_00188	0.23222	1	-0.946	0.597
ECL_RS00915	ECL_00189	0.07646		-1.06	0.366
ECL_RS00920	ECL_00190	0.21327		-1.629	0.101
yiaK	ECL_00191	0.30287	1	-1.233	0.357
yiaJ	ECL_00192	0.069	1	0.243	0.787
ECL_RS00935	ECL_00193	-0.0222	1	1.103	0.165
avtA	ECL_00194	-0.02948	1	0.543	0.265
ECL_RS00950	ECL_00196	0.06215		-0.383
ECL_RS00955	ECL_00197	0.07523	1	0.148	0.837
ECL_RS00960	ECL_00198	-0.12565		-0.094	0.877
ECL_RS00965	ECL_00199	-0.07519	1	0.754	0.504
xylF	ECL_00200	0.04207	1	-0.468	0.721
xylA	ECL_00201	-0.19551	1	-0.139	0.807
xylB	ECL_00202	0.00873	1	-0.379	0.754
ECL_RS00985	ECL_00203	0.07789		-0.182	0.984
ECL_RS00990	ECL_00204	0.1957	1	0.01	0.921
ECL_RS00995	ECL_00205	0.10611	1	0.899	0.0826
ECL_RS01000	ECL_00206	0.24648	1	1.286	0.0233
glyQ	ECL_00207	0.20206	1	-0.16	0.934
glyS	ECL_00208	-0.13808	1	-0.152	0.796
ECL_RS01015	ECL_00209	0.20902	1	0.421	0.522
ECL_RS01020	ECL_00210	0.32071	1	-2.58	0.000164
ECL_RS01025	ECL_00212	0.2326	1	-0.015	0.957
cspA	ECL_00213	0.17258	1	1.584	0.0223
ghrB	ECL_00214	0.06431	1	-0.342	0.697
ECL_RS01040	ECL_00215	-0.27213	1	-0.715	0.0575
ECL_RS01045	ECL_00216	0.09038		-1.542	0.109
ECL_RS01050	ECL_00218	-0.2523	1	-1.102	0.135
ECL_RS01055	ECL_00219	0.04489	1	0.378	0.624
ECL_RS01060	ECL_00220	0.06569	1	2.409	1.25e-06
ECL_RS01065	ECL_00222	-0.05996	1	0.07	0.986
ECL_RS01070	ECL_00223	-0.13672	1	0.318	0.843
tag	ECL_00224	0.04563	1	-0.47	0.706
ECL_RS01080	ECL_00225	-0.06126	1	-2.062	0.00034
ECL_RS01085	ECL_00226	-0.16303	1	0.768	0.551
eptB	ECL_00228	-0.13807	1	0.874	0.379
ECL_RS01095	ECL_tRNA002	-0.04974		0.775	0.563
ECL_RS01100	ECL_00229	0.05772	1	-0.942	0.377
dppB	ECL_00231	0.22899	1	-0.335	0.904
dppD	ECL_00234	0.38422	1	-0.883	0.669
dppF	ECL_00235	0.24141	1	-0.711	0.718
coaA	ECL_00236	0.03548	1	0.187	0.837
ECL_RS01130	ECL_tRNA003	0.07423	1	0.207	0.812
ECL_RS01135	ECL_tRNA004	-0.03891	1	2.587	0.000132
ECL_RS01140	ECL_tRNA005	-0.01716	1	2.363	1.32e-05
ECL_RS01145	ECL_tRNA006	-0.07804	1	2.357	9.67e-05
tuf	ECL_00237	-0.15619	1	2.814	4.48e-08
secE	ECL_00239	-0.07538	1	0.567	0.396
nusG	ECL_00240	-0.22686	1	1.35	0.000225
rplK	ECL_00241	-0.14453	1	1.842	0.00286
rplA	ECL_00242	-0.15365	1	2.244	2.2e-05
rplJ	ECL_00243	-0.19799	1	1.92	0.00231
rplL	ECL_00244	-0.21122	1	2.017	6.46e-06
rpoB	ECL_00245	-0.45549	1	0.861	0.135
rpoC	ECL_00246	-0.24509	1	1.198	0.121
ECL_RS01195	ECL_00247	-0.18252	1	0.042	0.949
ECL_RS01200	ECL_00248	0.00539	1	-0.369	0.754
ECL_RS01205	ECL_00249	0.07495	1	-1.457	0.0229
thiH	ECL_00250	-0.00974	1	1.435	0.0361
thiG	ECL_00251	0.00038		0.422	0.754
thiS	ECL_00252	0.05794		0.135	0.834
ECL_RS01225	ECL_00253	-0.16568		0.766	0.688
thiE	ECL_00254	-0.10496		1.04	0.49
thiC	ECL_00255	-0.24872	1	0.863	0.489
ECL_RS01240	ECL_00256	0.20638	1	-0.314	0.829
nudC	ECL_00257	-0.03067	1	-1.322	0.00553
hemE	ECL_00258	0.11652	1	-0.655	0.241
nfi	ECL_00259	-0.02994	1	-0.591	0.29
ECL_RS01260	ECL_00260	0.08283	1	-0.018	0.998
hupA	ECL_00261	-0.05319	1	1.633	0.00877
ECL_RS01270	ECL_00262	-0.08559	1	1.167	0.104
purD	ECL_00263	-0.14612	1	0.955	0.209
purH	ECL_00264	-0.05068	1	0.994	0.121
ECL_RS01285	ECL_16S01	-0.05087	1	0.941	0.423
ECL_RS01290	ECL_23S01	-0.17691	1	0.685	0.721
rrf	ECL_5S01	-0.05031		-0.131
metA	ECL_00265	-0.31733	1	-0.292	0.611
aceB	ECL_00266	-0.49515	1	-1.965	8.03e-05
aceA	ECL_00267	-0.46945	1	-1.352	0.00234
aceK	ECL_00268	-0.48435	1	-1.238	0.00946
iclR	ECL_00269	-0.28739	1	0.1	0.962
metH	ECL_00270	-0.15286	1	-0.178	0.761
ECL_RS01330	ECL_00271	0.20705	1	-0.768	0.393
ECL_RS01335	ECL_00272	0.15135	1	-0.155	0.949
ECL_RS01340		0.23064	1	-1.126	0.0601
rluF	ECL_00274	0.18993	1	1.077	0.0299
panS	ECL_00275	0.00254	1	0.906	0.293
lysC	ECL_00276	0.14426	1	0.746	0.255
pgi	ECL_00277	0.05347	1	0.774	0.247
ECL_RS01365	ECL_00278	0.09473	1	0.858	0.31
ECL_RS01370	ECL_00279	-0.26335		1.363	0.452
ECL_RS01375	ECL_00280	-0.08324		0.952	0.356
ECL_RS01380	ECL_00281	-0.31209	1	0.351	0.884
ECL_RS01385	ECL_00282	-0.2276	1	-1.197	0.114
psiE	ECL_00283	-0.12304	1	0.64	0.608
ECL_RS01395	ECL_00284	-0.26948	1	-0.636	0.318
ECL_RS01400	ECL_00285	0.01037	1	0.297	0.759
ECL_RS01405	ECL_00286	0.00147	1	-0.482	0.57
ECL_RS01410	ECL_00287	-0.06289	1	-0.349	0.598
malG	ECL_00288	0.12877	1	0.355	0.661
malF	ECL_00289	0.08134	1	-0.419	0.712
malE	ECL_00290	-0.04764	1	-0.276	0.788
malK	ECL_00292	-0.02858	1	0.059	0.988
ECL_RS01435	ECL_00293	-0.0011	1	1.04	0.159
malM	ECL_00294	0.13692	1	1.155	0.0486
ubiC	ECL_00295	0.40344	1	0.084	0.77
ubiA	ECL_00296	0.32466	1	0.147	0.727
plsB	ECL_00298	-0.10356	1	0.337	0.768
ECL_RS01460	ECL_00299	-0.2287	1	-0.54	0.276
lexA	ECL_00300	0.32976	1	0.171	0.677
dinF	ECL_00302	0.35182	1	0.14	0.711
ECL_RS01475	ECL_00303	0.05126		-1.002
zur	ECL_00304	0.21588	1	-0.884	0.132
ECL_RS01485	ECL_00305	0.14478	1	-0.88	0.0565
traF	ECL_00306	-0.19393	1	-0.771	0.201
dusA	ECL_00307	0.04182	1	1.399	0.0325
pspG	ECL_00308	0.04849	1	0.738	0.441
ECL_RS01505	ECL_00309	-0.11059	1	-0.905	0.0377
dnaB	ECL_00310	0.10912	1	0.746	0.177
alr	ECL_00311	-0.34533	1	1.318	0.112
tyrB	ECL_00312	0.08817	1	-0.052	0.971
aphA	ECL_00313	0.17633	1	0.807	0.264
ECL_RS01530	ECL_00314	-0.06014	1	-1.936	0.00172
ECL_RS01535	ECL_00315	0.00195	1	-1.357	0.00421
uvrA	ECL_00316	0.36918	1	-1.005	0.0878
ssb1	ECL_00317	0.00373	1	-0.716	0.205
ECL_RS01550	ECL_00318	0.33757	1	-0.042	0.894
ECL_RS01555	ECL_00319	-0.04782	1	1.685	0.0731
soxS	ECL_00320	-0.01539	1	1.501	0.0675
soxR	ECL_00321	0.0628	1	0.029	0.952
ECL_RS01570	ECL_00322	-0.32101	1	-1.77	0.000544
ghxP	ECL_00323	-0.25707	1	0.848	0.196
ECL_RS01580	ECL_00324	0.14387	1	0.623	0.363
ECL_RS01585	ECL_00325	-0.3265	1	-0.779	0.0755
ECL_RS01590	ECL_00326	-0.087	1	0.786	0.493
ECL_RS01595	ECL_00327	0.20985		0.895	0.138
actP	ECL_00328	0.09971	1	-1.098	0.278
ECL_RS01605	ECL_00329	-0.08562	1	-1.186	0.15
acs	ECL_00330	0.01341	1	-1.01	0.31
gltP	ECL_00331	-0.01761	1	1.9	0.000951
ECL_RS01620	ECL_00332	-0.08024	1	0.444	0.795
ECL_RS01625	ECL_00333	-0.27951	1	-1.177	0.0575
fdhF	ECL_00334	0.15685	1	-0.867	0.364
ECL_RS01635	ECL_00337	0.01594	1	-1.569	0.0497
lpxO	ECL_00338	0.06392	1	0.491	0.621
ECL_RS01645	ECL_00339	-0.08496	1	0.125	0.972
ECL_RS01650	ECL_00340	0.01227	1	-0.366	0.732
ECL_RS01655	ECL_00341	-0.04799		-0.303	0.78
ECL_RS01660	ECL_00342	-0.12533	1	0.925	0.294
ECL_RS01665	ECL_00343	0.17933	1	1.486	0.00857
ECL_RS01670	ECL_00344	0.06368	1	0.819	0.3
ECL_RS01675	ECL_00345	-0.01676	1	0.494	0.688
ECL_RS01680	ECL_00346	-0.0759	1	-0.87	0.264
ECL_RS01685	ECL_00347	-0.04721	1	0.101	0.903
ECL_RS01690	ECL_00348	-0.15221	1	2.21	0.0033
phnP	ECL_00349	-0.09399	1	0.433	0.739
phnO	ECL_00350	-0.29072	1	-1.065	0.0294
phnN	ECL_00351	0.09392		-0.844	0.537
phnM	ECL_00352	0.35019		0.504	0.282
phnL	ECL_00353	-0.19325		0.858	0.751
phnK	ECL_00354	-0.144		1	0.586
phnJ	ECL_00355	-0.09523		0.777	0.682
ECL_RS01730	ECL_00356	-0.14275		0.656	0.844
phnH	ECL_00357	0.035		0.104
phnG	ECL_00358	-0.03069		-0.234	0.807
phnF	ECL_00359	0.08605		-0.679	0.415
phnE	ECL_00360	0.15091		-0.357	0.999
phnD	ECL_00361	-0.13222		-0.149	0.796
phnC	ECL_00362	-0.11		0.822	0.606
yjdN	ECL_00363	0.38875	1	-0.747	0.539
ECL_RS01770	ECL_00364	-0.02551		0.284	0.848
crfC	ECL_00365	-0.16734	1	-0.945	0.208
ECL_RS01780	ECL_00366	-0.12801	1	-0.328	0.705
kdgT	ECL_00367	0.19673	1	0.919	0.0943
proP	ECL_00368	-0.1351	1	-0.972	0.0793
ECL_RS01795	ECL_00369	0.04584	1	-1.244	0.0208
ECL_RS01800	ECL_16S02	-0.03955	1	1.349	0.166
ECL_RS01805	ECL_tRNA007	-0.2148	1	1.207	0.162
ECL_RS01810	ECL_tRNA008	-0.02065	1	1.36	0.0288
ECL_RS01815	ECL_23S02	-0.10969	1	1.783	0.0577
rrf	ECL_5S02	-0.01184		-0.334
ECL_RS01825	ECL_00370	-0.34182		1.122	0.637
ECL_RS01835	ECL_00372	-0.10913		1.302	0.127
ECL_RS01840	ECL_00373	0.13613		-0.213	0.969
ECL_RS01845	ECL_00374	-0.04563		0.51	0.744
ECL_RS01850	ECL_00375	-0.12564		0.662	0.773
ECL_RS01855	ECL_00376	-0.0377		0.136
ECL_RS01860	ECL_00377	-0.00405		0.891	0.208
ECL_RS01865	ECL_00378	-0.05099		-0.824	0.399
ECL_RS01870	ECL_00379	0.40366		0.698	0.182
ECL_RS01875	ECL_00380	-0.08871		-0.291	0.755
ECL_RS01880	ECL_00381	-0.03541	1	-0.165	0.875
ECL_RS01885	ECL_00382	0.00563		-0.291	0.842
ECL_RS01890	ECL_00383	-0.03227	1	0.159	0.906
ECL_RS01895	ECL_00384	-0.02127		-1.055	0.274
ECL_RS01900	ECL_00385	-0.06158		0.419	0.842
ECL_RS01905	ECL_00386	-0.07945	1	-0.481	0.463
ECL_RS01910	ECL_00387	-0.01811	1	-1.53	0.0629
ECL_RS01915	ECL_00388	-0.04984		-0.776
ECL_RS01920		-0.1907		-0.348	0.637
ECL_RS01925		0.09172		-0.32
ECL_RS01930	ECL_00389	0.06345	1	0.254	0.764
ECL_RS01940	ECL_00393	0.12514	1	0.968	0.00305
ECL_RS01945	ECL_00394	0.07567	1	-0.146	0.893
ECL_RS01950	ECL_00396	0.12923	1	-0.325	0.921
ECL_RS01955		0.15541	1	-0.423	0.752
ECL_RS01960	ECL_00397	-0.01652		-0.396	0.749
dnaB-PI	ECL_00398	-0.2814	1	0.412	0.697
ECL_RS01970	ECL_00399	0.11988	1	0.39	0.545
ECL_RS01975	ECL_00400	0.12819		-0.981	0.45
ECL_RS01980	ECL_00401	0.0164		0.107	0.927
ECL_RS01985	ECL_00402	-0.23004		0.449	0.857
ECL_RS01990	ECL_00403	0.08568		-0.199	0.952
ECL_RS01995	ECL_00405	0.08989		1.4	0.0505
ECL_RS02000	ECL_00406	-0.11006	1	-0.893	0.167
ECL_RS02010	ECL_00409	0.07785	1	0.005	0.931
ECL_RS02015	ECL_00410	0.11624	1	-0.373	0.814
ECL_RS02020	ECL_00411	0.17108	1	-0.01	0.943
ECL_RS02025		-0.06984	1	-0.803	0.178
ECL_RS02030	ECL_00414	0.21854	1	-0.741	0.524
pilM	ECL_00415	0.14778		-0.015	0.907
ECL_RS02040	ECL_00416	0.15806	1	0.302	0.673
pilO2	ECL_00417	-0.12794		0.568	0.841
pilP	ECL_00418	0.07132		-0.487	0.789
tadA	ECL_00419	0.1256		-0.234	0.961
ECL_RS02060	ECL_00420	0.1081		-0.32	0.907
ECL_RS02065	ECL_00421	0.04489		-0.61	0.671
ECL_RS02070	ECL_00422	0.06177		-1.475	0.162
ECL_RS02075	ECL_00423	0.08114		-0.434	0.78
ECL_RS02080	ECL_00424	-0.11561	1	-0.039	0.927
ECL_RS02085	ECL_00426	-0.0344		0.26	0.89
ECL_RS02090	ECL_00427	-0.07118		-0.075	0.868
ECL_RS02095	ECL_00428	0.0539		-0.188	0.977
ECL_RS02100	ECL_00429	0.008		0.325	0.735
ECL_RS02105	ECL_00430	-0.00915		0.828	0.447
ECL_RS02110	ECL_00431	0.05203		-0.006	0.949
ECL_RS02115	ECL_00432	-0.09445		0.314	0.962
ECL_RS02120	ECL_00433	0.01231		-1.043	0.264
traD	ECL_00434	0.07193	1	-0.216	0.755
ECL_RS02130	ECL_00435	-0.07012	1	-0.298	0.742
ECL_RS02135	ECL_00436	-0.12331		0.43	0.91
ECL_RS02140	ECL_00437	-0.17848		0.528	0.901
ECL_RS02145	ECL_00438	-0.01188		0.142
ECL_RS02150	ECL_00439	-0.24205		0.679	0.752
ECL_RS02155	ECL_00440	-0.08069		-0.484	0.632
ECL_RS02160	ECL_00441	0.15548	1	0.166	0.756
ECL_RS02165	ECL_00442	0.10243	1	0.461	0.554
ECL_RS02170	ECL_00443	0.03221		-0.406	0.785
ECL_RS02175	ECL_00444	-0.1315	1	-0.332	0.554
ECL_RS02180	ECL_00445	-0.15961	1	1.264	0.0293
ECL_RS02185	ECL_00446	0.0996	1	0.934	0.169
ECL_RS02190	ECL_00447	-0.06837	1	-0.414	0.671
ECL_RS02195	ECL_00448	-0.12953		-0.077	0.833
ECL_RS02200	ECL_00449	-0.13365		-0.442	0.607
ECL_RS02205	ECL_00450	-0.0023	1	-0.435	0.666
ECL_RS02210	ECL_00451	0.02689		-0.363
ECL_RS02215	ECL_00452	-0.0936	1	-0.88	0.0922
ECL_RS02220	ECL_00453	0.0776	1	0.319	0.668
ECL_RS02225	ECL_00454	-0.13157	1	-0.959	0.0976
ECL_RS02235	ECL_00458	-0.15725	1	-0.85	0.0977
arsH	ECL_00459	0.13528	1	0.236	0.732
ECL_RS02245	ECL_00460	0.06752	1	-0.44	0.736
ECL_RS02250		0.04038	1	-0.545	0.363
ECL_RS02255	ECL_00464	-0.16789		0.264	0.961
arsC	ECL_00465	-0.05409		1.326	0.107
ECL_RS02265	ECL_00466	-0.0139	1	-0.018	0.984
arsA	ECL_00467	0.09057	1	0.868	0.153
arsD	ECL_00468	-0.39863	1	1.833	0.0408
ECL_RS02280	ECL_00469	-0.14146	1	1.21	0.154
ECL_RS02285	ECL_00470	0.12891	1	1.191	0.107
ECL_RS02290	ECL_00471	0.39056	1	0.229	0.593
ECL_RS02300	ECL_00475	-0.05148	1	-0.328	0.652
ECL_RS02305	ECL_00476	-0.06401		0.809	0.426
ECL_RS02310	ECL_00477	-0.10692		0.861	0.604
ECL_RS02315	ECL_00478	0.12814	1	0.847	0.164
ECL_RS02320	ECL_00479	0.08008	1	0.524	0.45
ECL_RS02325		0.28177		-0.996	0.363
ECL_RS02330	ECL_00480	0.12304	1	2.153	0.000185
ECL_RS02335	ECL_00481	0.15582	1	1.802	0.00335
ECL_RS02350	ECL_00485	0.02217	1	0.493	0.481
ECL_RS02355	ECL_00486	-0.01997	1	1.201	0.192
ECL_RS02360	ECL_00487	0.06316	1	0.418	0.603
nhaA	ECL_00488	0.10603	1	0.574	0.237
ECL_RS02370	ECL_00491	0.23077	1	0.588	0.348
ECL_RS02375	ECL_00492	0.09485	1	-0.348	0.778
eno	ECL_00493	-0.00201	1	-0.089	0.934
crcB	ECL_00494	-0.05929	1	-0.222	0.763
ECL_RS02390	ECL_00495	-0.28591	1	-0.008	0.9
ECL_RS02395	ECL_00497	0.0694	1	-0.052	0.989
ECL_RS02400	ECL_00498	-0.07133	1	-0.198	0.829
ECL_RS02405	ECL_00500	-0.00047	1	-0.213	0.873
ECL_RS02410		0.25618	1	0.75	0.156
ECL_RS02420	ECL_00505	0.0644	1	0.404	0.688
ECL_RS02425	ECL_00506	0.02741	1	-0.189	0.921
ECL_RS02430	ECL_00507	-0.05966	1	-0.334	0.742
ECL_RS02435	ECL_00508	-0.04987	1	-0.718	0.387
ECL_RS02440	ECL_00509	-0.0387		-0.741	0.49
ECL_RS02445	ECL_00510	-0.00925		0.534	0.688
ECL_RS02450	ECL_00511	-0.02597		-1.038	0.294
ECL_RS02455	ECL_00512	0.12196		-0.245	0.984
ECL_RS02460	ECL_00513	0.082		-0.428	0.803
ECL_RS02465	ECL_00514	0.12995		-0.434	0.901
ECL_RS02470		-0.31685	1	-1.118	0.0876
ECL_RS02475	ECL_00517	-0.04353	1	-1.073	0.0565
ECL_RS02480	ECL_00519	0.0879	1	-0.773	0.505
ECL_RS02490	ECL_00522	-0.09413		-0.313	0.708
ECL_RS02495	ECL_00523	0.04028	1	-0.732	0.415
ECL_RS02500	ECL_00524	-0.13215		0.013	0.945
ECL_RS02505	ECL_00525	-0.05527		1.178	0.247
ECL_RS02510	ECL_00526	0.29854		1.221	0.0316
ECL_RS02515	ECL_00528	-0.13103		-0.124	0.824
ECL_RS02520	ECL_00529	0.00464	1	-0.486	0.626
ECL_RS02525	ECL_00531	-0.14041	1	0.032	0.998
ECL_RS02530	ECL_00532	-0.12057		1.959
ECL_RS02535	ECL_tRNA010	-0.27961	1	0.539	0.764
ECL_RS02540	ECL_00533	0.02823	1	-1.268	0.0675
ECL_RS02545	ECL_00534	0.16343	1	-0.199	0.924
cutA	ECL_00535	0.18899	1	-0.567	0.755
ECL_RS02555	ECL_00536	0.0073	1	0.405	0.7
aspA	ECL_00537	0.06691	1	-0.8	0.416
fxsA	ECL_00538	0.2224	1	-2.037	0.00773
yjeH	ECL_00539	0.15685	1	-0.03	0.982
ECL_RS02575	ECL_00540	0.08895	1	-0.561	0.733
groL	ECL_00541	0.01694	1	-0.223	0.892
ECL_RS02585	ECL_00542	-0.03075	1	-0.253	0.831
ECL_RS02595	ECL_00544	-0.188		0.153	0.934
ECL_RS02600	ECL_00545	-0.05905	1	0.443	0.505
epmB	ECL_00546	0.07548	1	0.401	0.634
efp	ECL_00547	0.16136	1	1.35	0.000257
ECL_RS02615	ECL_00548	0.06686		0.373	0.667
ecnB	ECL_00549	-0.27332	1	-0.998	0.0777
ECL_RS02625	ECL_00550	0.00816	1	-1.315	0.164
sugE	ECL_00551	0.04641	1	0.278	0.773
ECL_RS02635	ECL_00552	0.04773	1	-0.955	0.114
ECL_RS02640	ECL_00553	-0.2967	1	2.45	0.006
ampR	ECL_00554	-0.21411	1	-0.273	0.669
frdD	ECL_00555	-0.07319	1	0.029	0.985
frdC	ECL_00556	0.05852	1	0.106	0.899
frdB	ECL_00557	-0.31869	1	-0.427	0.453
frdA	ECL_00558	-0.05685	1	-1.153	0.124
epmA	ECL_00559	0.20855	1	1.87	0.00222
mscM	ECL_00560	-0.25109	1	0.222	0.877
asd	ECL_00561	0.07957	1	-0.007	0.98
rsgA	ECL_00562	-0.02213	1	-0.68	0.398
orn	ECL_00563	-0.06875	1	-0.752	0.0698
ECL_RS02695	ECL_tRNA011	-0.14655	1	1.769	0.00959
ECL_RS02700	ECL_tRNA012	-0.18107	1	1.792	0.0267
queG	ECL_00564	0.33094	1	-1.521	0.00394
nnr	ECL_00565	-0.27736	1	-1.551	0.000583
tsaE	ECL_00566	0.02364	1	-0.811	0.0752
amiB	ECL_00567	-0.06672	1	-0.79	0.135
mutL	ECL_00568	0.04893	1	-0.331	0.66
miaA	ECL_00569	0.05249	1	-0.488	0.315
hfq	ECL_00570	0.03268	1	-0.872	0.0892
hflX	ECL_00571	-0.16049	1	-1.086	0.00199
hflK	ECL_00572	-0.07706	1	-0.601	0.4
hflC	ECL_00573	-0.08458	1	0.279	0.845
ECL_RS02755	ECL_00574	-0.05812		1.214	0.276
ECL_RS02760	ECL_00575	0.21785	1	-0.157	0.931
nsrR	ECL_00576	0.02905	1	-0.379	0.399
rnr	ECL_00577	-0.2133	1	-0.097	0.838
rlmB	ECL_00578	-0.12153	1	0.12	0.939
ECL_RS02780	ECL_00579	-0.16343	1	0.307	0.895
ECL_RS02785	ECL_00580	-0.05173	1	-1.412	0.034
ECL_RS02790	ECL_00581	-0.13664	1	0.545	0.528
yjfN	ECL_00582	-0.00642	1	-0.301	0.794
bsmA	ECL_00583	0.076	1	-1.449	0.0891
yjfP	ECL_00584	-0.03949	1	-0.195	0.791
ulaR	ECL_00585	0.40549	1	-0.317	0.751
ulaG	ECL_00586	-0.22792	1	-0.493	0.478
ulaA	ECL_00587	0.13352	1	-0.111	0.977
ulaB	ECL_00588	0.02551		0.418	0.718
ulaC	ECL_00589	0.01857		0.113	0.925
ulaD	ECL_00590	-0.04089		0.23	0.9
ECL_RS02840	ECL_00591	0.0357	1	-0.084	0.951
ECL_RS02845	ECL_00592	0.16881	1	-0.279	0.938
yjfY	ECL_00593	0.92875	0.136	-1.058	0.347
rpsF	ECL_00594	-0.19573	1	2.762	1.23e-06
priB		-0.21138	1	3.075	5e-07
rpsR	ECL_00596	-0.22821	1	3.245	3.73e-08
rplI	ECL_00597	-0.31752	1	3.025	1.31e-09
ECL_RS02875	ECL_00598	-0.16728	1	0.627	0.46
ECL_RS02880	ECL_00599	-0.01559	1	-0.307	0.653
fklB	ECL_00600	0.01716	1	1.243	0.0427
cycA	ECL_00601	-0.06207	1	0.605	0.581
ytfE	ECL_00602	0.02989	1	-0.063	0.984
ECL_RS02900	ECL_00603	0.00174	1	1.277	0.0736
ECL_RS02905	ECL_00604	0.09188	1	-1.141	0.172
ECL_RS02910	ECL_00605	-0.07433	1	-1.057	0.0518
ECL_RS02915	ECL_00606	0.16209		-0.65	0.752
ECL_RS02920	ECL_00608	-0.31105	1	0.337	0.791
ECL_RS02925	ECL_00609	-0.22393	1	-0.062	0.873
ECL_RS02930	ECL_00610	-0.28086	1	-0.066	0.837
ECL_RS02935	ECL_00611	0.09368	1	0.06	0.912
cysQ	ECL_00612	-0.02749	1	-0.857	0.151
ECL_RS02945	ECL_00613	0.14625	1	-1.766	0.0232
ECL_RS02950	ECL_00614	-0.12725	1	-0.378	0.596
ECL_RS02955	ECL_00615	0.04332	1	0.475	0.412
ECL_RS02960	ECL_00616	-0.07299	1	-0.286	0.771
ECL_RS02965	ECL_00617	-0.15981		-0.264	0.729
ECL_RS02970	ECL_00618	-0.10694		-0.78	0.4
ECL_RS02975	ECL_00619	-0.22001	1	-0.31	0.646
ECL_RS02980	ECL_00620	-0.12017		-0.159	0.808
ECL_RS02985	ECL_00621	-0.03313		0.123	0.953
ECL_RS02990	ECL_00622	0.01249	1	0.035	0.972
msrA	ECL_00623	0.07461	1	-1.212	0.155
tamA	ECL_00624	-0.04381	1	-0.181	0.829
tamB	ECL_00625	-0.0097	1	0.028	0.985
ECL_RS03010	ECL_00626	-0.18477	1	-0.805	0.0812
ECL_RS03015	ECL_00628	0.20606		0.597	0.383
ECL_RS03020	ECL_00629	-0.38479	1	-0.244	0.614
ppa	ECL_00630	0.22179	1	1.759	2.18e-06
ytfQ	ECL_00631	0.10694	1	-1.445	0.16
ECL_RS03035	ECL_00632	-0.09769	1	-1.051	0.235
yjfF	ECL_00634	0.08304		-0.539	0.764
ECL_RS03050	ECL_00635	-0.05276	1	1.475	0.114
ECL_RS03055	ECL_00636	-0.02878	1	2.264	0.00309
fbp	ECL_00637	0.02787	1	0.156	0.828
mpl	ECL_00638	0.04832	1	0.687	0.361
ECL_RS03070	ECL_00639	-0.06671	1	-0.729	0.296
pmbA	ECL_00640	0.02619	1	-1.376	4.11e-05
cybC	ECL_00641	-0.07709	1	1.302	0.0198
ECL_RS03085		-0.13425	1	-0.525	0.501
ECL_RS03090	ECL_00642	-0.09337		-0.029	0.871
ECL_RS03095	ECL_00643	0.05453		-0.702	0.614
ECL_RS03100	ECL_00644	0.07649		-0.059	0.971
ECL_RS03105	ECL_00645	0.01148		0.08	0.949
ECL_RS03110	ECL_00646	0.01388		-1.885	0.0523
ECL_RS03115	ECL_00647	0.00967		-0.681	0.575
ECL_RS03120	ECL_00648	0.02444		-0.024	0.99
ECL_RS03125	ECL_00649	0.1972		0.093	0.791
ECL_RS03130	ECL_00650	-0.06701	1	-0.546	0.503
ECL_RS03140	ECL_00653	0.05334		-0.316	0.847
ECL_RS03145	ECL_00654	0.11045	1	-0.324	0.851
nrdG	ECL_00655	-0.09134		0.303	0.9
nrdD	ECL_00656	-0.17892	1	-0.567	0.463
treC	ECL_00657	0.18801	1	1.115	0.0883
treB	ECL_00658	0.17181	1	0.518	0.479
treR	ECL_00659	0.00349	1	-0.402	0.685
mgtA	ECL_00660	-0.00293	1	1.929	0.00827
ECL_RS03180	ECL_00661	-0.12722	1	0.506	0.677
gbpA	ECL_00662	-0.08145	1	0.874	0.354
ridA	ECL_00663	0.06982	1	1.43	0.00493
pyrI	ECL_00664	-0.20902	1	-0.271	0.697
pyrB	ECL_00665	-0.11484	1	0.096	0.993
ECL_RS03205		-0.06059	1	1.083	0.357
ECL_RS03210	ECL_00667	0.03626	1	-0.793	0.504
ECL_RS03215	ECL_00668	0.05105	1	-0.647	0.637
argF	ECL_00669	0.03192	1	-0.181	0.935
ECL_RS03225	ECL_00670	0.04215	1	-0.544	0.698
arcA	ECL_00671	0.13342	1	-1.126	0.357
ECL_RS03235	ECL_00672	0.02361	1	0.121	0.919
yagE	ECL_00673	-0.07508		-0.971	0.271
yagF	ECL_00674	-0.07365	1	0.379	0.752
ECL_RS03250	ECL_00675	0.04862		-0.078	0.984
ECL_RS03255	ECL_00676	-0.22389	1	-0.667	0.308
xynR	ECL_00677	0.34354	1	-0.232	0.933
argF	ECL_00678	0.25691	1	-2.688	0.00011
rraB	ECL_00679	0.13969	1	0.14	0.801
miaE	ECL_00680	0.13963	1	0.924	0.136
ECL_RS03280	ECL_00681	-0.15872	1	-1.891	1.33e-05
ECL_RS03285	ECL_tRNA013	-0.11142	1	2.139	0.00846
ECL_RS03290	ECL_00682	-0.0007	1	-0.298	0.688
ECL_RS03300	ECL_00684	0.14978	1	-0.488	0.624
ECL_RS03305		0.14305		-0.635	0.792
ECL_RS03325	ECL_00689	0.13863	1	-0.384	0.766
ECL_RS03330	ECL_00690	-0.06511	1	0.788	0.404
ECL_RS03335	ECL_00691	-0.06657		0.78
ECL_RS03340	ECL_00692	-0.12429		1.442	0.205
ECL_RS03345	ECL_00694	-0.14645		0.042	0.854
ECL_RS03350		-0.12444	1	0.937	0.279
ECL_RS03355	ECL_00696	-0.00986		0.348	0.804
ECL_RS03360	ECL_00697	-0.04674		0.987	0.419
ECL_RS03370	ECL_00701	-0.01188	1	0.364	0.684
ECL_RS03375	ECL_00703	0.36005	1	-0.343	0.985
trpS	ECL_00704	0.01137		0.59	0.589
fosA	ECL_00705	-0.14004		-1.218	0.106
ECL_RS03390	ECL_00706	0.0145	1	0.29	0.797
ECL_RS03395	ECL_00707	0.04588		-0.138	0.968
ECL_RS03400	ECL_00708	0.206	1	-0.332	0.768
ECL_RS03405	ECL_00709	-0.05925		0.153	0.97
ECL_RS03410	ECL_00710	-0.0546		1.125	0.134
ECL_RS03415	ECL_00711	-0.03435		0.283
ECL_RS03420	ECL_00712	0.22777		0.7	0.267
ECL_RS03425	ECL_00713	-0.00508		1.216	0.218
ECL_RS03430	ECL_00714	-0.08057		-1.005
ECL_RS03435	ECL_00715	-0.1056		0.901	0.322
ECL_RS03440	ECL_00716	-0.02484	1	1.105	0.182
ECL_RS03445	ECL_00717	-0.02025	1	0.724	0.267
ECL_RS03450	ECL_00718	-0.26157	1	-0.8	0.11
ECL_RS03455	ECL_00719	-0.02168		0.159	0.933
ECL_RS03460	ECL_00720	-0.12478	1	-0.564	0.501
ECL_RS03465	ECL_00721	0.15797	1	-0.737	0.207
ECL_RS03470	ECL_00722	0.11019		0.182	0.807
ECL_RS03475	ECL_00723	-0.02172	1	-0.991	0.172
ECL_RS03480	ECL_00724	0.01207		-0.442	0.754
ECL_RS03485	ECL_00725	0.036	1	-0.617	0.33
ECL_RS03490	ECL_00726	0.00466		0.247	0.856
ECL_RS03495	ECL_00727	0.00348	1	-0.237	0.849
ECL_RS03500	ECL_00728	-0.17547	1	0.864	0.569
ECL_RS03505	ECL_00729	-0.26679	1	0.57	0.603
ECL_RS03510	ECL_00730	0.01344	1	-0.827	0.398
ECL_RS03515	ECL_00731	0.03808		-0.118
ECL_RS03520	ECL_00732	0.2787	1	-0.585	0.542
ECL_RS03525	ECL_00733	0.29751		-0.765	0.615
ECL_RS03530	ECL_00734	0.31045	1	-1.818	0.0793
ECL_RS03535	ECL_00735	-0.06399	1	0.256	0.897
ECL_RS03540	ECL_00736	0.08517	1	-0.615	0.425
ECL_RS03545	ECL_00737	-0.11283	1	-1.688	0.00171
ECL_RS03550	ECL_00738	-0.24931		0.452	0.994
ECL_RS03555	ECL_00739	0.18583	1	-0.151	1
ECL_RS03560	ECL_00740	-0.01151	1	-1.905	0.00465
ECL_RS03565	ECL_00741	-0.18555	1	3.091	0.000213
ECL_RS03570	ECL_00742	-0.1203	1	2.628	0.000945
ECL_RS03575	ECL_00743	-0.03694	1	0.278	0.807
ECL_RS03580	ECL_00744	0.03086	1	0.524	0.582
yjiA	ECL_00745	0.1046	1	0.691	0.358
ECL_RS03590	ECL_00746	-0.25293		1.004	0.738
ECL_RS03595	ECL_00747	-0.02187	1	4.422	1.25e-15
ECL_RS03600	ECL_00748	0.08853		-0.282	0.898
ECL_RS03605	ECL_00749	0.11515	1	-1.153	0.247
hpaB	ECL_00750	0.26017	1	-1.844	0.0885
hpaA	ECL_00751	0.28293	1	-2.4	0.00737
hpaX	ECL_00752	0.25613	1	-2.879	0.000569
hpaH	ECL_00754	0.28668	1	-1.958	0.0488
ECL_RS03635	ECL_00755	0.28492	1	-2.486	0.00526
hpaD	ECL_00756	0.25036	1	-2.058	0.0339
hpaE	ECL_00757	0.15378	1	-2.069	0.0243
ECL_RS03650	ECL_00758	0.15629	1	-2.505	0.00323
hpaR	ECL_00759	0.22755	1	-0.587	0.516
tsr	ECL_00760	0.10328	1	1.181	0.0539
ECL_RS03665	ECL_00761	0.00803	1	1.275	0.0892
opgB	ECL_00762	-0.17833	1	0.775	0.307
ECL_RS03675	ECL_00763	-0.0802	1	0.653	0.484
dnaC	ECL_00764	0.04207	1	-1.287	0.00847
dnaT	ECL_00765	0.46585	1	-1.104	0.111
ECL_RS03690	ECL_00766	0.23371	1	-0.466	0.73
ECL_RS03695	ECL_00767	0.22634	1	-0.421	0.781
ECL_RS03700	ECL_00768	0.0991	1	-0.41	0.692
ECL_RS03705	ECL_00769	0.00392		0.342	0.801
ECL_RS03725	ECL_00775	0.01931		-1.726	0.0774
bglJ	ECL_00776	0.12695		0.16	0.766
ECL_RS03735	ECL_00777	0.02555	1	1.108	0.134
ECL_RS03740	ECL_00778	-0.03506	1	-1.128	0.127
fhuF	ECL_00779	-0.01211	1	-1.525	0.0871
ECL_RS03755	ECL_00781	-0.05836	1	-0.737	0.47
ECL_RS03760	ECL_tRNA014	-0.19358	1	0.78	0.531
ECL_RS03765	ECL_tRNA015	-0.02929	1	-0.008	0.984
ECL_RS03770	ECL_tRNA016	-0.08846	1	-0.187	0.816
rsmC	ECL_00782	0.17629	1	0.843	0.115
ECL_RS03780	ECL_00783	-0.00579	1	0.052	0.965
rimI	ECL_00784	0.08353	1	0.292	0.677
yjjG	ECL_00785	-0.06909	1	0.238	0.787
prfC	ECL_00786	-0.08632	1	1.505	0.00274
osmY	ECL_00787	-0.13381	1	-1.033	0.157
ECL_RS03805	ECL_00788	-0.30606	1	-0.578	0.277
ECL_RS03810	ECL_00789	0.07101	1	-0.962	0.167
ECL_RS03815	ECL_00790	-0.08182	1	-0.87	0.246
ECL_RS03820	ECL_00791	0.31239	1	-0.451	0.849
ECL_RS03825	ECL_00792	0.19104	1	-0.975	0.157
deoC	ECL_00793	0.28467	1	-0.817	0.318
deoA	ECL_00794	0.21559	1	-1.155	0.178
deoB	ECL_00795	0.25317	1	0.024	0.884
deoD	ECL_00796	0.09661	1	0.519	0.452
lplA	ECL_00797	0.08384	1	0.008	0.969
ECL_RS03855	ECL_00798	0.1083	1	-0.107	0.957
serB	ECL_00799	0.05167	1	0.467	0.516
radA	ECL_00800	-0.18866	1	0.297	0.874
nadR	ECL_00801	-0.09025	1	-0.193	0.797
ECL_RS03875	ECL_00802	-0.18107	1	-0.732	0.262
ECL_RS03880	ECL_00803	0.11717	1	-1.056	0.126
ettA	ECL_00804	0.06111	1	0.634	0.274
sltY	ECL_00805	0.03956	1	-1.226	0.0339
trpR	ECL_00806	-0.12768	1	-0.388	0.653
yjjX	ECL_00807	0.06296	1	-0.315	0.801
gpmB	ECL_00808	0.09747	1	-0.043	0.997
robA	ECL_00809	0.29987	1	-0.523	0.258
creA	ECL_00810	0.02315	1	-1.087	0.263
arcA	ECL_00811	-0.16509	1	-0.63	0.188
ECL_RS03925		-0.06063	1	-0.879	0.156
ECL_RS03930	ECL_00812	0.04055	1	-0.469	0.718
thrL		-0.24555	1	-0.914	0.163
thrA	ECL_00814	0.05499	1	-0.704	0.287
thrB	ECL_00815	0.03083	1	-0.602	0.405
thrC	ECL_00816	-0.1368	1	-0.29	0.599
ECL_RS03955	ECL_00817	-0.244	1	4.202	2.09e-08
yaaA	ECL_00818	0.0191	1	1.618	0.002
ECL_RS03965	ECL_00820	0.00132	1	-0.088	0.943
tal	ECL_00821	0.17952	1	0.58	0.202
mog	ECL_00822	0.0597	1	0.045	0.944
ECL_RS03980	ECL_00823	-0.32399	1	-1.894	0.000291
satP	ECL_00824	-0.21013	1	-1.4	0.00542
dnaK	ECL_00827	0.08412	1	-0.924	0.444
dnaJ	ECL_00828	-0.06869	1	-0.783	0.402
nhaA	ECL_00829	0.10974	1	1.428	0.013
nhaR	ECL_00830	0.00111	1	0.718	0.226
rpsT	ECL_00831	0.11697	1	1.604	0.00206
ribF	ECL_00833	-0.13679	1	-0.359	0.48
ileS	ECL_00834	-0.06949	1	-0.646	0.351
lspA	ECL_00835	0.09411	1	0.32	0.645
fkpB	ECL_00836	0.1508	1	0.253	0.686
ispH	ECL_00837	0.12742	1	0.292	0.672
dapB	ECL_00838	-0.14278	1	0.277	0.754
carA	ECL_00839	0.13499	1	-0.317	0.836
carB	ECL_00840	-0.15463	1	-0.398	0.506
ECL_RS04060	ECL_00841	-0.10225	1	0.655	0.611
ECL_RS04065	ECL_00842	-0.14952	1	-0.994	0.126
kefF	ECL_00844	0.02402	1	-0.106	0.952
kefC	ECL_00845	-0.2398	1	-0.017	0.907
folA	ECL_00846	0.05091	1	0.102	0.866
apaH	ECL_00847	-0.10321	1	-0.339	0.545
apaG	ECL_00848	0.18517	1	-0.16	0.933
rsmA	ECL_00849	0.06301	1	-0.748	0.205
pdxA	ECL_00850	0.11633	1	0.876	0.148
surA	ECL_00851	-0.28802	1	0.025	0.945
lptD	ECL_00852	-0.13249	1	-0.475	0.276
djlA	ECL_00853	0.29923	1	-0.055	0.968
rluA	ECL_00854	-0.23671	1	-0.682	0.241
rapA	ECL_00855	-0.37451	1	-0.942	0.00819
polB	ECL_00856	0.18147	1	-0.854	0.411
araD	ECL_00857	0.18933		-0.936	0.614
araA	ECL_00858	-0.5704		-1.11	0.0443
araB	ECL_00859	-0.23335	1	-2.27	7e-05
araC	ECL_00860	-0.0298	1	-1.055	0.27
ECL_RS04155	ECL_00861	0.05838	1	-0.423	0.757
thiQ	ECL_00862	-0.10284	1	-0.119	0.866
thiP	ECL_00863	-0.0114	1	0.955	0.203
thiB	ECL_00864	-0.01319	1	1.839	0.00335
sgrR	ECL_00865	0.21627	1	-0.576	0.523
ECL_RS04180	ECL_00866	0.0369	1	-0.107	0.937
ECL_RS04185	ECL_00867	-0.00325	1	0.4	0.597
ECL_RS04190	ECL_00868	-0.13472	1	-0.716	0.31
leuD	ECL_00869	0.21302	1	0.841	0.0909
leuC	ECL_00870	-0.09119	1	-0.144	0.832
leuB	ECL_00871	-0.12686	1	-0.608	0.307
leuA	ECL_00872	0.15569	1	-1.009	0.0911
leuO	ECL_00873	0.2954	1	1.195	0.0415
ilvI	ECL_00874	0.05192	1	-0.918	0.194
ilvN	ECL_00875	-0.13841	1	-0.184	0.803
cra	ECL_00876	0.20852	1	-0.302	0.746
mraZ	ECL_00878	0.11699	1	-0.461	0.493
rsmH	ECL_00879	0.05372	1	-1.472	0.00225
ftsL	ECL_00880	-0.02106	1	-0.148	0.891
ECL_RS04255	ECL_00881	0.03429	1	-0.43	0.595
murE	ECL_00882	0.16875	1	0.197	0.763
murF	ECL_00883	0.17893	1	0.394	0.583
mraY	ECL_00884	0.10993	1	0.129	0.851
murD	ECL_00885	0.10156	1	0.131	0.856
ftsW	ECL_00886	0.12098	1	-0.277	0.897
murG	ECL_00887	0.17514	1	0.13	0.812
murC	ECL_00888	0.07899	1	-0.155	0.939
ECL_RS04295	ECL_00889	-0.04463	1	-0.043	0.955
ftsQ	ECL_00890	0.05813	1	-0.413	0.63
ftsA	ECL_00891	0.0809	1	0.055	0.93
ftsZ	ECL_00892	-0.07119	1	-0.028	0.957
lpxC	ECL_00893	0.42354	1	0.769	0.0426
secM	ECL_00894	0.0179	1	1.27	0.0439
secA	ECL_00896	-0.04732	1	1.124	0.135
mutT	ECL_00897	0.00056	1	1.733	0.0166
yacG	ECL_00898	-0.2377	1	1.178	0.106
zapD	ECL_00899	-0.19187	1	0.161	0.922
coaE	ECL_00900	-0.01813	1	-0.577	0.488
ECL_RS04350	ECL_00901	-0.10895	1	1.177	0.0451
hofC	ECL_00902	0.29271	1	2.389	7.2e-05
gspE	ECL_00903	-0.14302		-0.246	0.754
ppdD	ECL_00904	-0.05238		0.438
nadC	ECL_00905	-0.06085	1	0.042	0.967
ampD	ECL_00906	0.13651	1	-0.292	0.65
ampE	ECL_00907	0.04481	1	0.243	0.753
ECL_RS04385	ECL_00908	0.06237	1	0.368	0.668
ECL_RS04390	ECL_00909	0.14341	1	-0.203	0.921
aroP	ECL_00910	-0.08401	1	-1.085	0.144
pdhR	ECL_00912	0.05663	1	1.638	0.0256
aceE	ECL_00913	-0.08353	1	0.699	0.277
aceF	ECL_00914	-0.24215	1	1.484	0.00627
lpdA	ECL_00915	-0.01346	1	1.05	0.071
ECL_RS04420	ECL_00916	-0.2456	1	-0.413	0.441
ECL_RS04425	ECL_00917	0.00387	1	-1.279	0.0147
acnB	ECL_00918	-0.08698	1	0.967	0.283
yacL	ECL_00919	0.09359	1	-0.872	0.12
ECL_RS04440	ECL_00920	-0.06638		1.694
ECL_RS04445	ECL_00921	-0.10619		1.723
ECL_RS04450	ECL_00922	-0.11449		1.608
ECL_RS04455	ECL_00923	-0.06688		1.531
ECL_RS04460	ECL_00924	-0.37964	1	1.297	0.452
speD	ECL_00925	0.13632	1	0.548	0.354
speE	ECL_00926	0.04838	1	0.074	0.92
ECL_RS04475	ECL_00927	0.15577	1	-0.203	0.974
cueO	ECL_00928	0.34442	1	-0.926	0.501
ECL_RS04485	ECL_00929	-0.12619	1	-1.652	0.00155
hpt	ECL_00930	0.10327	1	0.448	0.596
can	ECL_00931	0.08418	1	-0.539	0.445
ECL_RS04500	ECL_00932	0.1607	1	-0.357	0.696
ECL_RS04505	ECL_00933	-0.08592	1	0.216	0.783
ECL_RS04510	ECL_00934	0.25149	1	-1.173	0.224
ECL_RS04515	ECL_00935	0.35703	1	0.339	0.482
ECL_RS04520	ECL_00936	0.07088	1	0.003	0.968
ECL_RS04525	ECL_00937	0.01732		-0.289	0.783
ECL_RS04530	ECL_00938	-0.11628		0.111	0.949
ECL_RS04535	ECL_00939	0.27935		-0.24	0.707
ECL_RS04540	ECL_00940	-0.12441	1	-0.484	0.571
ECL_RS04545	ECL_00941	0.29322		-1.043	0.86
ECL_RS04550	ECL_00942	-0.02222		-0.124	0.91
panD	ECL_00943	-0.10322	1	1.838	0.00312
panC	ECL_00944	0.00314	1	0.867	0.211
panB	ECL_00945	0.06359	1	0.378	0.637
folK	ECL_00946	0.11735	1	-0.161	0.931
pcnB	ECL_00947	0.03022	1	0.989	0.0636
gluQRS	ECL_00948	0.09268	1	0.776	0.319
dksA	ECL_00949	0.0642	1	0.751	0.198
sfsA	ECL_00950	0.04973	1	-2.302	3.29e-05
thpR	ECL_00951	-0.24481	1	-0.693	0.33
hrpB	ECL_00952	-0.0516	1	-0.211	0.688
mrcB	ECL_00953	-0.08394	1	0.138	0.931
fhuA	ECL_00954	-0.28424	1	0.758	0.445
fhuC	ECL_00955	-0.23141	1	1.49	0.0467
fhuD	ECL_00956	-0.14662	1	1.393	0.071
fhuB	ECL_00957	-0.31782	1	1.037	0.127
hemL	ECL_00958	0.22559	1	0.673	0.0843
clcA	ECL_00959	-0.00117	1	-0.269	0.672
erpA	ECL_00960	0.02745	1	0.599	0.402
ECL_RS04645	ECL_00961	-0.13509	1	1.466	0.00786
btuF	ECL_00962	0.19235	1	0.916	0.121
mtnN	ECL_00963	0.13168	1	0.346	0.593
dgt	ECL_00964	-0.13287	1	-0.451	0.506
degP	ECL_00965	-0.07563	1	0.473	0.589
cdaR	ECL_00966	-0.30668	1	0.255	0.931
ECL_RS04675	ECL_00967	-0.12682	1	0.315	0.856
dapD	ECL_00968	0.18453	1	0.526	0.127
glnD	ECL_00969	0.11915	1	-0.497	0.573
map	ECL_00970	0.29989	1	-1.158	0.133
rpsB	ECL_00971	-0.18404	1	1.924	4.89e-06
tsf	ECL_00972	-0.20629	1	3.024	4.1e-13
pyrH	ECL_00973	-0.08078	1	1.814	0.000133
frr	ECL_00974	0.06767	1	-0.781	0.0599
ispC	ECL_00975	0.08488	1	0.263	0.66
ispU	ECL_00977	0.05775	1	0.507	0.294
cdsA	ECL_00978	-0.13363	1	0.521	0.453
rseP	ECL_00979	-0.08938	1	0.145	0.849
bamA	ECL_00980	-0.11452	1	0.387	0.736
skp	ECL_00981	-0.07562	1	1.004	0.138
lpxD	ECL_00982	0.067	1	0.712	0.117
fabZ	ECL_00983	0.27335	1	-0.185	0.962
lpxA	ECL_00984	-0.05136	1	0.225	0.789
lpxB	ECL_00985	0.33356	1	0.546	0.294
rnhB	ECL_00986	0.32763	1	0.675	0.159
dnaE	ECL_00987	0.0289	1	-0.082	0.952
accA	ECL_00988	0.04549	1	0.464	0.395
ECL_RS04780	ECL_00989	-0.11657	1	0.125	0.949
ECL_RS04785	ECL_00990	-0.23008	1	-0.159	0.768
tilS	ECL_00992	0.29284	1	-0.106	0.99
rof	ECL_00993	0.06748	1	-0.42	0.727
ECL_RS04800	ECL_00994	0.02268	1	-0.686	0.413
ECL_RS04805	ECL_00995	0.00374	1	-0.768	0.191
arfB	ECL_00996	-0.36532	1	-1.656	0.00322
nlpE	ECL_00997	-0.35543	1	-1.01	0.0762
proS	ECL_00998	-0.05838	1	0.84	0.0834
tsaA	ECL_00999	0.17347	1	0.941	0.0658
rcsF		0.00814	1	0.237	0.791
metQ	ECL_01001	-0.0937	1	0.75	0.315
ECL_RS04840	ECL_01002	-0.27091	1	0.105	0.985
metN	ECL_01003	-0.14572	1	0.093	0.977
gmhB	ECL_01004	0.4063	1	-0.844	0.147
ECL_RS04855	ECL_16S03	-0.06652	1	1.103	0.333
ECL_RS04860	ECL_tRNA017	-0.04532	1	0.522	0.535
ECL_RS04865	ECL_tRNA018	-0.06614	1	0.404	0.609
ECL_RS04870	ECL_23S03	-0.20785	1	0.887	0.646
rrf	ECL_5S03	-0.03978		-0.514
ECL_RS04880	ECL_tRNA019	-0.10484		0.975	0.552
dkgB	ECL_01005	0.48821	1	1.681	0.00169
ECL_RS04890	ECL_01006	0.03225	1	-0.52	0.402
ECL_RS04895	ECL_01007	0.1391	1	-0.145	0.98
ECL_RS04900	ECL_01008	0.03131	1	-1.893	2.93e-06
ECL_RS04905	ECL_01009	0.05424	1	-0.412	0.596
mltD	ECL_01010	0.03761	1	0.388	0.723
gloB	ECL_01011	-0.25704	1	-1.018	0.0601
ECL_RS04920	ECL_01012	0.14374	1	-0.795	0.071
rnhA	ECL_01013	0.21868	1	-0.698	0.359
dnaQ	ECL_01014	0.17033	1	-0.391	0.706
ECL_RS04935	ECL_tRNA020	-0.01688		0.342
ECL_RS04940	ECL_01015	0.03848	1	-0.06	0.971
ECL_RS04950	ECL_01017	-0.2087	1	-0.751	0.0893
ECL_RS04955	ECL_01018	-0.53246	1	-1.072	0.0271
ECL_RS04960	ECL_01019	0.23297		-1.39	0.305
ECL_RS04965	ECL_01020	0.03502		-0.909	0.404
ECL_RS04970	ECL_01021	-0.06186		0.71	0.653
ECL_RS04975	ECL_01022	-0.16285	1	-0.491	0.471
ECL_RS04985	ECL_01026	0.01321	1	-0.248	0.862
ECL_RS04995	ECL_01027	-0.13039		0.016	0.847
ECL_RS05000	ECL_01028	0.00171		-0.154
ECL_RS05005	ECL_01029	-0.47442	1	-0.021	0.831
ECL_RS05010	ECL_01030	0.00535	1	-0.225	0.84
ECL_RS05015	ECL_01031	0.01134	1	-1.029	0.166
ECL_RS05020	ECL_01032	0.21061		0.494	0.427
ECL_RS05025	ECL_01033	-0.17473		0.016	0.85
ECL_RS05030	ECL_01034	0.1328		0.315	0.646
ECL_RS05035	ECL_01035	-0.00312		0.04	0.983
ECL_RS05040	ECL_01036	0.08585		-1.734	0.0838
ECL_RS05045	ECL_01037	-0.02719	1	-1.95	0.00395
ECL_RS05050	ECL_01038	-0.10731		-1.446	0.0876
ECL_RS05055	ECL_01039	0.00065	1	-0.262	0.804
ECL_RS05060	ECL_01040	0.07354	1	-0.216	0.897
ECL_RS05065	ECL_01041	-0.10811		-0.837	0.353
ECL_RS05070	ECL_01042	0.3051		0.318	0.549
ECL_RS05075	ECL_01043	0.08149		-2.213	0.0214
ECL_RS05080	ECL_01044	-0.01499		0.179	0.921
ECL_RS05085	ECL_01045	-0.2933	1	-2.341	2.15e-07
ECL_RS05090	ECL_01046	0.33543	1	0.405	0.446
ECL_RS05100	ECL_01048	0.05976	1	-0.403	0.759
ECL_RS05105	ECL_01049	0.1255	1	-0.13	0.969
ECL_RS05110	ECL_01050	0.13824	1	-0.262	0.969
ECL_RS05115	ECL_01051	0.28247	1	0.241	0.649
fadE	ECL_01053	0.24479	1	-2.553	0.0012
lpcA	ECL_01054	0.09826	1	0.404	0.433
ECL_RS05135	ECL_01055	-0.08147	1	-0.294	0.538
dpaA	ECL_01056	0.30816	1	0.723	0.155
ECL_RS05145	ECL_01057	0.13401	1	0.893	0.242
ECL_RS05150	ECL_01058	0.04722	1	1.049	0.229
ECL_RS05155	ECL_01059	0.13773	1	1.081	0.153
ECL_RS05160	ECL_01060	0.13515	1	1.171	0.119
nqrE	ECL_01061	0.1558	1	0.855	0.225
nqrF	ECL_01062	0.13757		1.24
nqrM	ECL_01063	0.01001	1	1.348	0.147
ECL_RS05180	ECL_01064	-0.07404	1	1.175	0.101
dinB	ECL_01065	0.13534	1	-0.574	0.586
ECL_RS05190	ECL_01066	-0.18807	1	0.608	0.638
pepD	ECL_01067	0.20087	1	-0.178	0.892
gpt	ECL_01068	0.04135	1	0.844	0.246
frsA	ECL_01069	0.12324	1	-1.592	0.00352
crl	ECL_01070	-0.01864	1	-0.439	0.537
ECL_RS05215	ECL_01071	-0.03227	1	-0.328	0.773
phoE	ECL_01073	-0.00107	1	0.258	0.838
proB	ECL_01074	0.18773	1	0.297	0.593
proA	ECL_01075	-0.03356	1	-0.265	0.668
ECL_RS05235	ECL_tRNA021	-0.02131		0.424	0.757
ECL_RS05240	ECL_01076	-0.1538	1	-0.142	0.828
ECL_RS05245	ECL_01077	0.13689	1	0.141	0.828
ECL_RS05255	ECL_01078	0.26071	1	0.744	0.228
ECL_RS05260	ECL_01080	-0.01774	1	0.396	0.787
ECL_RS05265	ECL_01081	-0.17881	1	0.511	0.703
ECL_RS05270	ECL_01082	0.01341		0.198	0.85
ECL_RS05275	ECL_01083	-0.3171		-0.315	0.597
ECL_RS05280	ECL_01084	-0.12619	1	-0.027	0.932
ECL_RS05285		0.15816		1.178	0.0142
ECL_RS05290	ECL_01086	-0.02938	1	0.557	0.377
ECL_RS05295	ECL_01087	-0.05155	1	-0.717	0.299
ECL_RS05300		0.13711	1	1.242	0.09
ECL_RS05305	ECL_01088	0.03803	1	0.398	0.721
ECL_RS05310	ECL_01089	-0.03483	1	1.576	0.0327
ECL_RS05315	ECL_01090	-0.024		-0.135	0.901
ECL_RS05320	ECL_01091	-0.20604	1	2.603	4.71e-06
ECL_RS05325	ECL_01092	-0.17158	1	0.487	0.752
ECL_RS05330	ECL_01093	0.09675		0.482	0.595
ECL_RS05335	ECL_01094	0.11954	1	-0.33	0.738
ECL_RS05340	ECL_01095	-0.48941	1	-0.508	0.335
ECL_RS05345	ECL_01096	-0.00931	1	-1.622	0.0118
ECL_RS05350	ECL_01097	0.22198	1	0.516	0.361
ECL_RS05355	ECL_01098	-0.03931	1	-1.61	0.00618
ECL_RS05360	ECL_01099	0.11612	1	0.532	0.495
ECL_RS05365	ECL_01100	0.26702	1	0.319	0.585
mmuP	ECL_01101	-0.12542	1	-1.001	0.166
mmuM	ECL_01102	0.1207	1	-0.282	0.805
ECL_RS05380	ECL_01104	0.08397		-0.319
ECL_RS05385	ECL_01105	0.09513		-0.891
ECL_RS05390	ECL_01106	-0.26528	1	-0.817	0.162
ECL_RS05395	ECL_01107	0.00239		1.012	0.332
ECL_RS05400	ECL_01108	-0.08494		0.075	0.981
ECL_RS05405	ECL_01109	0.19125		-0.772	0.673
ECL_RS05410	ECL_01110	0.00472		-1.893	0.0078
ECL_RS05415	ECL_01111	0.11856		0.239	0.762
ECL_RS05420		-0.17824	1	-2.521	0.000691
ECL_RS05425	ECL_01113	-0.1526		-1.172	0.162
ECL_RS05430		-0.06533		-0.78	0.366
ECL_RS05435	ECL_01116	-0.01065	1	-1.448	0.0164
fbpC	ECL_01117	0.0984	1	-0.026	0.976
ECL_RS05445	ECL_01118	0.08159	1	0.155	0.85
ECL_RS05450	ECL_01119	-0.24557	1	-0.296	0.653
uhpC	ECL_01120	-0.06954	1	-1.346	0.114
ECL_RS05460	ECL_01121	0.04449	1	-0.083	0.977
ECL_RS05465	ECL_01122	0.19757	1	-0.826	0.584
tauA	ECL_01123	0.13589	1	0.575	0.465
tauB	ECL_01124	-0.09591	1	0.666	0.463
tauC	ECL_01125	-0.32069		1.225	0.244
tauD	ECL_01126	-0.00021		-0.822	0.395
ECL_RS05490	ECL_01127	-0.04773	1	0.329	0.821
hemB	ECL_01128	0.2891	1	0.146	0.753
ECL_RS05500	ECL_01129	-0.06997	1	-1.838	0.000476
ECL_RS05505	ECL_01130	-0.08793		-0.009	0.931
ampH	ECL_01131	0.10166	1	-0.212	0.832
ECL_RS05515	ECL_01132	0.06464	1	0.393	0.531
sbmA	ECL_01133	-0.11671	1	0.3	0.847
ECL_RS05525	ECL_01134	-0.4327	1	0.616	0.602
ECL_RS05530	ECL_01135	-0.37033	1	1.654	0.0342
ECL_RS05535	ECL_01136	0.22103	1	-0.708	0.51
ddlA	ECL_01137	0.50536	1	0.709	0.0438
ECL_RS05545	ECL_01138	0.11553	1	-1.526	0.0416
ECL_RS05550	ECL_01139	-0.25158	1	-0.834	0.0878
iraP	ECL_01140	-0.12137	1	-0.64	0.338
psiF	ECL_01142	-0.21534	1	-1.62	0.00125
adrA	ECL_01143	-0.14332	1	-0.533	0.376
proC	ECL_01144	0.26498	1	0.012	0.931
ECL_RS05575	ECL_01145	0.28982	1	0.343	0.531
aroL	ECL_01146	-0.05051	1	-1.216	0.121
ECL_RS05585	ECL_01147	0.00346	1	-2.168	0.00125
ECL_RS05590	ECL_01148	0.07731	1	-0.99	0.188
ppnP	ECL_01149	-0.04012	1	-0.128	0.845
rdgC	ECL_01150	0.27953	1	1.447	0.00325
mak	ECL_01151	0.09724	1	0.09	0.893
sbcC	ECL_01152	-0.25647	1	0.344	0.85
sbcD	ECL_01153	0.01714	1	-0.207	0.836
phoB	ECL_01154	0.12411	1	0.51	0.31
phoR	ECL_01155	-0.06396	1	-0.091	0.906
brnQ	ECL_01157	0.43068	1	0.496	0.307
proY	ECL_01158	0.12955	1	1.198	0.0136
malZ	ECL_01159	-0.27855	1	0.577	0.697
ECL_RS05645	ECL_01160	-0.4314	1	2.287	3.46e-07
acpH	ECL_01161	0.04838	1	0.061	0.934
queA	ECL_01162	0.11923	1	1.624	0.0167
tgt	ECL_01163	-0.00095	1	2.402	1.66e-09
yajC	ECL_01164	0.03829	1	1.511	0.000976
secD	ECL_01165	-0.1338	1	1.338	0.0287
secF	ECL_01166	-0.06314	1	1.395	0.0325
ECL_RS05680	ECL_01167	0.063	1	-0.06	0.99
ECL_RS05685	ECL_01168	0.02466	1	0.148	0.839
ECL_RS05690	ECL_01169	0.17594	1	0.981	0.101
ECL_RS05695	ECL_01170	-0.26983	1	1.96	0.00313
nrdR	ECL_01171	0.20808	1	-0.457	0.561
ribD	ECL_01172	0.15849	1	-0.3	0.643
ribE	ECL_01173	0.11279	1	0.084	0.892
nusB	ECL_01174	0.10401	1	0.372	0.645
thiL	ECL_01175	-0.02733	1	0.431	0.597
ECL_RS05725	ECL_01176	0.01791	1	-1.333	0.108
dxs	ECL_01177	0.09516	1	-0.182	0.868
ispA	ECL_01178	0.1205	1	0.401	0.535
xseB	ECL_01179	0.28281	1	0.716	0.168
thiI	ECL_01180	0.40575	1	1.24	0.0108
yajL	ECL_01181	0.00915	1	-0.395	0.589
panE	ECL_01182	0.12283	1	-1.422	0.0366
ECL_RS05760	ECL_01183	-0.19523	1	1.53	1.32e-05
ECL_RS05765	ECL_01184	0.16466	1	1.452	0.00952
cyoE	ECL_01185	0.00038	1	1.157	0.219
ECL_RS05775	ECL_01186	-0.0548	1	1.28	0.206
ECL_RS05780	ECL_01187	-0.06634	1	1.432	0.137
cyoB	ECL_01188	-0.05719	1	1.332	0.148
cyoA	ECL_01189	0.03042	1	0.664	0.497
ampG	ECL_01191	-0.32894	1	2.41	0.000615
ECL_RS05800	ECL_01192	0.05468	1	1.625	0.00469
bolA	ECL_01193	-0.00742	1	-2.029	5.3e-06
tig	ECL_01194	0.10713	1	2.043	9.27e-09
clpP	ECL_01195	0.08849	1	-1.345	0.0139
clpX	ECL_01196	-0.10111	1	-1.508	0.000117
lon	ECL_01197	0.04232	1	-1.127	0.193
hupB	ECL_01198	-0.25104	1	0.286	0.805
ppiD	ECL_01199	-0.05042	1	0.616	0.331
ECL_RS05840	ECL_01200	-0.0948		-0.264	0.769
ECL_RS05845	ECL_01201	0.08017	1	-3.581	7.97e-07
ECL_RS05850		-0.0156	1	1.321	0.12
ECL_RS05855	ECL_01202	-0.09681	1	0.066	0.997
queC	ECL_01203	-0.03611	1	-0.054	0.945
ECL_RS05865	ECL_01204	0.05684	1	-0.977	0.276
cof	ECL_01205	0.17576	1	-1.164	0.26
ECL_RS05875	ECL_01206	0.36248	1	0.292	0.514
ECL_RS05880	ECL_01207	0.28958	1	-0.096	0.925
ECL_RS05885	ECL_01208	0.22083	1	-0.441	0.826
ECL_RS05890	ECL_01209	0.17621	1	-0.475	0.762
glnK	ECL_01211	0.16471	1	0.396	0.59
amtB	ECL_01212	0.13161	1	0.115	0.852
tesB	ECL_01213	-0.02265	1	-1.309	0.00356
ECL_RS05910	ECL_01214	-0.07838	1	-1.222	0.128
ECL_RS05915	ECL_01215	0.09475	1	-1.114	0.324
ffs		-0.20269	1	1.545	0.155
ECL_RS05925	ECL_01216	-0.19661	1	-0.158	0.787
ECL_RS05930	ECL_01217	-0.1973	1	0.33	0.874
ECL_RS05935	ECL_01218	0.01257	1	0.77	0.106
ECL_RS05940	ECL_01219	0.06945	1	0.665	0.25
ECL_RS05945	ECL_01220	0.28547	1	-0.556	0.505
ECL_RS05950	ECL_01221	0.2485	1	-0.653	0.668
ECL_RS05955	ECL_01222	-0.07911	1	1.877	0.00365
ECL_RS05960	ECL_01223	-0.00757	1	0.299	0.803
ECL_RS05965	ECL_01224	0.07545	1	-0.849	0.0793
ECL_RS05970	ECL_01225	-0.39807		0.877	0.792
ykgO	ECL_01226	-0.14467		-0.249	0.754
ECL_RS05980	ECL_01227	-0.01476	1	-0.254	0.818
ECL_RS05985	ECL_01228	0.177	1	-0.764	0.246
ECL_RS05990	ECL_01229	-0.27189	1	0.411	0.651
maa	ECL_01230	-0.11978	1	-0.622	0.357
hha	ECL_01231	-0.21593		-0.297
tomB	ECL_01232	-0.21052	1	-0.15	0.789
acrB	ECL_01233	-0.16858	1	-0.035	0.921
acrA	ECL_01234	0.08554	1	-0.513	0.489
acrR	ECL_01235	0.01747	1	-0.048	0.986
mscK	ECL_01236	-0.18265	1	0.827	0.282
rsmS	ECL_01237	-0.08789		0.127	0.964
priC	ECL_01238	0.09045	1	-0.425	0.603
ECL_RS06040	ECL_01239	0.16598	1	-1.037	0.187
apt	ECL_01240	0.16233	1	1.792	0.00197
dnaX	ECL_01241	-0.0326	1	0.738	0.338
ECL_RS06055	ECL_01242	-0.16685	1	0.932	0.133
recR	ECL_01243	-0.14077	1	1.578	0.00604
htpG	ECL_01244	0.04996	1	-0.351	0.843
adk	ECL_01245	0.09881	1	1.367	0.0235
hemH	ECL_01246	0.03388	1	1.675	0.000724
ECL_RS06080	ECL_01247	0.12757	1	1.009	0.115
ECL_RS06085	ECL_01248	-0.08129	1	-0.576	0.289
ECL_RS06090	ECL_01249	-0.0114	1	-0.136	0.869
ushA	ECL_01250	-0.1097	1	0.97	0.265
ybaK	ECL_01251	0.15648	1	-0.731	0.147
ECL_RS06105	ECL_01252	0.15317	1	0.134	0.827
copA	ECL_01253	0.22745	1	1.056	0.111
cueR	ECL_01254	0.03524	1	0.158	0.849
ECL_RS06120	ECL_01255	-0.25519	1	-0.61	0.267
ECL_RS06125	ECL_01256	-0.18512	1	-1.28	0.000193
fetA	ECL_01257	0.19044	1	-0.867	0.405
fetB	ECL_01258	-0.04095	1	-0.825	0.311
ECL_RS06140	ECL_01259	0.16505	1	-2.097	0.0152
ECL_RS06145	ECL_01260	0.21217	1	0.281	0.619
tesA	ECL_01261	0.0772	1	0.102	0.89
ECL_RS06155	ECL_01262	0.00869	1	-0.697	0.185
ECL_RS06160	ECL_01263	-0.35574	1	-0.678	0.151
ECL_RS06165	ECL_01264	0.2657	1	1.227	0.033
mnmH	ECL_01265	0.07855	1	1.532	0.0134
purK	ECL_01266	-0.08363	1	1.538	0.00727
purE	ECL_01267	-0.06023	1	1.18	0.109
ECL_RS06185	ECL_01268	0.00848	1	1.054	0.262
ECL_RS06190	ECL_01269	-0.17537		0.658	0.776
lpxH	ECL_01270	0.33612	1	0.755	0.114
ppiB	ECL_01271	0.06996	1	0.995	0.0078
cysS	ECL_01272	-0.02358	1	-0.411	0.483
ECL_RS06210	ECL_01273	0.17736		0.861	0.228
malI	ECL_01274	0.21094	1	0.488	0.448
ECL_RS06220	ECL_01275	0.08336	1	-0.822	0.447
ybcJ	ECL_01276	0.04896	1	0.196	0.829
folD	ECL_01277	0.12866	1	-0.234	0.805
fimA	ECL_01278	-0.19531	1	2.421	0.00785
fimI	ECL_01279	0.28649	1	0.113	0.67
fimC	ECL_01280	-0.02537	1	1.765	0.0385
ECL_RS06250	ECL_01281	0.10121	1	0.922	0.235
fimH	ECL_01282	0.0904	1	0.441	0.628
sfmF	ECL_01283	-0.05078	1	1.514	0.134
fimZ	ECL_01284	0.04559	1	0.227	0.807
ECL_RS06270	ECL_01285	0.04625	1	-0.303	0.754
ECL_RS06275	ECL_01286	0.20969	1	-0.653	0.698
ECL_RS06280	ECL_tRNA022	0.13911	1	-0.514	0.767
ECL_RS06290		0.09664	1	-0.237	0.96
ECL_RS06300	ECL_01289	0.05302	1	0.703	0.471
ECL_RS06305		0.09838		0.689
ECL_RS06315		0.01437	1	0.602	0.597
ECL_RS06320	ECL_01292	0.11555		0.32
ECL_RS06330	ECL_01294	-0.0013		0.599
bet	ECL_01295	0.03344		0.483
gamL	ECL_01296	0.06337	1	0.173	0.842
ECL_RS06345	ECL_01297	0.13095	1	-0.49	0.84
ECL_RS06350	ECL_01299	0.11259		-0.165
ECL_RS06355	ECL_01300	0.11457	1	-0.49	0.829
ECL_RS06360		-0.22811	1	0.195	0.943
ECL_RS06365	ECL_01301	0.1227	1	-0.504	0.562
ECL_RS06370	ECL_01302	0.08476	1	0.361	0.686
ECL_RS06375	ECL_01303	0.10012		0.194
ECL_RS06380	ECL_01305	0.12341	1	-0.618	0.734
ECL_RS06385	ECL_01306	0.13443	1	-0.844	0.578
ECL_RS06390	ECL_01307	0.06865	1	-0.284	0.915
ECL_RS06395	ECL_01308	0.12317	1	-0.76	0.645
ECL_RS06400	ECL_01309	0.18674	1	-0.35	0.952
ECL_RS06405	ECL_01310	0.06169	1	-0.645	0.649
ECL_RS06415		-0.08229	1	-0.703	0.394
ECL_RS06420	ECL_01312	-0.25123	1	-1.228	0.0253
ECL_RS06425	ECL_01313	-0.09176	1	-1.043	0.115
ECL_RS06430	ECL_01314	0.04042	1	0.915	0.33
ECL_RS06435	ECL_01315	-0.00148		0.089	0.957
ECL_RS06440	ECL_01316	0.01701		1.107
ECL_RS06445	ECL_01317	0.05729	1	0.647	0.504
ECL_RS06450		-0.19693	1	-0.093	0.836
ECL_RS06455	ECL_tRNA023	-0.03337		0.768	0.544
ECL_RS06460		-0.07359		1.289	0.264
ECL_RS06465	ECL_tRNA024	-0.02976		1.175	0.277
ECL_RS06470	ECL_01318	-0.06476		1.964	0.026
ECL_RS06475	ECL_01319	-0.13145		1.859
ECL_RS06480	ECL_01320	-0.16351		1.732
ECL_RS06485	ECL_01321	-0.07139	1	0.92	0.473
ECL_RS06490	ECL_01322	-0.06075		0.74
ECL_RS06495	ECL_01323	-0.19169		2.072
ECL_RS06500	ECL_01324	-0.12619	1	2.007	0.0568
ECL_RS06505	ECL_01325	-0.10049		1.408
ECL_RS06510	ECL_01327	-0.1324		1.781
ECL_RS06515	ECL_01328	-0.16041		1.791
ECL_RS06520	ECL_01329	-0.13364		2.009
ECL_RS06525	ECL_01330	-0.06145		1.564
ECL_RS06530	ECL_01331	-0.15905	1	2.167	0.0358
ECL_RS06535	ECL_01332	-0.04087		1.314	0.184
ECL_RS06540	ECL_01333	-0.09735		0.364	0.931
ECL_RS06545	ECL_01334	-0.03177		-0.186
ECL_RS06550	ECL_01335	0.00691		0.785	0.476
ECL_RS06555	ECL_01336	0.13393		0.495	0.531
ECL_RS06560		-0.16047		0.462	0.85
ECL_RS06565	ECL_01337	-0.02849		0.832	0.498
ECL_RS06570	ECL_01338	-0.00225		-0.053	0.97
ECL_RS06575	ECL_01339	0.38046	1	-0.48	0.858
ECL_RS06580	ECL_01340	0.1636	1	-1.003	0.0923
ECL_RS06585	ECL_01341	-0.16199	1	-0.559	0.398
ECL_RS06590	ECL_01342	-0.18157		0.102	0.909
ECL_RS06595	ECL_01343	0.06047		0.243	0.724
ECL_RS06600	ECL_01344	-0.0176		0.772	0.525
ECL_RS06605	ECL_01345	0.00781	1	1.404	0.12
ECL_RS06610	ECL_01346	-0.14497	1	0.467	0.595
ECL_RS06615	ECL_01347	0.04016	1	1.106	0.136
ECL_RS06620	ECL_01348	-0.0814	1	1.336	0.0208
ECL_RS06625		0.31567	1	0.291	0.582
ECL_RS06630	ECL_01350	0.22144		-2.054	0.0257
ECL_RS06635	ECL_01351	0.27225	1	-1.305	0.118
ECL_RS06640	ECL_01352	0.23476	1	0.585	0.249
amyA	ECL_01353	-0.20511	1	-1.89	4.89e-06
fliT	ECL_01354	-0.00128	1	2.077	0.00125
fliS	ECL_01355	-0.239	1	2.077	0.00313
fliD	ECL_01356	0.07836	1	1.707	0.017
ECL_RS06665	ECL_01357	-0.17805	1	3.353	3.44e-06
ECL_RS06670	ECL_01358	0.41789	1	0.691	0.157
ECL_RS06675	ECL_01359	0.1493	1	0.601	0.399
ECL_RS06680	ECL_01360	0.12933	1	1.596	0.0107
ECL_RS06685	ECL_01361	0.02207	1	1.465	0.088
ECL_RS06690	ECL_01362	0.21863	1	1.025	0.127
ECL_RS06695	ECL_01363	0.19435	1	1.391	0.0427
ECL_RS06700	ECL_01364	0.00627	1	-1.135	0.12
ECL_RS06705	ECL_01365	-0.00414	1	1.823	0.0166
ECL_RS06710	ECL_01366	0.18148	1	1.513	0.0265
fliZ	ECL_01367	0.06529	1	0.817	0.303
tcyJ	ECL_01368	-0.29751	1	0.618	0.368
dcyD	ECL_01369	-0.04468	1	-0.534	0.274
tcyL	ECL_01370	-0.05191	1	-0.608	0.383
yecC	ECL_01371	-0.1458	1	-0.101	0.862
sdiA	ECL_01372	0.62418	1	1.08	0.0042
ECL_RS06745	ECL_01373	0.10861	1	1.469	0.0326
uvrY	ECL_01374	0.07284	1	-0.001	0.984
uvrC	ECL_01375	0.08716	1	0.191	0.773
pgsA	ECL_01376	0.17393	1	0.378	0.507
ECL_RS06765	ECL_tRNA025	-0.12851	1	2.337	0.000244
ECL_RS06770	ECL_tRNA026	-0.00292	1	2.381	5.13e-05
ECL_RS06775	ECL_tRNA027	-0.15708	1	2.27	0.00171
ECL_RS06780		0.02699	1	-0.451	0.648
ECL_RS06785	ECL_01377	-0.04427	1	0.296	0.842
ECL_RS06790	ECL_01378	0.10879	1	-0.724	0.489
ECL_RS06795	ECL_01379	0.25025	1	-2.694	0.0014
livM	ECL_01380	0.19847	1	-1.853	0.0316
ECL_RS06805	ECL_01381	-0.16879	1	-1.627	0.0201
ECL_RS06810	ECL_01382	0.04156	1	-2.199	0.00465
ECL_RS06815	ECL_01383	0.10503	1	0.011	0.962
tyrP	ECL_01384	0.27038	1	1.2	0.0474
ECL_RS06825	ECL_01385	0.03554		0.844	0.392
ftnA	ECL_01386	-0.15708	1	1.195	0.351
ECL_RS06835	ECL_01387	-0.02327		0.871	0.46
ECL_RS06840	ECL_01388	0.00489	1	0.132	0.923
azuC		-0.07444		0.542	0.769
ECL_RS06850	ECL_01390	-0.11075		1.004	0.402
ECL_RS06855	ECL_01391	-0.05174	1	0.24	0.85
ECL_RS06860	ECL_01392	0.13359	1	-0.789	0.41
ECL_RS06865	ECL_01393	0.00469	1	-0.077	0.962
araF	ECL_01394	0.15962	1	-1.311	0.134
araG	ECL_01395	-0.11986	1	-1.018	0.178
araH	ECL_01396	0.11409	1	-1.529	0.051
otsB	ECL_01397	0.16908		-2.078
otsA	ECL_01398	-0.02752	1	-1.961	0.00394
flhD	ECL_01400	0.1742	1	-0.252	0.949
flhC	ECL_01401	0.08329	1	0.162	0.844
motA	ECL_01402	-0.10528	1	1.341	0.121
motB	ECL_01403	-0.17574	1	1.514	0.139
cheA	ECL_01404	-0.10057	1	1.717	0.0431
cheW	ECL_01405	-0.09428	1	2.033	0.00834
ECL_RS06930	ECL_01406	-0.09528	1	1.425	0.0351
ECL_RS06935	ECL_01407	-0.24499	1	-2.817	5.41e-06
ECL_RS06940	ECL_01408	-0.38409	1	-1.765	0.0067
ECL_RS06945	ECL_01409	-0.35843	1	-1.606	0.00935
ECL_RS06950	ECL_01410	-0.04902	1	-1.794	0.00335
ECL_RS06955	ECL_01411	0.24041	1	-0.422	0.692
tar	ECL_01412	-0.13377	1	1.51	0.0455
tap	ECL_01413	-0.20469	1	1.659	0.0325
cheR	ECL_01414	-0.08879	1	1.515	0.073
ECL_RS06975	ECL_01415	-0.08394	1	1.593	0.0654
cheY	ECL_01416	-0.13278	1	1.601	0.0918
cheZ	ECL_01417	-0.1071	1	1.735	0.0358
flhB	ECL_01418	0.23469	1	0.929	0.158
flhA	ECL_01419	0.1422	1	0.89	0.204
ECL_RS07000	ECL_01420	0.41163		1.056	0.0539
ECL_RS07005	ECL_01422	-0.02137		-0.475	0.688
ECL_RS07010	ECL_01423	0.05354	1	0.111	0.898
argS	ECL_01424	0.21969	1	1.058	0.0535
ECL_RS07020	ECL_01425	-0.04093	1	0.234	0.856
cutC	ECL_01426	0.04787	1	-0.208	0.857
cmoB	ECL_01427	0.03912	1	0.082	0.922
cmoA	ECL_01428	0.00711	1	-0.972	0.172
ECL_RS07040	ECL_01429	-0.00394	1	0.321	0.675
ECL_RS07045	ECL_01430	0.27006	1	0.158	0.749
ECL_RS07050	ECL_01431	0.06989	1	0.508	0.431
aspS	ECL_01432	-0.23893	1	0.308	0.661
nudB	ECL_01433	-0.25166	1	0.348	0.753
ECL_RS07065	ECL_01434	-0.23473	1	0.852	0.0939
ruvC	ECL_01435	-0.0663	1	1.53	0.00435
ruvA	ECL_01437	0.09196	1	0.237	0.691
ruvB	ECL_01438	-0.10655	1	0.119	0.898
znuB	ECL_01439	-0.60716	1	-0.296	0.476
znuC	ECL_01440	-0.25176	1	0.229	0.95
znuA	ECL_01441	0.06307	1	0.095	0.906
mepM	ECL_01442	0.06893	1	0.581	0.399
lpxM	ECL_01443	0.19196	1	0.015	0.934
pyk	ECL_01444	0.07797	1	0.253	0.739
ECL_RS07115	ECL_01445	0.30755	1	-0.323	0.764
zwf	ECL_01446	0.12058	1	-0.097	0.934
edd	ECL_01447	0.0619	1	0.147	0.845
ECL_RS07130	ECL_01448	-0.19998	1	0.648	0.29
purT	ECL_01449	0.02073	1	1.465	0.00169
ECL_RS07140	ECL_01450	0.1889	1	-1.124	0.298
ptrB	ECL_01451	0.04463	1	-1.377	0.0817
exoX	ECL_01452	0.0992	1	-0.686	0.449
ECL_RS07155	ECL_01453	0.13471	1	-1.264	0.257
ECL_RS07160	ECL_01454	0.02973	1	1.164	0.198
yobA	ECL_01455	-0.01701	1	-0.174	0.877
copD	ECL_01456	0.0107	1	0.157	0.895
ECL_RS07175	ECL_01457	-0.06052	1	0.875	0.331
ECL_RS07185	ECL_01463	-0.06541	1	0.122	0.949
pphA	ECL_01464	-0.06878		-1.618
ECL_RS07195	ECL_01465	0.11908	1	-2.226	0.0111
rsmF	ECL_01466	0.09206	1	0.03	0.921
ECL_RS07205	ECL_01467	-0.1402	1	-0.495	0.242
yebS	ECL_01468	0.20908	1	-0.52	0.493
ECL_RS07215	ECL_01469	0.16978	1	0.318	0.604
proQ	ECL_01470	-0.04661	1	1.165	0.00898
prc	ECL_01471	-0.10078	1	1.009	0.0667
htpX	ECL_01472	0.12889	1	-0.074	0.994
ECL_RS07235	ECL_01473	0.3038	1	0.014	0.873
kdgR	ECL_01474	0.07575	1	0.577	0.377
ECL_RS07245	ECL_01475	-0.22715	1	2.958	1.58e-05
mgrB	ECL_01476	0.06723		-0.132
ECL_RS07255	ECL_01477	0.06491		-0.651
ECL_RS07260	ECL_01478	-0.12917	1	-0.42	0.63
cspE	ECL_01480	0.00108	1	-0.775	0.243
ftsI	ECL_01481	0.11995	1	0.802	0.306
rlmA	ECL_01482	0.09358	1	1.48	0.0251
mntP	ECL_01483	0.01796	1	2.308	3.61e-05
ECL_RS07290	ECL_01484	0.25796		-0.932	0.622
ECL_RS07295	ECL_01485	-0.13168	1	-0.452	0.475
manY	ECL_01486	-0.09465	1	-0.299	0.688
manX	ECL_01487	0.0114	1	-0.863	0.12
yoaE	ECL_01488	-0.10004	1	1.337	0.0216
ECL_RS07315	ECL_01489	-0.02549	1	-2.183	0.000381
sdaA	ECL_01490	-0.13415	1	1.988	0.00226
ECL_RS07325	ECL_01491	0.06492	1	0.224	0.798
pabB	ECL_01492	0.26327	1	1.425	0.0215
ECL_RS07335	ECL_01493	0.31901	1	0.163	0.706
ECL_RS07340	ECL_01494	0.23971	1	1.099	0.0911
ECL_RS07345	ECL_01495	-0.01678	1	0.446	0.554
tsaB	ECL_01496	0.07318	1	1.086	0.104
ECL_RS07355	ECL_01497	-0.15467	1	-0.309	0.684
fadD	ECL_01498	-0.02105	1	-1.019	0.173
rnd	ECL_01500	0.08953	1	0.743	0.348
minE	ECL_01501	-0.1025	1	1.109	0.135
minD	ECL_01502	-0.04694	1	0.579	0.395
minC	ECL_01503	0.38067	1	0.228	0.614
ECL_RS07385	ECL_01504	0.45765	1	0.047	0.793
ECL_RS07390	ECL_01505	0.216	1	0.284	0.515
ECL_RS07395	ECL_01506	0.04869	1	-0.805	0.168
dsbB	ECL_01507	-0.01739	1	1.425	0.00316
fadR	ECL_01510	0.3445	1	-0.285	0.627
ECL_RS07415	ECL_01511	-0.08988	1	-2.558	1.93e-07
ECL_RS07420	ECL_01513	0.05311	1	-0.928	0.365
dadX	ECL_01514	0.05738	1	-0.619	0.593
ECL_RS07430	ECL_01515	0.2701	1	-0.514	0.396
ldcA	ECL_01516	0.01639	1	-0.503	0.456
emtA	ECL_01517	0.21249	1	0.09	0.837
ECL_RS07445	ECL_01518	-0.19965	1	1.701	0.0218
ECL_RS07450	ECL_01519	0.08565	1	-1.438	0.156
ECL_RS07455	ECL_01520	-0.21338	1	-0.254	0.7
ECL_RS07460	ECL_01521	-0.18408	1	-1.759	0.000289
ECL_RS07465	ECL_01522	0.05968		-0.095	0.971
ECL_RS07470	ECL_01523	-0.08985	1	-0.873	0.307
ECL_RS07475	ECL_01524	-0.0934	1	-0.644	0.405
ECL_RS07480	ECL_01525	-0.00695	1	-0.274	0.821
gap	ECL_01526	0.25007		-1.373
ECL_RS07490	ECL_01527	0.34212	1	-0.843	0.482
ECL_RS07495	ECL_01528	0.05342		-0.244	0.917
ECL_RS07500	ECL_01529	0.03621	1	-0.389	0.755
ECL_RS07505	ECL_01530	-0.39835	1	-1.753	0.00387
ECL_RS07510	ECL_01532	-0.14265	1	0.233	0.828
tssJ	ECL_01533	-0.21461	1	0.719	0.194
tssK	ECL_01534	-0.35948	1	0.585	0.372
ECL_RS07525	ECL_01535	-0.27073	1	0.436	0.805
tssM	ECL_01536	-0.14097	1	0.533	0.698
tagF	ECL_01537	-0.15148	1	0.352	0.907
tssA	ECL_01538	-0.16873	1	0.814	0.492
tssB	ECL_01539	-0.14565	1	0.603	0.734
tssC	ECL_01540	-0.26294	1	1.049	0.405
ECL_RS07555	ECL_01541	-0.4611	1	2.101	0.00877
ECL_RS07560	ECL_01542	-0.1299	1	0.835	0.455
ECL_RS07565	ECL_01543	-0.2381	1	0	0.866
tagH	ECL_01544	-0.15461	1	-0.089	0.86
ECL_RS07575	ECL_01545	-0.1606		0.1
ECL_RS07580	ECL_01546	-0.12592	1	0.265	0.935
ECL_RS07585	ECL_01547	-0.13891		0.596
tssE	ECL_01548	-0.16657	1	-0.218	0.758
tssF	ECL_01549	0.02439	1	0.258	0.825
tssG	ECL_01550	0.01538	1	0.315	0.797
tssH	ECL_01551	0.08918	1	0.698	0.416
ECL_RS07610	ECL_01552	0.06165	1	0.801	0.262
ECL_RS07615	ECL_01553	-0.01362	1	1.014	0.206
ECL_RS07620	ECL_01554	0.05348	1	0.818	0.292
ECL_RS07625		0.01066	1	0.525	0.638
ECL_RS07630	ECL_01555	-0.02981	1	-0.241	0.828
ECL_RS07640	ECL_01557	-0.10624	1	0.169	0.997
vgrG	ECL_01558	-0.27301	1	-0.091	0.807
ECL_RS07650		-0.46215	1	0.288	0.977
ECL_RS07655	ECL_01559	0.05781	1	-0.332	0.834
ECL_RS07665		-0.18108	1	0.026	0.91
ECL_RS07675	ECL_01563	-0.39811	1	0.678	0.807
ECL_RS07680	ECL_01564	-0.15233		0.368	0.939
ECL_RS07685	ECL_01565	-0.19336	1	-0.659	0.371
ECL_RS07690	ECL_01566	-0.13312		0.643	0.713
ECL_RS07695	ECL_01567	-0.35203	1	0.082	0.928
ECL_RS07700	ECL_01568	-0.32889	1	1.416	0.0762
ECL_RS07705	ECL_01570	-0.35659	1	0.706	0.801
ECL_RS07710	ECL_01571	-0.30884		0.331	0.999
ECL_RS07720	ECL_01572	0.23213		0.144	0.562
ECL_RS07730	ECL_01574	-0.08414	1	1.175	0.271
ECL_RS07735		-0.05202		-0.284	0.773
ECL_RS07740		0.04461		-0.106	0.969
ECL_RS07745	ECL_01576	-0.23739	1	1.135	0.332
ECL_RS07750	ECL_01577	-0.12332		-0.114	0.838
ECL_RS07755	ECL_01578	0.00414	1	-0.222	0.872
ECL_RS07760	ECL_01580	0.03808		-0.118
ECL_RS07765		-0.091		0.577	0.807
ECL_RS07770	ECL_01582	0.00472		-0.218	0.888
ECL_RS07775		-0.09814		-1.239	0.0776
ECL_RS07780	ECL_01583	0.30968		-0.048	0.835
ECL_RS07785		-0.08561		-0.028	0.942
ECL_RS07790		0.01558		0.507	0.673
ECL_RS07795		-0.13794	1	-0.16	0.82
ECL_RS07800	ECL_01587	0.12375	1	0.263	0.739
ychF	ECL_01588	0.2657	1	0.217	0.688
pth	ECL_01589	0.044	1	0.515	0.463
ychH	ECL_01590	0.00094	1	0.158	0.892
ECL_RS07820	ECL_01591	0.54862	1	-0.741	0.501
dauA	ECL_01592	0.34686	1	0.25	0.59
prs	ECL_01593	-0.12529	1	0.701	0.387
ispE	ECL_01594	-0.1659	1	0.39	0.56
lolB	ECL_01595	0.16634	1	-0.734	0.383
hemA	ECL_01596	0.18678	1	-0.423	0.642
prfA	ECL_01597	0.00606	1	0.13	0.892
prmC	ECL_01598	0.22344	1	0.984	0.0625
sirB2	ECL_01599	0.25388	1	1.079	0.0768
sirB1	ECL_01600	0.20059	1	0.527	0.247
kdsA	ECL_01601	0.07093	1	1.019	0.0332
chaA	ECL_01602	0.03035	1	-0.074	0.966
chaB	ECL_01604	0.024	1	-1.48	0.088
ECL_RS07885	ECL_01606	0.11282	1	-0.589	0.335
ECL_RS07890	ECL_01607	-0.21679	1	-0.149	0.792
ECL_RS07895	ECL_01608	-0.01058	1	0.828	0.265
ECL_RS07900	ECL_01609	-0.34442		-0.11	0.696
nasR	ECL_01610	0.27552		-0.286	0.988
ECL_RS07910	ECL_01612	0.05731		-0.15
ntrB	ECL_01614	0.07859		-0.006
ECL_RS07920	ECL_01615	0.01708		-0.232
nirB	ECL_01616	-0.1713	1	0.121	0.998
ECL_RS07930	ECL_01617	0.14673	1	-0.679	0.263
ECL_RS07935	ECL_01618	0.07549	1	-0.683	0.501
narL	ECL_01619	-0.23268	1	0.165	0.976
narX	ECL_01620	-0.07317	1	-0.927	0.0202
ECL_RS07950	ECL_01621	0.11336	1	0.394	0.597
ECL_RS07955	ECL_01622	-0.00011	1	0.335	0.807
narH	ECL_01623	0.07568	1	0.665	0.402
narJ	ECL_01624	-0.31624		1.181	0.174
narI	ECL_01625	-0.51718		0.283	0.962
ECL_RS07975	ECL_01626	0.4487	1	0.557	0.225
ECL_RS07980	ECL_01627	0.45003	1	0.914	0.0655
ECL_RS07985		0.00962		0.885	0.383
ECL_RS07990	ECL_tRNA028	0.04029	1	2.344	0.00127
purU	ECL_01628	0.13732	1	0.98	0.112
ECL_RS08000	ECL_01629	0.69155	1	-0.06	0.661
rssA	ECL_01630	0.32303	1	-0.473	0.501
rssB	ECL_01631	-0.07447	1	-1.477	0.00352
galU	ECL_01632	-0.10307	1	1.394	0.00368
hns	ECL_01633	-0.08589	1	0.762	0.0752
tdk	ECL_01634	-0.05123	1	-0.316	0.761
adhE	ECL_01635	-0.1878	1	-0.317	0.645
oppA	ECL_01637	-0.11125	1	0.518	0.672
oppB	ECL_01638	0.04838	1	1.395	0.0326
oppC	ECL_01639	0.02696	1	1.148	0.122
ECL_RS08055	ECL_01640	-0.01493	1	1.082	0.174
oppF	ECL_01641	-0.0102	1	1.022	0.209
ECL_RS08065	ECL_01642	0.18485	1	0.873	0.128
ECL_RS08070	ECL_01643	-0.14852	1	1.231	0.134
cls	ECL_01644	0.0285	1	-0.82	0.0366
ECL_RS08080		-0.02734	1	1.076	0.21
leuE	ECL_01645	0.1924	1	1.051	0.0168
ECL_RS08090	ECL_01646	0.09447	1	0.499	0.573
tonB	ECL_01647	-0.0936	1	-0.505	0.593
yciA	ECL_01648	0.02607	1	0.953	0.116
ECL_RS08105	ECL_01649	-0.00919	1	1.103	0.0256
ECL_RS08110	ECL_01650	0.15	1	1.102	0.0364
ECL_RS08115	ECL_01651	0.00965	1	0.773	0.471
ompW	ECL_01652	-0.09092	1	0.294	0.904
ECL_RS08125	ECL_01653	-0.47726	1	0.341	0.961
uspF	ECL_01654	-0.08389	1	-0.802	0.354
yedF	ECL_01655	-0.05916		-0.991	0.299
yedE	ECL_01656	-0.02254	1	1.315	0.02
ECL_RS08145	ECL_01657	-0.13207	1	-0.52	0.506
ECL_RS08150	ECL_01659	0.05279		0.264	0.752
ECL_RS08155	ECL_01660	-0.00488	1	-0.288	0.773
ECL_RS08160	ECL_01662	-0.0408		0.411
ECL_RS08165		-0.39901	1	-1.123	0.0154
ECL_RS08175		0.15652		-1.038
ECL_RS08180	ECL_01664	0.03964		-0.675	0.614
ECL_RS08190	ECL_01666	0.04224		-1.689	0.0353
ECL_RS08195	ECL_01667	-0.06508	1	-0.46	0.654
ECL_RS08200	ECL_01668	0.12653	1	-0.259	0.934
ECL_RS08205		-0.04065		0.253
ECL_RS08210		-0.03232		-0.016	0.961
ECL_RS08215		-0.36868		-0.112	0.731
ECL_RS08220	ECL_01672	0.06317		0.083	0.872
ECL_RS08225	ECL_01673	0.08521		-0.181	0.931
ECL_RS08230	ECL_01674	0.24643		-0.236	0.983
ECL_RS08235	ECL_01675	0.01355	1	-0.41	0.649
ECL_RS08240		0.03725	1	-0.066	0.969
ECL_RS08245		-0.00488		-1.344	0.145
ECL_RS08250	ECL_01677	-0.13585		-0.292	0.641
ECL_RS08255	ECL_01678	-0.05014		-0.003
ECL_RS08260	ECL_01679	0.09509		0.794	0.347
ECL_RS08265	ECL_01680	0.06835		0.533	0.58
ECL_RS08270		0.15844		0.801	0.281
ECL_RS08275	ECL_01682	-0.29284	1	0.227	0.994
ECL_RS08280	ECL_01683	-0.01788		-0.242	0.848
ECL_RS08285	ECL_01684	0.01129	1	-0.315	0.754
ECL_RS08290	ECL_01685	-0.0914		-0.825
ECL_RS08295	ECL_01686	-0.04169	1	1.055	0.236
ECL_RS08300	ECL_01687	-0.23487		0.168	0.921
ECL_RS08305	ECL_01688	-0.17034		0.559	0.672
ECL_RS08315	ECL_01690	-0.0137	1	-0.125	0.892
ECL_RS08320		-0.06125		-0.064	0.886
ECL_RS08325	ECL_01691	-0.24869	1	1.331	0.0902
ECL_RS08330		-0.30664		0.867	0.793
ECL_RS08335		0.04189		0.318	0.753
ECL_RS08340	ECL_01692	0.04463		-0.102
ECL_RS08345	ECL_01693	0.04357		-0.488
ECL_RS08350	ECL_01694	-0.10283	1	0.391	0.761
ECL_RS08355	ECL_01696	0.19132	1	-0.093	0.998
ECL_RS08360		-0.06176		-0.509	0.61
ECL_RS08365	ECL_01697	0.19025	1	-0.086	0.98
ECL_RS08375	ECL_01698	-0.0614	1	-1.367	0.0177
ECL_RS08380	ECL_01700	0.03845		-0.776	0.534
ECL_RS08385		0.03243	1	0.824	0.241
ECL_RS08390	ECL_01702	0.30493		-0.06	0.86
ECL_RS08395	ECL_01703
ECL_RS08400	ECL_01704	0.15565		-0.925	0.395
ECL_RS08405	ECL_01705	-0.04984		-0.372	0.735
ECL_RS08410	ECL_01706	-0.22188		1.708	0.205
ECL_RS08415	ECL_01707	-0.35705		0.18	0.897
ECL_RS08420	ECL_01708	-0.07475		0.701	0.695
ECL_RS08425	ECL_01709	-0.01299		-0.37
ECL_RS08430	ECL_01710	0.03391	1	0.375	0.697
ECL_RS08435	ECL_01711	-0.05173		-1.827	0.0268
ECL_RS08440	ECL_01712	-0.03709		0.546	0.608
ECL_RS08445	ECL_01713	-0.02673		-1.446	0.134
ECL_RS08450	ECL_01714	-0.08903	1	-1.507	0.0348
ECL_RS08455	ECL_01715	-0.482	1	-0.585	0.204
ECL_RS08460	ECL_01716	-0.02776	1	-1.055	0.0952
ECL_RS08470	ECL_01718	-0.10617	1	-1.484	0.0254
ECL_RS08475	ECL_01719	-0.05034	1	-0.818	0.303
ECL_RS08480	ECL_01720	-0.01426	1	0.382	0.746
ECL_RS08485		-0.00458	1	0.615	0.289
ECL_RS08490	ECL_01721	-0.0281	1	1.472	0.0706
trpA	ECL_01725	-0.21017	1	0.295	0.906
trpB	ECL_01726	-0.314	1	-0.703	0.237
trpCF	ECL_01727	-0.20577	1	-1.163	0.0364
trpD	ECL_01728	-0.40004		-0.348
yciV	ECL_01731	0.0914	1	-0.859	0.27
ECL_RS08545	ECL_01732	0.04213	1	-0.973	0.0575
rluB	ECL_01733	-0.12852	1	0.515	0.512
cobO	ECL_01734	-0.08563	1	1.193	0.0438
ECL_RS08560	ECL_01735	0.13994	1	0.875	0.0942
sohB	ECL_01736	0.0832	1	0.729	0.174
ECL_RS08570	ECL_01737	0.17562	1	0.149	0.799
topA	ECL_01738	-0.05467	1	-0.304	0.763
cysB	ECL_01739	0.0519	1	-0.024	0.996
ECL_RS08585	ECL_01740	0.34624	1	-0.864	0.179
acnA	ECL_01743	-0.19884	1	-1.042	0.0425
ribA	ECL_01744	0.15275	1	0.539	0.344
pgpB	ECL_01745	-0.16313	1	-0.208	0.755
ECL_RS08605	ECL_01746	0.12688	1	-0.714	0.248
lapB	ECL_01747	0.2632	1	-0.868	0.0942
pyrF	ECL_01748	0.23093	1	1.487	0.000776
yciH	ECL_01749	-0.06141	1	0.886	0.433
osmB	ECL_01750	-0.33331	1	1.464	0.138
ECL_RS08630	ECL_01751	-0.11882	1	-0.029	0.937
ECL_RS08635	ECL_01752	0.2883	1	-0.272	0.968
ECL_RS08640	ECL_01753	-0.00045	1	-0.361	0.721
pdeR	ECL_01754	-0.48252	1	-1.879	9.56e-08
ECL_RS08650	ECL_01755	-0.07124	1	1.143	0.0797
ECL_RS08655	ECL_01756	-0.23321	1	-0.071	0.843
fabI	ECL_01757	0.03727	1	1.421	0.00295
ECL_RS08665	ECL_01758	0.65019	0.00131	3.11	1.5e-12
ECL_RS08670	ECL_01759	1.02709	1.7e-12	2.987	7.47e-21
ECL_RS08675		-0.17396	1	3.794	5.13e-05
ECL_RS08680	ECL_01761	0.76048	0.0251	1.135	0.00197
ECL_RS08685	ECL_01762	0.6704	0.146	1.38	0.00164
ECL_RS08695	ECL_01764	0.04225	1	3.13	9.92e-06
sapF	ECL_01766	0.06282	1	-0.105	0.96
sapD	ECL_01767	0.09457	1	-1.381	0.034
sapC	ECL_01768	0.08348	1	-1.418	0.029
sapB	ECL_01769	0.01453	1	-1.122	0.0505
sapA	ECL_01770	0.11975	1	-1.143	0.14
ECL_RS08730	ECL_01771	-0.02974	1	-0.418	0.604
ECL_RS08735	ECL_01772	0.0939		0.091	0.891
ECL_RS08740	ECL_01773	0.18336	1	-0.284	0.842
ECL_RS08745	ECL_01774	-0.20014	1	0.261	0.955
pspF	ECL_01775	0.21932	1	-0.093	0.968
pspA	ECL_01776	0.22785	1	-0.094	0.815
pspB	ECL_01777	0.21062	1	-0.35	1
pspC	ECL_01778	0.23839	1	-0.123	0.829
pspD	ECL_01779	0.19588	1	-0.165	0.906
ECL_RS08775	ECL_01780	0.327	1	-0.466	0.951
ECL_RS08780	ECL_01781	0.50186	1	1.175	0.0165
ECL_RS08785	ECL_01782	0.06801	1	0.611	0.48
ECL_RS08790	ECL_01783	0.16172		1.202	0.0835
ECL_RS08795	ECL_01784	0.00744	1	0.822	0.451
ECL_RS08800	ECL_01785	0.13713		-0.017	0.921
ECL_RS08805	ECL_01786	-0.45675		-0.272	0.561
ECL_RS08810	ECL_01787	-0.19417	1	-0.12	0.828
pgmB	ECL_01788	-0.07832		0.099	0.984
ECL_RS08820	ECL_01789	0.06333		-0.053	0.977
ECL_RS08825	ECL_01790	0.11846		0.978	0.203
ECL_RS08830	ECL_01791	0.16695	1	0.022	0.923
ECL_RS08835	ECL_01792	0.07934	1	-1.857	0.0262
ECL_RS08840	ECL_01793	-0.00775	1	-1.316	0.12
tyrR	ECL_01794	0.10614	1	-0.763	0.0606
ECL_RS08850	ECL_01795	0.09731	1	-0.15	0.994
tpx	ECL_01796	-0.22823	1	0.277	0.86
ycjG	ECL_01797	-0.12441	1	-0.977	0.0823
mpaA	ECL_01798	-0.24175	1	-0.754	0.204
ECL_RS08870	ECL_01799	-0.11783	1	-0.017	0.949
tssB	ECL_01801	-0.1718		0.818	0.745
tssC	ECL_01802	-0.09816		0.982	0.43
tssK	ECL_01803	0.00689		-0.152	0.925
tssL	ECL_01804	-0.17716		-1.116	0.177
ECL_RS08895	ECL_01805	0.02848		-0.691	0.585
tssH	ECL_01806	0.34042		0.156	0.587
ECL_RS08910		0.11608		-0.162	0.911
ECL_RS08920	ECL_01810	0.17229		-1.559	0.134
ECL_RS08925	ECL_01811	0.03808		-0.118
ECL_RS08930	ECL_01812	0.01524		0.127	0.916
ECL_RS08935	ECL_01813	-0.1455	1	-0.567	0.351
tssA	ECL_01814	-0.01523		-1.204	0.111
ECL_RS08950	ECL_01816	-0.01361	1	-0.243	0.849
tssG	ECL_01818	-0.08323	1	0.255	0.848
tssJ	ECL_01819	0.0291		-0.384	0.792
tssE	ECL_01820	0.17687		-0.68	0.775
ECL_RS08975	ECL_01821	-0.21558		-0.27	0.658
ECL_RS08980	ECL_01822	-0.10552	1	-0.452	0.515
ECL_RS08985	ECL_01823	-0.1925	1	-0.654	0.297
ECL_RS08990	ECL_01824	0.34091	1	-0.228	0.962
ECL_RS08995	ECL_01825	0.05456	1	-1.475	6.21e-05
ECL_RS09000	ECL_01826	-0.76824	0.315	-0.489	0.184
ECL_RS09005	ECL_01827	-0.29721	1	-0.242	0.664
zntB	ECL_01828	-0.26395	1	0.262	0.853
dbpA	ECL_01829	-0.02097	1	0.215	0.828
ttcA	ECL_01830	0.05818	1	1.282	0.0997
ECL_RS09025		-0.06736	1	1.511	0.0918
msbA	ECL_01832	0.01437	1	1.106	0.196
ECL_RS09035	ECL_01833	-0.02875		1.208	0.224
ECL_RS09040	ECL_01834	0.18164	1	0.512	0.476
ECL_RS09045	ECL_01835	0.08423	1	-1.229	0.145
ECL_RS09050	ECL_01836	-0.02637	1	-1.287	0.0136
ECL_RS09055	ECL_01838	-0.18355	1	1.814	0.0625
nifJ	ECL_01839	-0.21313	1	-1.314	0.00372
ECL_RS09065	ECL_01840	0.19388	1	-0.116	0.957
ECL_RS09070	ECL_01841	0.04603	1	0.012	0.967
hslJ	ECL_01842	0.16612	1	0.817	0.163
ECL_RS09080	ECL_01843	-0.25411	1	0.42	0.829
cydB	ECL_01844	-0.08853	1	0.762	0.531
ECL_RS09090	ECL_01845	0.1089		1.316
ECL_RS09095	ECL_01846	0.13024	1	-0.11	0.961
ECL_RS09100	ECL_01847	0.26203	1	0.553	0.35
ECL_RS09105	ECL_01848	0.04073	1	-1.033	0.296
ECL_RS09115	ECL_01851	0.14324	1	-1.25	0.121
ECL_RS09120	ECL_01852	0.21474	1	-1.381	0.172
patD	ECL_01853	0.30624	1	-1.445	0.0712
ECL_RS09130		0.1356	1	-0.894	0.122
ECL_RS09135	ECL_01854	-0.02725		1.24	0.231
ECL_RS09140	ECL_01855	-0.21805	1	0.711	0.506
ECL_RS09145	ECL_01856	0.11116	1	1.406	0.0288
ECL_RS09150	ECL_01857	0.44148	1	1.135	0.0305
ECL_RS09155	ECL_01858	0.1714	1	1.157	0.0997
ECL_RS09160	ECL_01859	-0.0182	1	-0.515	0.602
ECL_RS09165	ECL_01861	-0.13699		0.234	0.896
ECL_RS09170	ECL_01862	-0.04464	1	0.181	0.92
ECL_RS09175	ECL_01863	-0.07977	1	0.265	0.89
ECL_RS09180	ECL_01864	0.05493	1	0.556	0.505
ECL_RS09185	ECL_01865	0.50223	1	-0.433	0.553
ECL_RS09190	ECL_01866	-0.40856	1	-1.864	0.000636
ECL_RS09195	ECL_01867	-0.1989	1	-0.402	0.495
ECL_RS09200	ECL_01868	-0.14418	1	-0.058	0.888
ansP	ECL_01869	-0.20969	1	2.022	0.00123
ECL_RS09210	ECL_01870	0.20039	1	0.314	0.635
ECL_RS09215	ECL_01871	0.08632		-0.102	0.975
ECL_RS09220	ECL_01872	-0.03164		1.399	0.169
ECL_RS09235	ECL_01875	0.01953		0.182	0.843
ECL_RS09240	ECL_01876	-0.18382		-0.111	0.812
ECL_RS09245	ECL_01877	0.14109		-0.134	0.853
ECL_RS09250	ECL_01878	-0.09348		0.046	0.969
ECL_RS09255	ECL_01879	0.14025	1	-0.614	0.487
pptA	ECL_01880	0.32954	1	0.091	0.769
ECL_RS09265	ECL_01881	0.19094	1	0.783	0.165
ECL_RS09270	ECL_01882	0.05015		0.083	0.924
ECL_RS09275	ECL_01883	0.17627	1	-0.43	0.805
ECL_RS09280	ECL_01884	0.02982	1	0.326	0.619
ECL_RS09285	ECL_01885	-0.30842		-0.012	0.85
fusA	ECL_01886	0.02935	1	-0.755	0.167
ECL_RS09295	ECL_01887	-0.14426	1	-1.06	0.0529
nhoA	ECL_01888	0.5924	1	-0.308	0.918
ECL_RS09305	ECL_01889	-0.05309	1	-1.158	0.0976
narI	ECL_01890	0.34891	1	-1.314	0.0688
narW	ECL_01891	0.15996	1	-1.646	0.0361
narH	ECL_01892	0.08594	1	-1.468	0.0664
ECL_RS09325	ECL_01893	-0.26305	1	-1.608	0.0023
ECL_RS09330	ECL_01894	-0.12625	1	-2.319	4.13e-05
ECL_RS09335	ECL_01895	0.96784	0.0195	1.125	0.00309
ECL_RS09340	ECL_01896	0.77281	0.0766	2.166	1.54e-06
ECL_RS09345	ECL_01897	0.52928	1	1.695	0.000882
ECL_RS09350	ECL_01898	0.09301	1	2.888	2.8e-06
yddG	ECL_01900	-0.29232	1	0.371	0.884
fdnG	ECL_01902	-0.08344	1	-0.294	0.713
fdxH	ECL_01903	0.09206		-0.216	0.967
fdnI	ECL_01904	-0.14573		0.404	0.893
ECL_RS09375	ECL_01905	-0.04462		-0.562	0.614
ECL_RS09380		-0.02528		-0.939	0.349
ppk2	ECL_01906	-0.1123	1	-1.658	0.0164
araJ	ECL_01907	0.31611	1	0.391	0.455
adhP	ECL_01908	-0.13301	1	1.869	0.00194
ECL_RS09400	ECL_01909	-0.19704	1	0.543	0.522
ECL_RS09405	ECL_01910	0.21582	1	0.264	0.604
sra	ECL_01911	-0.40773	1	-0.323	0.471
bdm	ECL_01912	-0.17558		0.284	0.961
ECL_RS09420	ECL_01913	0.15142	1	-0.57	0.616
ECL_RS09425	ECL_01914	0.20357	1	-0.865	0.28
ECL_RS09430	ECL_01915	0.09747	1	-1.607	0.0326
ECL_RS09435	ECL_01916	0.10024	1	-0.899	0.393
ECL_RS09440	ECL_01917	-0.02295	1	0.246	0.831
ECL_RS09445	ECL_01918	0.1328	1	-0.219	0.931
ECL_RS09450	ECL_01919	0.21942	1	-0.44	0.961
ECL_RS09455	ECL_01920	0.19777	1	-0.521	0.884
ECL_RS09460	ECL_01921	0.10945	1	-0.48	0.832
ECL_RS09465	ECL_01922	0.06681	1	0.229	0.809
ddpX	ECL_01923	-0.00934	1	0.161	0.924
ECL_RS09475	ECL_01924	-0.04413	1	-0.039	0.939
ECL_RS09480	ECL_01926	0.21094	1	-0.62	0.278
ECL_RS09490	ECL_01929	0.05581	1	-0.264	0.866
ECL_RS09495	ECL_01930	0.08104	1	-1.84	0.0403
ECL_RS09500	ECL_01931	-0.15317	1	-1.203	0.14
ECL_RS09505	ECL_01932	0.08837	1	-0.886	0.348
ECL_RS09510	ECL_01933	0.5005	1	0.081	0.769
ECL_RS09515	ECL_01934	0.20394	1	1.603	0.0067
ECL_RS09520	ECL_01936	0.19032	1	-0.854	0.254
ECL_RS09525	ECL_01937	-0.01475	1	-0.797	0.288
ECL_RS09530	ECL_01938	-0.17574	1	-0.346	0.646
ECL_RS09535	ECL_01939	-0.068	1	1.186	0.0941
ECL_RS09540	ECL_01940	-0.05313	1	0.675	0.316
dsbG	ECL_01941	-0.32107	1	0.659	0.439
ECL_RS09550	ECL_01942	0.12016	1	0.631	0.305
ECL_RS09555	ECL_01943	0.2723	1	0.677	0.243
ECL_RS09560	ECL_01944	0.15167		-0.405	0.894
ECL_RS09565	ECL_01945	0.30999	1	-0.338	0.921
ECL_RS09570	ECL_01946	-0.1279	1	0.323	0.855
ECL_RS09575	ECL_01947	-0.2146	1	-0.378	0.577
ECL_RS09580	ECL_01948	-0.04011		1.551	0.101
treZ	ECL_01949	-0.03719	1	-2.401	0.000761
treY	ECL_01950	0.00498	1	-2.358	0.00158
glgX	ECL_01951	0.02955	1	-1.912	0.0136
ECL_RS09600	ECL_01952	-0.07618	1	-0.759	0.295
ECL_RS09605	ECL_01953	0.07052	1	-0.998	0.357
ECL_RS09610	ECL_01954	-0.0023	1	-0.99	0.336
ECL_RS09615	ECL_01955	-0.03492	1	-0.539	0.586
ECL_RS09620	ECL_01956	-0.03001	1	-0.273	0.762
ECL_RS09625	ECL_01957	-0.01694	1	0.203	0.866
ECL_RS09630	ECL_01958	0.07935	1	0.108	0.889
ECL_RS09635	ECL_01959	0.22597	1	-0.018	0.901
ECL_RS09640	ECL_01960	0.05021		-0.347	0.857
cusF	ECL_01961	0.06387		-0.105
ECL_RS09650	ECL_01962	-0.04757		-0.833	0.411
ECL_RS09655	ECL_01963	0.16589	1	-0.439	0.721
ECL_RS09660	ECL_01964	-0.04146	1	1.448	0.0768
ECL_RS09665	ECL_01966	-0.09311	1	0.924	0.303
chrA	ECL_01967	-0.07721	1	-0.177	0.843
ECL_RS09675	ECL_01968	-0.15232	1	0.404	0.828
ECL_RS09680	ECL_01969	-0.04927	1	0.002	0.984
ECL_RS09685	ECL_01970	-0.26503	1	-1.45	0.0108
ECL_RS09690	ECL_01971	0.04901		1.552	0.0684
ECL_RS09695	ECL_01972	0.24608		0.727	0.257
ECL_RS09700	ECL_01973	-0.21084		0.146	0.996
tam	ECL_01974	-0.29416	1	-1.038	0.056
ECL_RS09710	ECL_01975	0.11426	1	-0.51	0.73
ECL_RS09715	ECL_01976	-0.22901	1	-0.638	0.274
ECL_RS09720	ECL_01977	-0.03241	1	-0.827	0.32
ECL_RS09725	ECL_01978	-0.0677		0.319	0.892
ECL_RS09730	ECL_01979	-0.23354	1	-0.123	0.804
ECL_RS09735	ECL_01980	0.04547	1	0.05	0.946
ECL_RS09740	ECL_01981	0.08694	1	-0.259	0.842
ECL_RS09745	ECL_01982	0.17377	1	0.616	0.351
ECL_RS09750	ECL_01983	0.0753	1	1.883	0.00746
ECL_RS09755	ECL_01984	0.31089	1	0.323	0.48
ECL_RS09760	ECL_01985	0.15953	1	0.338	0.647
ECL_RS09765	ECL_01986	-0.07258	1	-1.478	0.00172
ECL_RS09770	ECL_01987	0.24979	1	-0.69	0.36
ECL_RS09775	ECL_01988	-0.02578	1	0.504	0.501
ECL_RS09780	ECL_01989	0.02501		0.949	0.306
glsB	ECL_01990	0.12523	1	1.342	0.0042
ECL_RS09790	ECL_01991	0.00335		0.689	0.506
sad	ECL_01992	-0.17672	1	0.537	0.739
ECL_RS09800	ECL_01993	-0.04727	1	-1.104	0.0633
ECL_RS09805	ECL_01994	-0.16742		-0.068	0.84
ECL_RS09810	ECL_01995	0.06152	1	0.026	0.961
ECL_RS09815	ECL_01996	-0.13571	1	-0.134	0.821
ECL_RS09820	ECL_01997	0.24575	1	-0.905	0.531
ECL_RS09825	ECL_01998	-0.06553		-0.178	0.849
ECL_RS09830	ECL_01999	-0.10329	1	0.927	0.471
ECL_RS09835	ECL_02000	0.20854		0.312	0.589
ECL_RS09840	ECL_02001	0.18167		-0.153	0.886
ECL_RS09850		0.10115		-0.105	0.97
ECL_RS09855	ECL_02003	-0.08542	1	-0.074	0.912
ECL_RS09860	ECL_02004	-0.07847	1	-0.651	0.159
ECL_RS09865	ECL_02005	0.05813	1	0.737	0.332
ECL_RS09870	ECL_02006	-0.10295	1	-0.673	0.101
marR	ECL_02007	0.21063	1	1.388	0.0325
marA	ECL_02008	0.18336	1	1.545	0.015
marB	ECL_02009	0.16043		0.143	0.739
eamA	ECL_02010	0.26083	1	-0.636	0.453
ydeE	ECL_02011	0.17046	1	0.694	0.235
zinT	ECL_02012	0.05016	1	0.523	0.412
urtE	ECL_02013	-0.05185	1	-0.229	0.766
urtD	ECL_02014	0.11184	1	-0.59	0.327
urtC	ECL_02015	0.10145		-1.324	0.217
urtB	ECL_02016	0.05766		-0.147	0.967
urtA	ECL_02017	0.17191	1	-0.661	0.667
ECL_RS09930	ECL_02018	-0.48385	1	-0.853	0.166
ECL_RS09935	ECL_02019	0.00035		0.941	0.314
ftrA	ECL_02020	0.0917	1	-0.257	0.722
ECL_RS09945	ECL_02021	-0.13555	1	0.385	0.777
ECL_RS09950	ECL_02022	0.03368	1	0.605	0.541
ECL_RS09955	ECL_02023	-0.07265	1	0.701	0.124
ECL_RS09960	ECL_02024	0.18893	1	-0.036	0.907
ECL_RS09965	ECL_02025	0.1135	1	0.607	0.342
ECL_RS09970	ECL_02026	0.07656	1	-0.651	0.382
ECL_RS09975	ECL_02027	0.02344	1	0.182	0.84
ECL_RS09980	ECL_02028	-0.14519	1	-0.267	0.718
ECL_RS09985	ECL_02029	-0.06807	1	-0.496	0.556
pepT	ECL_02030	-0.04415	1	-0.836	0.123
tehB	ECL_02031	-0.18372	1	0.192	0.943
tehA	ECL_02032	0.0502	1	0.722	0.426
ydcK	ECL_02033	-0.08667	1	-2.326	3.02e-07
rimL	ECL_02034	-0.31308	1	-0.159	0.743
ECL_RS10015	ECL_02035	-0.0992	1	0.851	0.305
ECL_RS10020	ECL_02036	-0.25091	1	0.94	0.128
ECL_RS10025	ECL_02037	0.11279	1	-1.243	0.0793
ECL_RS10030	ECL_02039	0.15233	1	-0.365	0.74
ECL_RS10035	ECL_02040	-0.10482	1	-0.478	0.335
ECL_RS10040	ECL_02041	-0.0359	1	-0.51	0.647
ECL_RS10045	ECL_02042	0.02885		-0.879
ECL_RS10050	ECL_02043	0.03294		-0.639
ECL_RS10055	ECL_02044	0.08783		-1.873	0.0135
ECL_RS10060	ECL_02045	-0.08639		-1.525
ECL_RS10065	ECL_02046	-0.07531	1	-1.342	0.12
ECL_RS10070	ECL_02047	-0.11152	1	-1.681	0.00772
cydB	ECL_02048	-0.32784	1	-1.988	0.000483
ECL_RS10080	ECL_02049	-0.06658	1	-1.377	0.0768
ECL_RS10085	ECL_02050	-0.21032	1	-1.698	0.0187
ECL_RS10090	ECL_02051	-0.29574	1	-2.621	2.21e-05
ECL_RS10095	ECL_02052	-0.20826	1	-1.916	0.00129
ECL_RS10100	ECL_02053	-0.02874	1	-1.686	0.0212
ECL_RS10105	ECL_02054	0.02051	1	-2.287	0.00553
ECL_RS10110	ECL_02055	-0.10157	1	-1.032	0.241
ECL_RS10115	ECL_02056	0.13695	1	-0.117	0.994
ECL_RS10120	ECL_02057	0.19973	1	1.682	0.00571
ECL_RS10125	ECL_02058	-0.06631	1	0.927	0.377
ECL_RS10130	ECL_02059	-0.03197	1	0.281	0.828
ECL_RS10135	ECL_02060	0.11624	1	0.018	0.908
ECL_RS10140		-0.23853	1	2.642	0.00582
ECL_RS10145	ECL_02063	0.09977		-0.453	0.813
ECL_RS10150	ECL_02065	-0.08707	1	-1.296	0.0245
ECL_RS10165		-0.03177		-0.186
iraM		-0.10398		0.342	0.935
ECL_RS10175	ECL_02066	0.01203	1	-0.517	0.537
ECL_RS10180	ECL_02067	0.47262		0.024	0.51
ECL_RS10185	ECL_02068	0.07888	1	-0.387	0.706
ECL_RS10190	ECL_02069	-0.27948	1	-1.844	0.000189
ECL_RS10200	ECL_02072	-0.10916		0.588	0.814
ECL_RS10205	ECL_02073	0.09591		-1.184	0.309
ECL_RS10210	ECL_02074	0.0272		-0.234	0.874
ECL_RS10220	ECL_02077	-0.09145	1	-0.581	0.495
ECL_RS10225	ECL_02078	0.14772	1	-1.058	0.342
ECL_RS10230	ECL_02079	0.12099	1	0.084	0.883
cybB	ECL_02080	-0.132	1	2.343	3.83e-07
gap	ECL_02081	0.06807		-1.453	0.138
ECL_RS10245	ECL_02082	-0.04241		0.413	0.799
ECL_RS10250	ECL_02084	-0.05345	1	-0.718	0.428
ECL_RS10255	ECL_02085	0.26	1	0.426	0.389
ECL_RS10260	ECL_02086	-0.37145	1	-0.621	0.16
ECL_RS10265	ECL_02087	0.07795	1	0.527	0.398
ECL_RS10270	ECL_02088	0.03357	1	-0.358	0.697
ECL_RS10275	ECL_02089	0.04625	1	0.327	0.736
hrpA	ECL_02090	0.08645	1	-0.854	0.0831
azoR	ECL_02091	-0.11883	1	-0.092	0.884
ECL_RS10290	ECL_02092	0.44424	1	0.212	0.602
ECL_RS10295	ECL_02093	0.31345	1	0.125	0.764
ECL_RS10300	ECL_02094	-0.22371	1	-0.593	0.411
ECL_RS10305	ECL_02095	-0.39014	1	0.025	0.85
ECL_RS10310	ECL_02096	0.21344	1	-0.243	0.887
ECL_RS10315	ECL_02097	0.02803		0.221	0.842
ECL_RS10320	ECL_02098	-0.15139		0.462	0.891
ECL_RS10325	ECL_02099	-0.05389		-1.34	0.139
ECL_RS10330	ECL_02100	-0.08529		-1.072	0.221
ECL_RS10335	ECL_02101	0.10963		-1.445	0.167
ECL_RS10340	ECL_02102	-0.30188	1	-1.476	0.0426
ECL_RS10345	ECL_02103	-0.29453		-0.213	0.651
ECL_RS10350	ECL_02104	-0.42408	1	-1.453	0.0216
ECL_RS10355	ECL_02105	-0.25116	1	-2.066	0.0029
ECL_RS10360	ECL_02106	-0.31364	1	-1.53	0.0323
ECL_RS10365	ECL_02107	-0.00602		-0.752	0.31
ECL_RS10370	ECL_02108	-0.26481	1	-0.161	0.727
ECL_RS10375	ECL_02109	0.09474	1	0.439	0.621
ECL_RS10380	ECL_02110	0.12352	1	0.31	0.7
ECL_RS10385	ECL_02111	0.2619	1	-0.601	0.725
ECL_RS10390	ECL_02112	0.28885	1	0.73	0.229
[truncated: 3,349 more rows]

## Sheet: JG-1 Top 15 pathways
Column1	Direction	GSEA analysis: JG1log2foldchange Pathways	URL	NES	Genes	adj.Pval		E. cloacae JG-1: Top 15 Pathways. Table of the top 15 enriched pathways identified in the pathway analysis of the differentially expressed genes of E. cloacae biofilms treated with JG-1. Pathway analysis was performed with iDEP 2.01 using Gene Set Enrichment Analysis (GSEA) in pre-ranked mode using the fgsea package1 with a false discovery rate of 0.1. Details of each pathway include the directio…
861	Down	Mostly uncharacterized, incl. extracellular region, and exit from host		-0.5525	57	0.022
860	Down	Mostly uncharacterized, incl. extracellular region, and exit from host		-0.5324	60	0.03
581	Up	Mixed, incl. acetyltransferase (gnat) domain, and bacterial regulatory proteins, tetr family		0.9677	9	4.7e-06
842	Up	Mostly uncharacterized, incl. cobalt ion transport, and acetyltransferase (gnat) domain		0.9677	9	4.7e-06
22	Up	ABC transporter type 1, transmembrane domain	https://www.ebi.ac.uk/interpro/entry/InterPro/IPR011527	0.9629	4	0.053
24	Up	ABC transporter type 1, transmembrane domain superfamily	https://www.ebi.ac.uk/interpro/entry/InterPro/IPR036640	0.9629	4	0.053
1336	Up	Transcription		0.7545	17	0.053
1337	Up	Transcription regulation		0.7545	17	0.053
301	Up	DNA-binding		0.6696	29	0.053
430	Up	Heterocyclic compound binding	http://amigo.geneontology.org/amigo/term/GO:1901363	0.4133	141	0.053
995	Up	Organic cyclic compound binding	http://amigo.geneontology.org/amigo/term/GO:0097159	0.4133	141	0.053
843	Up	Mostly uncharacterized, incl. cobalt ion transport, and lead ion binding		0.9569	4	0.058
1210	Up	Regulation of cellular process	http://amigo.geneontology.org/amigo/term/GO:0050794	0.5437	55	0.058
280	Up	Cytoplasm	http://amigo.geneontology.org/amigo/term/GO:0005737	0.3709	203	0.058
876	Up	Mostly uncharacterized, incl. lyse type translocator, and helix-turn-helix domain		0.8067	12	0.065

## Sheet: M4 Top 50 pathways
Column1	Direction	GSEA analysis: M4log2foldchange Pathways	URL	NES	Genes	adj.Pval		E. cloacae M4: Top 50 Pathways. Table of the top 50 enriched pathways identified in the pathway analysis of the differentially expressed genes of E. cloacae biofilms treated with M4. Pathway analysis was performed with iDEP 2.01 using Gene Set Enrichment Analysis (GSEA) in pre-ranked mode using the fgsea package1 with a false discovery rate of 0.1. Details of each pathway include the direction of…
2830	Down	Mixed, incl. fido domain, and prka aaa domain		-0.974	6	9.8e-06
2753	Down	Mixed, incl. cina, c-terminal, and bacteriophage 933w, l0136		-0.9628	5	0.00028
2683	Down	Mixed, incl. autoinducer-2 kinase, and autoinducer ai-2 transmembrane transport		-0.9095	7	0.0008
1363	Down	Disaccharide biosynthetic process	http://amigo.geneontology.org/amigo/term/GO:0046351	-0.9826	3	0.0018
5517	Down	Trehalose biosynthetic process	http://amigo.geneontology.org/amigo/term/GO:0005992	-0.9826	3	0.0018
2613	Down	Mixed, incl. 3,4-dihydroxyphenylacetate 2,3-dioxygenase, and 5-carboxymethyl-2-hydroxymuconate isomerase		-0.9262	5	0.0033
1739	Down	Geraniol degradation, and Domain of unknown function (DUF1974)		-0.9114	6	0.0036
3573	Down	Nitrate reductase complex, and metallochaperone activity		-0.9196	5	0.0048
2650	Down	Mixed, incl. amine oxidase, and snoal-like domain		-0.8979	6	0.0061
2307	Down	L-valine transmembrane transport	http://amigo.geneontology.org/amigo/term/GO:1903785	-0.9082	5	0.0089
5616	Down	Valine transport	http://amigo.geneontology.org/amigo/term/GO:0015829	-0.9082	5	0.0089
5169	Down	Spore coat protein U, and Fimbrium biogenesis		-0.9048	5	0.01
374	Down	Amino-acid betaine biosynthetic process	http://amigo.geneontology.org/amigo/term/GO:0006578	-0.9331	4	0.011
411	Down	Ammonium ion metabolic process	http://amigo.geneontology.org/amigo/term/GO:0097164	-0.9331	4	0.011
948	Down	Choline metabolic process	http://amigo.geneontology.org/amigo/term/GO:0019695	-0.9331	4	0.011
1827	Down	Glycine betaine biosynthetic process	http://amigo.geneontology.org/amigo/term/GO:0031456	-0.9331	4	0.011
1828	Down	Glycine betaine biosynthetic process from choline	http://amigo.geneontology.org/amigo/term/GO:0019285	-0.9331	4	0.011
1829	Down	Glycine betaine metabolic process	http://amigo.geneontology.org/amigo/term/GO:0031455	-0.9331	4	0.011
455	Down	Arginine biosynthesis		-0.9012	5	0.011
2873	Down	Mixed, incl. high-affinity branched-chain amino acid transport atp-binding protein, and domain of unknown function (duf3382)		-0.8967	5	0.014
2080	Down	Homeodomain-like domain, and HTH-like domain		-0.9168	4	0.023
2239	Down	Isoleucine transmembrane transport	http://amigo.geneontology.org/amigo/term/GO:1903714	-0.9152	4	0.024
2240	Down	Isoleucine transport	http://amigo.geneontology.org/amigo/term/GO:0015818	-0.9152	4	0.024
2308	Down	L-valine transmembrane transporter activity	http://amigo.geneontology.org/amigo/term/GO:0005304	-0.9146	4	0.024
2909	Up	Mixed, incl. large ribosomal subunit, and ribosomal protein l3		0.9208	10	3.4e-06
671	Up	CF(1)		0.9793	5	3.7e-05
4428	Up	Proton-transporting atp synthase complex, catalytic core f(1)	http://amigo.geneontology.org/amigo/term/GO:0045261	0.9793	5	3.7e-05
4431	Up	Proton-transporting two-sector atpase complex, catalytic domain	http://amigo.geneontology.org/amigo/term/GO:0033178	0.9793	5	3.7e-05
2326	Up	Large ribosomal subunit	http://amigo.geneontology.org/amigo/term/GO:0015934	0.9507	7	4.6e-05
1838	Up	Glycine metabolic process	http://amigo.geneontology.org/amigo/term/GO:0006544	0.9225	8	0.00011
1834	Up	Glycine catabolic process	http://amigo.geneontology.org/amigo/term/GO:0006546	0.9821	4	0.00017
1837	Up	Glycine decarboxylation via glycine cleavage system	http://amigo.geneontology.org/amigo/term/GO:0019464	0.9821	4	0.00017
150	Up	ATP synthesis		0.895	8	0.00077
151	Up	ATP synthesis		0.895	8	0.00077
153	Up	ATP synthesis coupled proton transport	http://amigo.geneontology.org/amigo/term/GO:0015986	0.895	8	0.00077
2744	Up	Mixed, incl. cheb methylesterase, and chemotaxis protein chew		0.9305	6	0.00078
2727	Up	Mixed, incl. bordetella uptake gene, and protein of unknown function duf1468		0.9419	5	0.0018
5460	Up	Translation protein SH3-like domain superfamily	https://www.ebi.ac.uk/interpro/entry/InterPro/IPR008991	0.9074	6	0.0026
4933	Up	Ribosomal protein L2, domain 2	https://www.ebi.ac.uk/interpro/entry/InterPro/IPR014722	0.9072	5	0.0099
5006	Up	SecD/SecF GG Motif, and QueA, domain 2		0.9049	5	0.011
3080	Up	Mixed, incl. protein of unknown function duf3383, and uncharacterized protein conserved in bacteria (duf2184)		0.9	5	0.013
3031	Up	Mixed, incl. phage head morphogenesis domain, and protein of unknown function duf1073		0.8996	5	0.013
582	Up	Bacterial-type flagellum filament	http://amigo.geneontology.org/amigo/term/GO:0009420	0.9273	4	0.014
3033	Up	Mixed, incl. phage mu protein f like protein, and protein of unknown function (duf1073)		0.8968	5	0.015
396	Up	Aminomethyltransferase folate-binding domain	http://pfam.xfam.org/family/PF01571	0.9512	3	0.027
397	Up	Aminomethyltransferase, folate-binding domain	https://www.ebi.ac.uk/interpro/entry/InterPro/IPR006222	0.9512	3	0.027
1836	Up	Glycine cleavage T-protein/YgfZ, C-terminal	https://www.ebi.ac.uk/interpro/entry/InterPro/IPR029043	0.9512	3	0.027
552	Up	Bacterial flagellin N-terminal helical region	http://pfam.xfam.org/family/PF00669	0.9022	4	0.035
1620	Up	Flagellin, D0/D1 domain	https://www.ebi.ac.uk/interpro/entry/InterPro/IPR001029	0.9022	4	0.035
2580	Up	Methylation	http://amigo.geneontology.org/amigo/term/GO:0032259	0.8968	4	0.044
