# Supplementary material for: Mechanisms of antibiofilm compounds JG-1 and M4 across multiple species: alterations of protein interactions essential to biofilm formation
Source: Front Cell Infect Microbiol. 2025 Sep 17;15:1631575. doi: 10.3389/fcimb.2025.1631575 (PMC12484186; doi:10.3389/fcimb.2025.1631575)
Supplement: Supplementary Table 4 — Staphylococcus RNAseq. [file Table4.xlsx]

## Sheet: Staphylococcus RNAseq
ID	GeneID	log2FC	pAdj		S. aureus RNAseq results. Table of the differentially expressed genes of S. aureus planktonic cells treated with M4 in comparison to vehicle. Details include the gene name and locus tag, log2fold change and adjusted p-value for M4 treated cells in comparion to vehicle.
hlgA	SAUSA300_RS13070	2.74992	1.08244e-05
SAUSA300_RS11930	SAUSA300_RS11930	2.13716	2.5924e-06
vraX	SAUSA300_RS03005	1.96661	0
SAUSA300_RS16085	SAUSA300_RS16085	1.77866	0
SAUSA300_RS00670	SAUSA300_RS00670	1.75005	0
SAUSA300_RS12770	SAUSA300_RS12770	1.67925	0
SAUSA300_RS15090	SAUSA300_RS15090	1.64875	0.000234587
spn	SAUSA300_RS02195	1.64826	0
SAUSA300_RS15735	SAUSA300_RS15735	1.57749	8e-10
clpL	SAUSA300_RS13805	1.57507	0
cwrA	SAUSA300_RS13850	1.56027	0
hyl	SAUSA300_RS05720	1.4979	3.34e-07
efb	SAUSA300_RS05690	1.4387	5.579e-07
SAUSA300_RS03720	SAUSA300_RS03720	1.43823	1.71e-08
SAUSA300_RS15215	SAUSA300_RS15215	1.42406	1.3254e-06
SAUSA300_RS06965	SAUSA300_RS06965	1.39094	0
SAUSA300_RS01090	SAUSA300_RS01090	1.38075	3.14566e-05
SAUSA300_RS04340	SAUSA300_RS04340	1.33445	0
SAUSA300_RS13240	SAUSA300_RS13240	1.32469	0
SAUSA300_RS15375	SAUSA300_RS15375	1.28398	1e-10
SAUSA300_RS13855	SAUSA300_RS13855	1.28375	0
SAUSA300_RS13660	SAUSA300_RS13660	1.27161	0
SAUSA300_RS10505	SAUSA300_RS10505	1.26411	0.00425502
SAUSA300_RS02385	SAUSA300_RS02385	1.25018	0
SAUSA300_RS04345	SAUSA300_RS04345	1.23223	0
SAUSA300_RS12765	SAUSA300_RS12765	1.2266	0
SAUSA300_RS03715	SAUSA300_RS03715	1.22453	0
gltB	SAUSA300_RS02380	1.21564	0
clpB	SAUSA300_RS04730	1.20629	0
hlgC	SAUSA300_RS13075	1.2033	3.46977e-05
SAUSA300_RS00560	SAUSA300_RS00560	1.19893	1e-10
SAUSA300_RS13375	SAUSA300_RS13375	1.18611	0
SAUSA300_RS13230	SAUSA300_RS13230	1.17984	0
SAUSA300_RS04245	SAUSA300_RS04245	1.17348	0
SAUSA300_RS13245	SAUSA300_RS13245	1.17289	0
tdcB	SAUSA300_RS07250	1.17289	1.467e-07
pflA	SAUSA300_RS01160	1.17056	1.57212e-05
groES	SAUSA300_RS10905	1.16997	0
pflB	SAUSA300_RS01155	1.16791	6.359e-07
SAUSA300_RS04380	SAUSA300_RS04380	1.16524	0
SAUSA300_RS12575	SAUSA300_RS12575	1.16524	0
murQ	SAUSA300_RS01015	1.15564	0.000230333
SAUSA300_RS04350	SAUSA300_RS04350	1.15442	5.04e-08
SAUSA300_RS13235	SAUSA300_RS13235	1.14675	0
SAUSA300_RS04365	SAUSA300_RS04365	1.13799	0
SAUSA300_RS13570	SAUSA300_RS13570	1.13799	1e-10
SAUSA300_RS10450	SAUSA300_RS10450	1.13001	0
SAUSA300_RS04360	SAUSA300_RS04360	1.12418	0
SAUSA300_RS04395	SAUSA300_RS04395	1.12222	0
SAUSA300_RS04355	SAUSA300_RS04355	1.11793	0
ald_	SAUSA300_RS07255	1.1176	0.000125785
sbi	SAUSA300_RS13060	1.11628	2.03e-08
SAUSA300_RS13385	SAUSA300_RS13385	1.11093	0
thrC	SAUSA300_RS06650	1.10789	0
adhP	SAUSA300_RS03190	1.10175	0
dhaL	SAUSA300_RS03415	1.10037	6.1e-09
SAUSA300_RS01820	SAUSA300_RS01820	1.09691	0.000785849
hutI	SAUSA300_RS12585	1.09377	2.44986e-05
SAUSA300_RS13975	SAUSA300_RS13975	1.0892	1e-10
SAUSA300_RS01980	SAUSA300_RS01980	1.08279	0
SAUSA300_RS02715	SAUSA300_RS02715	1.08027	0
hlgB	SAUSA300_RS13080	1.07445	0.000205555
SAUSA300_RS04370	SAUSA300_RS04370	1.06967	3e-10
SAUSA300_RS13715	SAUSA300_RS13715	1.05956	2.8e-09
clfA	SAUSA300_RS04165	1.05423	0
SAUSA300_RS04990	SAUSA300_RS04990	1.05038	1e-09
groL	SAUSA300_RS10900	1.04961	0
hutU	SAUSA300_RS12590	1.04961	3.4e-09
lukG	SAUSA300_RS10845	1.04883	2.891e-07
copZ	SAUSA300_RS13860	1.04689	0
budA_	SAUSA300_RS11935	1.04021	0
SAUSA300_RS04385	SAUSA300_RS04385	1.02979	0
SAUSA300_RS04375	SAUSA300_RS04375	1.02816	1.1977e-05
SAUSA300_RS07245	SAUSA300_RS07245	1.01828	0
SAUSA300_RS09040	SAUSA300_RS09040	1.01828	0
SAUSA300_RS13655	SAUSA300_RS13655	1.01536	1e-10
SAUSA300_RS13370	SAUSA300_RS13370	1.01494	0
SAUSA300_RS02725	SAUSA300_RS02725	1.0141	0
thrB	SAUSA300_RS06655	1.00647	0
SAUSA300_RS06645	SAUSA300_RS06645	0.984977	0
pstC	SAUSA300_RS06960	0.979093	0.00146966
ribD	SAUSA300_RS09370	0.978637	0
SAUSA300_RS00395	SAUSA300_RS00395	0.977724	6e-10
SAUSA300_RS02730	SAUSA300_RS02730	0.970347	0
SAUSA300_RS08750	SAUSA300_RS08750	0.962843	0
icd	SAUSA300_RS08950	0.961421	0
SAUSA300_RS10950	SAUSA300_RS10950	0.954243	1.92923e-05
nrdH	SAUSA300_RS05300	0.947434	7.855e-07
SAUSA300_RS02720	SAUSA300_RS02720	0.947434	0
alsS	SAUSA300_RS11940	0.944483	0
msrA_	SAUSA300_RS06825	0.943989	6.025e-07
scb	SAUSA300_RS05695	0.941014	1.1e-09
SAUSA300_RS13645	SAUSA300_RS13645	0.932981	0.000228677
SAUSA300_RS04640	SAUSA300_RS04640	0.92993	0
SAUSA300_RS12355	SAUSA300_RS12355	0.926857	5.023e-07
ureC	SAUSA300_RS12365	0.919601	0
nrdD	SAUSA300_RS14175	0.91698	1.0653e-06
lacG	SAUSA300_RS11840	0.912753	2.29851e-05
eap	SAUSA300_RS10500	0.91169	0.000117412
SAUSA300_RS09510	SAUSA300_RS09510	0.906874	1.467e-07
rpsA	SAUSA300_RS07445	0.899821	0
SAUSA300_RS04400	SAUSA300_RS04400	0.899273	1.72e-08
SAUSA300_RS01010	SAUSA300_RS01010	0.89098	1.3482e-06
SAUSA300_RS00340	SAUSA300_RS00340	0.887617	0
SAUSA300_RS00895	SAUSA300_RS00895	0.885361	1.9051e-05
SAUSA300_RS14010	SAUSA300_RS14010	0.877947	5.35e-08
SAUSA300_RS10775	SAUSA300_RS10775	0.873902	2e-10
SAUSA300_RS00400	SAUSA300_RS00400	0.872739	5.13e-08
SAUSA300_RS00710	SAUSA300_RS00710	0.869818	1.77297e-05
SAUSA300_RS08955	SAUSA300_RS08955	0.869818	8e-10
SAUSA300_RS05805	SAUSA300_RS05805	0.867467	0
SAUSA300_RS04240	SAUSA300_RS04240	0.865104	5e-10
cidA	SAUSA300_RS13755	0.858537	0.000260737
hrcA	SAUSA300_RS08405	0.855519	0
SAUSA300_RS10755	SAUSA300_RS10755	0.851258	1e-10
ssrS	SAUSA300_RS15370	0.851258	3.543e-07
nrdG	SAUSA300_RS14170	0.850033	6.90487e-05
SAUSA300_RS14620	SAUSA300_RS14620	0.848805	4.2e-09
gap	SAUSA300_RS08910	0.848189	0.000140139
SAUSA300_RS01635	SAUSA300_RS01635	0.845718	0
lukH	SAUSA300_RS10850	0.845098	0.0111837
SAUSA300_RS10760	SAUSA300_RS10760	0.838219	0
SAUSA300_RS12860	SAUSA300_RS12860	0.836324	3.2e-09
saeR	SAUSA300_RS03710	0.829947	4.8077e-06
isaB	SAUSA300_RS14315	0.82866	0
SAUSA300_RS06840	SAUSA300_RS06840	0.80956	7e-10
SAUSA300_RS10785	SAUSA300_RS10785	0.808211	2.275e-07
lip1	SAUSA300_RS14475	0.804821	0.000843638
SAUSA300_RS13155	SAUSA300_RS13155	0.802774	7.38971e-05
SAUSA300_RS10765	SAUSA300_RS10765	0.797268	4e-10
SAUSA300_RS04260	SAUSA300_RS04260	0.79588	2e-10
SAUSA300_RS08745	SAUSA300_RS08745	0.79588	0.0203739
grpE	SAUSA300_RS08400	0.794488	0
SAUSA300_RS11830	SAUSA300_RS11830	0.794488	0
SAUSA300_RS10710	SAUSA300_RS10710	0.793092	0.000747807
sgtB	SAUSA300_RS10135	0.792392	0
ffs	SAUSA300_RS15100	0.789581	5.2041e-06
SAUSA300_RS12990	SAUSA300_RS12990	0.788875	1.91454e-05
SAUSA300_RS09425	SAUSA300_RS09425	0.78746	1.9737e-05
lip2	SAUSA300_RS01705	0.781037	2.30442e-05
SAUSA300_RS12490	SAUSA300_RS12490	0.780317	1.3556e-06
trpA	SAUSA300_RS06885	0.779596	0.0107146
SAUSA300_RS05125	SAUSA300_RS05125	0.778151	0.00010211
trxA	SAUSA300_RS05620	0.772322	0
SAUSA300_RS10705	SAUSA300_RS10705	0.770852	0.0166512
arcC__	SAUSA300_RS05760	0.767156	0.000401171
betA	SAUSA300_RS14130	0.757396	3.682e-07
SAUSA300_RS13270	SAUSA300_RS13270	0.757396	3.326e-07
dnaK	SAUSA300_RS08395	0.751279	0
SAUSA300_RS04635	SAUSA300_RS04635	0.748963	5.28e-08
fdhD	SAUSA300_RS12320	0.746634	3.3313e-06
SAUSA300_RS10795	SAUSA300_RS10795	0.745855	1.5669e-06
SAUSA300_RS14075	SAUSA300_RS14075	0.745855	4.91e-08
purD	SAUSA300_RS05245	0.74351	0
SAUSA300_RS12790	SAUSA300_RS12790	0.7348	2.99211e-05
SAUSA300_RS09105	SAUSA300_RS09105	0.733999	4.1994e-06
SAUSA300_RS11810	SAUSA300_RS11810	0.732394	4.64e-08
SAUSA300_RS05185	SAUSA300_RS05185	0.729165	4.8077e-06
SAUSA300_RS09015	SAUSA300_RS09015	0.726727	5.98528e-05
purM	SAUSA300_RS05230	0.725095	5.8e-09
bstA	SAUSA300_RS14590	0.723456	0.000381334
SAUSA300_RS12440	SAUSA300_RS12440	0.722634	0
SAUSA300_RS13735	SAUSA300_RS13735	0.720159	0.00037704
SAUSA300_RS04655	SAUSA300_RS04655	0.719331	0.000138972
SAUSA300_RS10725	SAUSA300_RS10725	0.719331	3.63562e-05
SAUSA300_RS10945	SAUSA300_RS10945	0.719331	1.724e-07
SAUSA300_RS12480	SAUSA300_RS12480	0.711807	2.09e-08
hutG	SAUSA300_RS12605	0.710963	5e-10
SAUSA300_RS05420	SAUSA300_RS05420	0.710963	7e-10
SAUSA300_RS14615	SAUSA300_RS14615	0.70757	0.00336997
SAUSA300_RS15890	SAUSA300_RS15890	0.704151	0.000447135
SAUSA300_RS06680	SAUSA300_RS06680	0.702431	1.54014e-05
SAUSA300_RS09125	SAUSA300_RS09125	0.702431	3.611e-07
SAUSA300_RS00200	SAUSA300_RS00200	0.701568	0.000167195
SAUSA300_RS13640	SAUSA300_RS13640	0.699838	0.00637989
purH	SAUSA300_RS05240	0.69897	7e-10
SAUSA300_RS02055	SAUSA300_RS02055	0.697229	0.00913452
SAUSA300_RS10715	SAUSA300_RS10715	0.693727	7.24507e-05
saeS	SAUSA300_RS03705	0.690196	0.00051323
SAUSA300_RS05995	SAUSA300_RS05995	0.687529	0.000254455
SAUSA300_RS09020	SAUSA300_RS09020	0.684845	4.1999e-06
SAUSA300_RS13150	SAUSA300_RS13150	0.684845	0
SAUSA300_RS11430	SAUSA300_RS11430	0.683947	0
SAUSA300_RS03245	SAUSA300_RS03245	0.680336	6e-10
metE	SAUSA300_RS01895	0.679428	2.56186e-05
SAUSA300_RS11530	SAUSA300_RS11530	0.678518	4.558e-07
SAUSA300_RS15500	SAUSA300_RS15500	0.677607	6.815e-07
SAUSA300_RS10800	SAUSA300_RS10800	0.676694	1.149e-07
lytM	SAUSA300_RS01450	0.674861	2.409e-07
sucB	SAUSA300_RS07100	0.674861	2.20261e-05
czrA	SAUSA300_RS11555	0.669317	0.000210136
SAUSA300_RS09800	SAUSA300_RS09800	0.669317	0
ureE	SAUSA300_RS12370	0.666518	0.0035976
farE	SAUSA300_RS13825	0.661813	1.0653e-05
manA	SAUSA300_RS14335	0.661813	0.00212646
SAUSA300_RS10665	SAUSA300_RS10665	0.660865	4.7728e-06
pepA1	SAUSA300_RS15795	0.659916	5.40629e-05
SAUSA300_RS11875	SAUSA300_RS11875	0.659916	1.1902e-06
SAUSA300_RS04555	SAUSA300_RS04555	0.658011	1.66e-08
SAUSA300_RS10695	SAUSA300_RS10695	0.658011	0
SAUSA300_RS11900	SAUSA300_RS11900	0.658011	6.78888e-05
SAUSA300_RS10745	SAUSA300_RS10745	0.650308	0.000492354
SAUSA300_RS07430	SAUSA300_RS07430	0.649335	2.5318e-06
ecb	SAUSA300_RS05670	0.645422	0.00571772
SAUSA300_RS12360	SAUSA300_RS12360	0.644439	0.000745911
purF	SAUSA300_RS05225	0.63749	0.000201244
SAUSA300_RS10105	SAUSA300_RS10105	0.63749	0
SAUSA300_RS05765	SAUSA300_RS05765	0.635484	1.8e-09
SAUSA300_RS09515	SAUSA300_RS09515	0.635484	1.3823e-06
SAUSA300_RS10750	SAUSA300_RS10750	0.634477	5.2547e-06
ygs	SAUSA300_RS04630	0.632457	0.000203615
agrB	SAUSA300_RS10935	0.631444	3.34e-07
SAUSA300_RS04295	SAUSA300_RS04295	0.630428	0.00011278
SAUSA300_RS00705	SAUSA300_RS00705	0.62634	1.4912e-06
dhaK	SAUSA300_RS03410	0.625312	0.000104316
SAUSA300_RS03815	SAUSA300_RS03815	0.623249	2.9e-09
SAUSA300_RS09455	SAUSA300_RS09455	0.623249	0.000265311
ureG	SAUSA300_RS12380	0.620136	0.00489618
SAUSA300_RS13800	SAUSA300_RS13800	0.618048	7.38971e-05
SAUSA300_RS07060	SAUSA300_RS07060	0.607455	1.0223e-06
SAUSA300_RS10735	SAUSA300_RS10735	0.605305	4.484e-06
purN	SAUSA300_RS05235	0.604226	4.91e-08
SAUSA300_RS11550	SAUSA300_RS11550	0.604226	8.42793e-05
amaP	SAUSA300_RS11815	0.60206	0
SAUSA300_RS09365	SAUSA300_RS09365	0.60206	0.00210125
SAUSA300_RS13575	SAUSA300_RS13575	0.60206	0.000977772
SAUSA300_RS01110	SAUSA300_RS01110	0.597695	0.00496937
SAUSA300_RS14100	SAUSA300_RS14100	0.596597	0.000681288
scdA	SAUSA300_RS01350	0.596597	0.000537795
SAUSA300_RS03335	SAUSA300_RS03335	0.593286	1.02337e-05
SAUSA300_RS13725	SAUSA300_RS13725	0.592177	0.000414016
SAUSA300_RS10680	SAUSA300_RS10680	0.588832	0
vraR	SAUSA300_RS10185	0.587711	0
arcC_	SAUSA300_RS00310	0.584331	4.9232e-06
SAUSA300_RS12345	SAUSA300_RS12345	0.583199	1.0653e-05
SAUSA300_RS11525	SAUSA300_RS11525	0.580925	0.000120174
SAUSA300_RS11805	SAUSA300_RS11805	0.577492	2.03e-08
SAUSA300_RS13770	SAUSA300_RS13770	0.571709	2.76e-08
dinB	SAUSA300_RS10265	0.568202	1.1503e-06
SAUSA300_RS00355	SAUSA300_RS00355	0.565848	5.042e-07
ebh	SAUSA300_RS07235	0.564666	2.064e-07
raiA	SAUSA300_RS03960	0.564666	1.958e-06
SAUSA300_RS01985	SAUSA300_RS01985	0.563481	0.0207512
SAUSA300_RS07105	SAUSA300_RS07105	0.563481	0.000246647
SAUSA300_RS00280	SAUSA300_RS00280	0.562293	0.0162697
hutH	SAUSA300_RS00045	0.561101	0.000490444
purL	SAUSA300_RS05220	0.561101	4.7846e-06
SAUSA300_RS00940	SAUSA300_RS00940	0.559907	0.0174276
SAUSA300_RS04645	SAUSA300_RS04645	0.559907	0
SAUSA300_RS01125	SAUSA300_RS01125	0.557507	0.0068967
SAUSA300_RS11495	SAUSA300_RS11495	0.557507	8.884e-07
proC	SAUSA300_RS07930	0.555094	0.00166885
SAUSA300_RS01240	SAUSA300_RS01240	0.555094	0.000130332
purE	SAUSA300_RS05195	0.550228	0.0179048
SAUSA300_RS07300	SAUSA300_RS07300	0.550228	0.000710125
thrS	SAUSA300_RS08885	0.550228	0.00307443
SAUSA300_RS09645	SAUSA300_RS09645	0.547775	0.00801396
SAUSA300_RS12450	SAUSA300_RS12450	0.544068	0.000460305
SAUSA300_RS08610	SAUSA300_RS08610	0.542825	0.00352641
SAUSA300_RS11825	SAUSA300_RS11825	0.541579	0.0107962
SAUSA300_RS05660	SAUSA300_RS05660	0.540329	0.000196548
SAUSA300_RS03235	SAUSA300_RS03235	0.539076	2.628e-07
SAUSA300_RS10190	SAUSA300_RS10190	0.537819	1.9204e-06
SAUSA300_RS10095	SAUSA300_RS10095	0.534026	3.27308e-05
SAUSA300_RS13170	SAUSA300_RS13170	0.534026	0.00126013
SAUSA300_RS14330	SAUSA300_RS14330	0.534026	0.0013048
SAUSA300_RS01250	SAUSA300_RS01250	0.526339	5.9479e-06
SAUSA300_RS10720	SAUSA300_RS10720	0.523746	0
SAUSA300_RS10855	SAUSA300_RS10855	0.523746	0.0525792
SAUSA300_RS10270	SAUSA300_RS10270	0.521138	3.6e-09
ltaS	SAUSA300_RS03775	0.517196	4.2e-09
betB	SAUSA300_RS14135	0.511883	0.00413442
argH	SAUSA300_RS04660	0.507856	0.0153657
SAUSA300_RS09165	SAUSA300_RS09165	0.50515	3.57375e-05
SAUSA300_RS10730	SAUSA300_RS10730	0.501059	0.0109187
norB	SAUSA300_RS07240	0.499687	0.0243541
SAUSA300_RS01650	SAUSA300_RS01650	0.499687	0.00163982
SAUSA300_RS04225	SAUSA300_RS04225	0.49693	0.000843638
pruA	SAUSA300_RS13840	0.495544	0.0263751
SAUSA300_RS04670	SAUSA300_RS04670	0.494155	0
SAUSA300_RS08260	SAUSA300_RS08260	0.494155	0
ssb	SAUSA300_RS10740	0.49276	0.00292781
SAUSA300_RS09870	SAUSA300_RS09870	0.489958	0.0257714
SAUSA300_RS11440	SAUSA300_RS11440	0.489958	0
SAUSA300_RS13730	SAUSA300_RS13730	0.489958	0.0195117
SAUSA300_RS04075	SAUSA300_RS04075	0.488551	0
SAUSA300_RS10670	SAUSA300_RS10670	0.488551	0.00150886
SAUSA300_RS10875	SAUSA300_RS10875	0.488551	0.00651495
SAUSA300_RS11880	SAUSA300_RS11880	0.488551	0.00282166
scn	SAUSA300_RS10525	0.488551	0.0021107
SAUSA300_RS02030	SAUSA300_RS02030	0.487138	0.000231264
SAUSA300_RS13565	SAUSA300_RS13565	0.4843	0.000166195
msrA	SAUSA300_RS07175	0.482874	0.000436173
SAUSA300_RS08620	SAUSA300_RS08620	0.480007	0.00737701
nagB	SAUSA300_RS02955	0.478566	9.65021e-05
ssrA	SAUSA300_RS15205	0.477121	0.00167326
SAUSA300_RS13140	SAUSA300_RS13140	0.475671	0.0613556
msrB	SAUSA300_RS07170	0.474216	3.4631e-06
SAUSA300_RS05655	SAUSA300_RS05655	0.472756	0.000100787
SAUSA300_RS15985	SAUSA300_RS15985	0.471292	0.0234973
rlmH	SAUSA300_RS00135	0.469822	0.0249966
SAUSA300_RS03695	SAUSA300_RS03695	0.468347	6.2864e-06
SAUSA300_RS01305	SAUSA300_RS01305	0.463893	0.025071
SAUSA300_RS11435	SAUSA300_RS11435	0.462398	0.000745911
SAUSA300_RS10140	SAUSA300_RS10140	0.460898	0.000168257
lysA	SAUSA300_RS07025	0.459392	4.5443e-06
spxA	SAUSA300_RS04840	0.457882	0.000162234
SAUSA300_RS08940	SAUSA300_RS08940	0.456366	0.00901456
SAUSA300_RS08435	SAUSA300_RS08435	0.453318	0.0215531
SAUSA300_RS04925	SAUSA300_RS04925	0.451786	5.4397e-06
SAUSA300_RS07165	SAUSA300_RS07165	0.451786	0.00022914
SAUSA300_RS13650	SAUSA300_RS13650	0.451786	0.0298795
SAUSA300_RS01750	SAUSA300_RS01750	0.450249	0.00352641
spa	SAUSA300_RS00585	0.450249	0.000564027
sasA	SAUSA300_RS14395	0.447158	0.00475086
trpS	SAUSA300_RS04835	0.447158	4.14723e-05
SAUSA300_RS05140	SAUSA300_RS05140	0.444045	0.0196096
SAUSA300_RS08935	SAUSA300_RS08935	0.444045	0.00107108
SAUSA300_RS04550	SAUSA300_RS04550	0.440909	0.00462642
SAUSA300_RS04445	SAUSA300_RS04445	0.439333	8.32772e-05
SAUSA300_RS10420	SAUSA300_RS10420	0.439333	0.0416279
SAUSA300_RS09205	SAUSA300_RS09205	0.436163	0.00168574
SAUSA300_RS14195	SAUSA300_RS14195	0.436163	0.00883364
sucD	SAUSA300_RS06165	0.436163	0.000152541
aroD	SAUSA300_RS04250	0.434569	0.00831829
SAUSA300_RS01645	SAUSA300_RS01645	0.434569	0.00055444
SAUSA300_RS10260	SAUSA300_RS10260	0.434569	0.000753539
arcD	SAUSA300_RS14285	0.432969	4.8875e-06
gpmI	SAUSA300_RS04095	0.432969	8e-10
SAUSA300_RS09140	SAUSA300_RS09140	0.432969	0.000710125
whiA	SAUSA300_RS04050	0.432969	0.00115454
folD	SAUSA300_RS05190	0.431364	0.00143285
mecA	SAUSA300_RS04845	0.431364	4.91e-07
SAUSA300_RS13970	SAUSA300_RS13970	0.431364	0.0473467
rocF	SAUSA300_RS11645	0.426511	0.0735837
SAUSA300_RS04760	SAUSA300_RS04760	0.424882	0.0654334
uvrA	SAUSA300_RS04005	0.424882	0
SAUSA300_RS00935	SAUSA300_RS00935	0.423246	0.0182479
SAUSA300_RS08440	SAUSA300_RS08440	0.421604	0.000570855
SAUSA300_RS13750	SAUSA300_RS13750	0.419956	2.7921e-06
fmtB	SAUSA300_RS11625	0.418301	0.00265297
racE	SAUSA300_RS05650	0.418301	0.000482949
SAUSA300_RS11820	SAUSA300_RS11820	0.418301	4.54616e-05
trxB	SAUSA300_RS04030	0.418301	1.07093e-05
ribE	SAUSA300_RS09355	0.416641	0.0978009
SAUSA300_RS01120	SAUSA300_RS01120	0.416641	0.00831829
SAUSA300_RS05065	SAUSA300_RS05065	0.416641	0.0655083
liaF	SAUSA300_RS10195	0.414973	0.0171
ebpS	SAUSA300_RS07485	0.4133	0.000324359
SAUSA300_RS01020	SAUSA300_RS01020	0.4133	0.0504671
SAUSA300_RS07475	SAUSA300_RS07475	0.41162	0.000576748
eno	SAUSA300_RS04100	0.40824	8.7475e-06
SAUSA300_RS01025	SAUSA300_RS01025	0.40824	0.0682694
SAUSA300_RS04085	SAUSA300_RS04085	0.40824	3.406e-07
spoVG	SAUSA300_RS02550	0.40654	2e-10
rpe	SAUSA300_RS06035	0.404834	0.00962879
rplS	SAUSA300_RS06135	0.404834	0
SAUSA300_RS06935	SAUSA300_RS06935	0.403121	0.0393194
SAUSA300_RS08155	SAUSA300_RS08155	0.403121	0.0054584
SAUSA300_RS08790	SAUSA300_RS08790	0.401401	0.000457929
SAUSA300_RS08510	SAUSA300_RS08510	0.399674	0.0111517
gcvH	SAUSA300_RS04270	0.396199	1.4207e-06
arcD_	SAUSA300_RS00325	0.392697	0.0157175
bshB2	SAUSA300_RS02945	0.392697	8.74897e-05
SAUSA300_RS03450	SAUSA300_RS03450	0.392697	0.0516382
prmA	SAUSA300_RS08385	0.390935	1.6395e-06
SAUSA300_RS03425	SAUSA300_RS03425	0.390935	0.00241559
argF_	SAUSA300_RS00315	0.389166	0.00029848
hxlA	SAUSA300_RS02960	0.389166	0.000728546
SAUSA300_RS07055	SAUSA300_RS07055	0.389166	0.0103121
SAUSA300_RS11505	SAUSA300_RS11505	0.389166	0.000314734
mazE	SAUSA300_RS11150	0.38739	0.0402511
SAUSA300_RS10605	SAUSA300_RS10605	0.38739	0.0401197
tpx	SAUSA300_RS09055	0.38739	0.000742062
coa	SAUSA300_RS01180	0.385606	0.0215269
ribB	SAUSA300_RS09360	0.385606	0.0978968
rny	SAUSA300_RS06375	0.383815	4.6306e-06
SAUSA300_RS14415	SAUSA300_RS14415	0.383815	0.0482365
SAUSA300_RS10915	SAUSA300_RS10915	0.382017	0.0632625
SAUSA300_RS09325	SAUSA300_RS09325	0.380211	0.00282178
SAUSA300_RS05115	SAUSA300_RS05115	0.378398	0.0139055
SAUSA300_RS01800	SAUSA300_RS01800	0.376577	0.080214
SAUSA300_RS09825	SAUSA300_RS09825	0.374748	6.03e-07
thiD_	SAUSA300_RS03010	0.374748	0.0910054
SAUSA300_RS03600	SAUSA300_RS03600	0.372912	0.0305357
SAUSA300_RS13205	SAUSA300_RS13205	0.372912	0.0553024
tpiA	SAUSA300_RS04090	0.372912	1e-10
SAUSA300_RS04045	SAUSA300_RS04045	0.371068	1.34664e-05
SAUSA300_RS10410	SAUSA300_RS10410	0.371068	0.0213386
SAUSA300_RS12680	SAUSA300_RS12680	0.369216	0.0757234
purK	SAUSA300_RS05200	0.367356	0.00437207
SAUSA300_RS13745	SAUSA300_RS13745	0.367356	0.00132866
SAUSA300_RS13050	SAUSA300_RS13050	0.365488	0.000347697
icaR	SAUSA300_RS14450	0.363612	0.00831829
SAUSA300_RS07315	SAUSA300_RS07315	0.363612	0
SAUSA300_RS13615	SAUSA300_RS13615	0.363612	0.0651074
bshC	SAUSA300_RS05810	0.361728	0.0152056
fmhC	SAUSA300_RS06175	0.359835	0.0895073
sceD	SAUSA300_RS11295	0.359835	0.086745
cysK	SAUSA300_RS02635	0.357935	1.50364e-05
SAUSA300_RS01890	SAUSA300_RS01890	0.357935	0.00899558
SAUSA300_RS07160	SAUSA300_RS07160	0.357935	0.06151
SAUSA300_RS07505	SAUSA300_RS07505	0.357935	0.00264328
SAUSA300_RS14115	SAUSA300_RS14115	0.356026	0.000186051
SAUSA300_RS06445	SAUSA300_RS06445	0.354108	0.000353212
SAUSA300_RS02545	SAUSA300_RS02545	0.352183	0.0100876
SAUSA300_RS09250	SAUSA300_RS09250	0.350248	0.0145677
czrB	SAUSA300_RS11560	0.348305	0.000800681
SAUSA300_RS06480	SAUSA300_RS06480	0.348305	0.000136306
dnaJ	SAUSA300_RS08390	0.346353	0
SAUSA300_RS08085	SAUSA300_RS08085	0.346353	0.0504671
SAUSA300_RS07905	SAUSA300_RS07905	0.344392	0.0112985
folE2	SAUSA300_RS02940	0.342423	0.00310777
SAUSA300_RS14050	SAUSA300_RS14050	0.342423	0.0101368
secA2	SAUSA300_RS14370	0.342423	0.0128661
SAUSA300_RS10660	SAUSA300_RS10660	0.338456	0.0209274
SAUSA300_RS12470	SAUSA300_RS12470	0.338456	0.00216516
SAUSA300_RS06660	SAUSA300_RS06660	0.33646	0.0292864
SAUSA300_RS07095	SAUSA300_RS07095	0.334454	0.00746353
SAUSA300_RS07295	SAUSA300_RS07295	0.334454	0.000242452
SAUSA300_RS13210	SAUSA300_RS13210	0.334454	0.00224444
gap_	SAUSA300_RS04080	0.332438	1.1e-09
SAUSA300_RS04885	SAUSA300_RS04885	0.332438	0.00355536
ytxJ	SAUSA300_RS03905	0.332438	0.0315616
SAUSA300_RS13310	SAUSA300_RS13310	0.330414	0.0550823
SAUSA300_RS04665	SAUSA300_RS04665	0.32838	0.0662661
SAUSA300_RS05405	SAUSA300_RS05405	0.32838	0.0889602
SAUSA300_RS11445	SAUSA300_RS11445	0.32838	0.000876417
traP	SAUSA300_RS09770	0.32838	0.0152592
SAUSA300_RS11500	SAUSA300_RS11500	0.326336	0.0012625
tagH	SAUSA300_RS03345	0.326336	2.1254e-06
deoB	SAUSA300_RS00740	0.324282	1.988e-07
SAUSA300_RS09550	SAUSA300_RS09550	0.322219	0.0756409
SAUSA300_RS07915	SAUSA300_RS07915	0.320146	0.0062776
glnA	SAUSA300_RS06485	0.318063	1.286e-07
SAUSA300_RS06850	SAUSA300_RS06850	0.318063	2.49503e-05
SAUSA300_RS03375	SAUSA300_RS03375	0.31597	8.53159e-05
SAUSA300_RS03595	SAUSA300_RS03595	0.31597	0.011314
SAUSA300_RS10090	SAUSA300_RS10090	0.313867	3e-10
SAUSA300_RS08625	SAUSA300_RS08625	0.311754	0.0738008
SAUSA300_RS12800	SAUSA300_RS12800	0.311754	0.00043374
SAUSA300_RS03045	SAUSA300_RS03045	0.303196	7.13479e-05
SAUSA300_RS04625	SAUSA300_RS04625	0.303196	0.00310168
SAUSA300_RS13560	SAUSA300_RS13560	0.30103	0.0500438
ald	SAUSA300_RS09035	0.298853	0.00257124
SAUSA300_RS05145	SAUSA300_RS05145	0.296665	0.0647776
ftsH	SAUSA300_RS02625	0.294466	0.0162392
yjbH	SAUSA300_RS04860	0.294466	0.0281237
SAUSA300_RS00950	SAUSA300_RS00950	0.292256	9.21246e-05
SAUSA300_RS09340	SAUSA300_RS09340	0.290035	0.0825747
asp2	SAUSA300_RS14380	0.287802	0.0888416
SAUSA300_RS09240	SAUSA300_RS09240	0.287802	0.00195633
SAUSA300_RS10810	SAUSA300_RS10810	0.287802	0.00832824
SAUSA300_RS02080	SAUSA300_RS02080	0.285557	0.0108823
uvrB	SAUSA300_RS04000	0.283301	0.00189128
SAUSA300_RS03230	SAUSA300_RS03230	0.281033	0.00833382
SAUSA300_RS09275	SAUSA300_RS09275	0.281033	0.000544259
tkt	SAUSA300_RS06725	0.281033	2e-10
mreC	SAUSA300_RS08740	0.278754	0.00225047
SAUSA300_RS01885	SAUSA300_RS01885	0.278754	0.000287008
SAUSA300_RS00910	SAUSA300_RS00910	0.276462	0.0879972
SAUSA300_RS05790	SAUSA300_RS05790	0.276462	0.0670349
recG	SAUSA300_RS06060	0.271842	0.0330361
zwf	SAUSA300_RS07940	0.271842	0.0158078
deoC	SAUSA300_RS11515	0.269513	0.0330452
SAUSA300_RS11705	SAUSA300_RS11705	0.269513	6.60989e-05
cap8P	SAUSA300_RS00880	0.264818	0.0583182
SAUSA300_RS03900	SAUSA300_RS03900	0.262451	0.0319639
SAUSA300_RS06365	SAUSA300_RS06365	0.262451	0.038061
SAUSA300_RS03445	SAUSA300_RS03445	0.257679	0.0717793
SAUSA300_RS04545	SAUSA300_RS04545	0.257679	0.00515425
SAUSA300_RS10355	SAUSA300_RS10355	0.257679	0.0803405
panC	SAUSA300_RS14055	0.255273	0.0525337
SAUSA300_RS05135	SAUSA300_RS05135	0.255273	0.0910641
SAUSA300_RS14095	SAUSA300_RS14095	0.252853	0.0694647
rpsU	SAUSA300_RS08370	0.245513	0.0661933
sucC	SAUSA300_RS06160	0.245513	0.0107855
alr	SAUSA300_RS11155	0.243038	0.00243522
ftnA	SAUSA300_RS10250	0.243038	0.072178
mutM	SAUSA300_RS08920	0.232996	0.0920789
SAUSA300_RS03310	SAUSA300_RS03310	0.232996	0.029517
SAUSA300_RS09315	SAUSA300_RS09315	0.225309	0.0417315
SAUSA300_RS08605	SAUSA300_RS08605	0.222716	0.0236708
SAUSA300_RS04700	SAUSA300_RS04700	0.220108	0.00366247
glmM	SAUSA300_RS11630	0.217484	3.324e-07
pta	SAUSA300_RS03050	0.217484	0.0302648
SAUSA300_RS04330	SAUSA300_RS04330	0.217484	0.0913469
SAUSA300_RS11465	SAUSA300_RS11465	0.217484	0.0303277
walK	SAUSA300_RS00110	0.217484	0.000159235
SAUSA300_RS07945	SAUSA300_RS07945	0.212188	0.0272633
recU	SAUSA300_RS07310	0.209515	4.90486e-05
SAUSA300_RS10075	SAUSA300_RS10075	0.209515	0.0117976
SAUSA300_RS10080	SAUSA300_RS10080	0.209515	0.0948039
SAUSA300_RS04800	SAUSA300_RS04800	0.206826	0.060399
SAUSA300_RS14570	SAUSA300_RS14570	0.206826	0.0655083
dtd	SAUSA300_RS08660	0.20412	0.0968747
deoC_	SAUSA300_RS00735	0.201397	0.0574054
SAUSA300_RS02285	SAUSA300_RS02285	0.201397	0.0538036
SAUSA300_RS12285	SAUSA300_RS12285	0.201397	0.000220744
SAUSA300_RS06630	SAUSA300_RS06630	0.198657	0.092079
perR	SAUSA300_RS10060	0.193125	0.089772
SAUSA300_RS03510	SAUSA300_RS03510	0.187521	0.030632
fdhF	SAUSA300_RS12475	0.184691	0.0181032
treR	SAUSA300_RS02405	0.184691	0.0755422
metK	SAUSA300_RS09465	-0.176091	0.0134133
noc	SAUSA300_RS14675	-0.178977	0.0102736
SAUSA300_RS01185	SAUSA300_RS01185	-0.178977	0.00621232
mtaB	SAUSA300_RS08375	-0.184691	8.51403e-05
SAUSA300_RS02015	SAUSA300_RS02015	-0.184691	0.00536175
SAUSA300_RS06500	SAUSA300_RS06500	-0.184691	0.00534746
SAUSA300_RS14325	SAUSA300_RS14325	-0.184691	0.00536175
lepB	SAUSA300_RS04685	-0.187521	0.072884
SAUSA300_RS04770	SAUSA300_RS04770	-0.187521	0.0934043
SAUSA300_RS14125	SAUSA300_RS14125	-0.187521	0.00457836
SAUSA300_RS15970	SAUSA300_RS15970	-0.187521	0.00466454
SAUSA300_RS09820	SAUSA300_RS09820	-0.190332	0.00466314
vraH	SAUSA300_RS14650	-0.190332	0.00443141
SAUSA300_RS04780	SAUSA300_RS04780	-0.193125	0.0941013
cysS	SAUSA300_RS02760	-0.1959	0.00813683
SAUSA300_RS06325	SAUSA300_RS06325	-0.1959	0.0201083
SAUSA300_RS13020	SAUSA300_RS13020	-0.1959	0.0828325
tgt	SAUSA300_RS08690	-0.1959	0.000302283
mnhF2	SAUSA300_RS03300	-0.201397	0.00339934
SAUSA300_RS04470	SAUSA300_RS04470	-0.201397	0.0654334
sdpC	SAUSA300_RS12610	-0.201397	0.0862307
SAUSA300_RS12535	SAUSA300_RS12535	-0.20412	0.0589132
murC	SAUSA300_RS09215	-0.206826	0.000400778
SAUSA300_RS05520	SAUSA300_RS05520	-0.206826	0.0174276
SAUSA300_RS01605	SAUSA300_RS01605	-0.209515	0.00288837
SAUSA300_RS04025	SAUSA300_RS04025	-0.209515	0.0303277
nagE	SAUSA300_RS09130	-0.212188	0.0176747
SAUSA300_RS14030	SAUSA300_RS14030	-0.212188	0.0474624
sdhA	SAUSA300_RS05640	-0.212188	0.023811
SAUSA300_RS15725	SAUSA300_RS15725	-0.214844	0.00235949
dltD	SAUSA300_RS04530	-0.217484	0.00422357
rplM	SAUSA300_RS11990	-0.217484	0.0585162
SAUSA300_RS04405	SAUSA300_RS04405	-0.217484	0.0318488
SAUSA300_RS04560	SAUSA300_RS04560	-0.217484	1.12e-08
mgtE	SAUSA300_RS04895	-0.220108	0.0421671
SAUSA300_RS02065	SAUSA300_RS02065	-0.220108	0.0309585
SAUSA300_RS13810	SAUSA300_RS13810	-0.220108	0.00230844
SAUSA300_RS05375	SAUSA300_RS05375	-0.222716	0.0570275
SAUSA300_RS07995	SAUSA300_RS07995	-0.222716	0.00950462
SAUSA300_RS09535	SAUSA300_RS09535	-0.222716	0.00243522
pyrE	SAUSA300_RS05950	-0.225309	0.0880006
SAUSA300_RS07210	SAUSA300_RS07210	-0.225309	0.00223814
SAUSA300_RS12455	SAUSA300_RS12455	-0.225309	0.0456453
rnr	SAUSA300_RS04120	-0.227887	0.0201277
SAUSA300_RS11565	SAUSA300_RS11565	-0.230449	0.00917995
rpsI	SAUSA300_RS11985	-0.232996	0.0790711
SAUSA300_RS05280	SAUSA300_RS05280	-0.232996	0.0393173
thiM	SAUSA300_RS11275	-0.232996	0.0184438
hslV	SAUSA300_RS06200	-0.235528	0.0590445
SAUSA300_RS09225	SAUSA300_RS09225	-0.235528	0.0539456
SAUSA300_RS09260	SAUSA300_RS09260	-0.235528	0.0212645
SAUSA300_RS10645	SAUSA300_RS10645	-0.235528	0.0215666
pdhA	SAUSA300_RS05350	-0.238046	0.0489349
sufD	SAUSA300_RS04415	-0.238046	7.35e-08
lepB_	SAUSA300_RS04680	-0.240549	0.0852956
rlmD	SAUSA300_RS10275	-0.240549	0.037186
rpoB	SAUSA300_RS02820	-0.240549	1.54e-08
sarS	SAUSA300_RS00590	-0.240549	0.00282879
SAUSA300_RS00890	SAUSA300_RS00890	-0.240549	0.00161721
SAUSA300_RS01615	SAUSA300_RS01615	-0.240549	0.0419325
SAUSA300_RS07420	SAUSA300_RS07420	-0.240549	0.0479768
tsaD	SAUSA300_RS11010	-0.240549	0.0203715
SAUSA300_RS01440	SAUSA300_RS01440	-0.243038	0.0432071
SAUSA300_RS08320	SAUSA300_RS08320	-0.243038	0.0354301
ssb_	SAUSA300_RS01945	-0.243038	0.0275545
SAUSA300_RS12630	SAUSA300_RS12630	-0.245513	0.0732268
SAUSA300_RS14155	SAUSA300_RS14155	-0.245513	0.0042755
fapR	SAUSA300_RS06065	-0.247973	0.037186
mfd	SAUSA300_RS02585	-0.247973	0.0433121
SAUSA300_RS12875	SAUSA300_RS12875	-0.247973	0.0393173
nsaS	SAUSA300_RS14235	-0.25042	0.0872732
SAUSA300_RS13600	SAUSA300_RS13600	-0.25042	0.00115045
fabG	SAUSA300_RS06080	-0.252853	8.7093e-06
SAUSA300_RS03105	SAUSA300_RS03105	-0.252853	0.0333065
SAUSA300_RS08485	SAUSA300_RS08485	-0.255273	0.053459
SAUSA300_RS12415	SAUSA300_RS12415	-0.255273	0.0304638
SAUSA300_RS08120	SAUSA300_RS08120	-0.257679	0.0113945
SAUSA300_RS09285	SAUSA300_RS09285	-0.257679	4.6991e-06
comGA	SAUSA300_RS08215	-0.260071	0.00126189
SAUSA300_RS11845	SAUSA300_RS11845	-0.260071	0.00127753
mprF	SAUSA300_RS06820	-0.262451	0.0122253
SAUSA300_RS06770	SAUSA300_RS06770	-0.262451	0.000654286
coaD	SAUSA300_RS05510	-0.264818	0.0978968
metG	SAUSA300_RS02510	-0.271842	0.00673998
rseP	SAUSA300_RS06255	-0.271842	0.00294288
SAUSA300_RS00520	SAUSA300_RS00520	-0.274158	0.000939015
SAUSA300_RS07190	SAUSA300_RS07190	-0.274158	0.0841504
SAUSA300_RS09775	SAUSA300_RS09775	-0.274158	0.0469928
SAUSA300_RS05910	SAUSA300_RS05910	-0.276462	0.00311018
SAUSA300_RS07435	SAUSA300_RS07435	-0.276462	0.00913976
rpsF	SAUSA300_RS01940	-0.278754	0.0752759
lmrS	SAUSA300_RS11710	-0.281033	0.0054584
murT	SAUSA300_RS10245	-0.281033	0.0283428
SAUSA300_RS01065	SAUSA300_RS01065	-0.281033	0.000893259
SAUSA300_RS10510	SAUSA300_RS10510	-0.281033	0.0945594
SAUSA300_RS13195	SAUSA300_RS13195	-0.281033	0.00109137
cozEb	SAUSA300_RS06815	-0.283301	0.0172894
dnaG	SAUSA300_RS08305	-0.283301	0.000442598
SAUSA300_RS07215	SAUSA300_RS07215	-0.283301	0.0217804
SAUSA300_RS08995	SAUSA300_RS08995	-0.283301	0.00675961
SAUSA300_RS13720	SAUSA300_RS13720	-0.283301	6.70507e-05
ftsY	SAUSA300_RS06105	-0.287802	0.00417793
tnpA	SAUSA300_RS09475	-0.287802	0.0945426
lgt	SAUSA300_RS04015	-0.290035	0.0107169
nusA	SAUSA300_RS06275	-0.290035	7.193e-07
SAUSA300_RS00410	SAUSA300_RS00410	-0.290035	0.000738138
SAUSA300_RS09780	SAUSA300_RS09780	-0.290035	0.00649845
feoB	SAUSA300_RS13815	-0.294466	0.0536658
SAUSA300_RS09580	SAUSA300_RS09580	-0.294466	0.0927272
SAUSA300_RS12195	SAUSA300_RS12195	-0.294466	0.0166512
aroE	SAUSA300_RS08475	-0.296665	0.0941013
atpG	SAUSA300_RS11340	-0.296665	0.0130676
nusG	SAUSA300_RS02790	-0.296665	0.00506036
SAUSA300_RS03930	SAUSA300_RS03930	-0.296665	0.092079
SAUSA300_RS11730	SAUSA300_RS11730	-0.296665	1.74615e-05
SAUSA300_RS04935	SAUSA300_RS04935	-0.298853	0.0309088
SAUSA300_RS09150	SAUSA300_RS09150	-0.298853	0.00082641
SAUSA300_RS11330	SAUSA300_RS11330	-0.298853	0.0080277
SAUSA300_RS12880	SAUSA300_RS12880	-0.298853	0.0516306
femA	SAUSA300_RS06890	-0.30103	0.00204792
SAUSA300_RS12565	SAUSA300_RS12565	-0.303196	0.00747191
SAUSA300_RS12695	SAUSA300_RS12695	-0.303196	0.000552832
efp	SAUSA300_RS08135	-0.305351	0.000768914
SAUSA300_RS00055	SAUSA300_RS00055	-0.305351	0.0702087
murD	SAUSA300_RS05840	-0.307496	0.0144983
qoxC	SAUSA300_RS05165	-0.307496	0.0356807
SAUSA300_RS10240	SAUSA300_RS10240	-0.307496	0.0081273
SAUSA300_RS12690	SAUSA300_RS12690	-0.307496	0.0302404
SAUSA300_RS13125	SAUSA300_RS13125	-0.307496	0.0163378
yabA	SAUSA300_RS02485	-0.307496	0.0837466
SAUSA300_RS13775	SAUSA300_RS13775	-0.30963	0.000749414
atpD	SAUSA300_RS11335	-0.311754	0.0299873
rpmI	SAUSA300_RS08870	-0.311754	0.080008
rpsP	SAUSA300_RS06120	-0.311754	0.0731877
SAUSA300_RS03675	SAUSA300_RS03675	-0.311754	0.000140139
SAUSA300_RS05255	SAUSA300_RS05255	-0.311754	0.0999552
obgE	SAUSA300_RS08715	-0.31597	0.0110079
SAUSA300_RS00415	SAUSA300_RS00415	-0.322219	0.0631178
mnmE	SAUSA300_RS14690	-0.324282	0.0142656
SAUSA300_RS01080	SAUSA300_RS01080	-0.324282	0.0801363
SAUSA300_RS01325	SAUSA300_RS01325	-0.324282	0.000405484
SAUSA300_RS02905	SAUSA300_RS02905	-0.32838	0.0474624
SAUSA300_RS04115	SAUSA300_RS04115	-0.32838	2.1383e-06
SAUSA300_RS02935	SAUSA300_RS02935	-0.330414	0.0651501
SAUSA300_RS11350	SAUSA300_RS11350	-0.330414	0.0526757
cls	SAUSA300_RS11245	-0.332438	5.0713e-06
rsmG	SAUSA300_RS14680	-0.332438	0.0280723
SAUSA300_RS02775	SAUSA300_RS02775	-0.332438	0.00332957
fabD	SAUSA300_RS06075	-0.334454	7.669e-06
mecA_	SAUSA300_RS00165	-0.33646	0.000812584
rho	SAUSA300_RS11425	-0.33646	8.82e-08
SAUSA300_RS07855	SAUSA300_RS07855	-0.33646	0.0129639
mdeA	SAUSA300_RS13030	-0.338456	0.000861934
SAUSA300_RS02745	SAUSA300_RS02745	-0.338456	6.5173e-06
SAUSA300_RS13765	SAUSA300_RS13765	-0.338456	0.00090874
gltX	SAUSA300_RS02750	-0.342423	0.0264864
SAUSA300_RS05830	SAUSA300_RS05830	-0.342423	0.000508701
SAUSA300_RS02365	SAUSA300_RS02365	-0.344392	0.00261983
SAUSA300_RS08005	SAUSA300_RS08005	-0.344392	1.74615e-05
SAUSA300_RS13225	SAUSA300_RS13225	-0.344392	0.0116093
rlmN	SAUSA300_RS06015	-0.346353	0.0191536
SAUSA300_RS03870	SAUSA300_RS03870	-0.346353	0.010302
alaS	SAUSA300_RS08585	-0.348305	5.71683e-05
atpB	SAUSA300_RS11365	-0.350248	0.000139612
SAUSA300_RS12000	SAUSA300_RS12000	-0.350248	0.000153761
pcrA	SAUSA300_RS10320	-0.352183	0.000248381
pmtA	SAUSA300_RS10470	-0.352183	0.00268777
SAUSA300_RS06355	SAUSA300_RS06355	-0.352183	0.0128661
SAUSA300_RS11135	SAUSA300_RS11135	-0.352183	0.00261284
SAUSA300_RS00460	SAUSA300_RS00460	-0.354108	0.00398997
SAUSA300_RS04915	SAUSA300_RS04915	-0.354108	0.0449465
SAUSA300_RS07280	SAUSA300_RS07280	-0.354108	0.0614283
SAUSA300_RS09060	SAUSA300_RS09060	-0.354108	0.00691796
SAUSA300_RS08450	SAUSA300_RS08450	-0.356026	0.00243525
rimM	SAUSA300_RS06125	-0.357935	0.0489606
SAUSA300_RS10780	SAUSA300_RS10780	-0.357935	0.00148453
rimI	SAUSA300_RS11015	-0.359835	0.0263719
xerC	SAUSA300_RS06195	-0.359835	0.00438326
murB	SAUSA300_RS03890	-0.361728	0.0181876
SAUSA300_RS03540	SAUSA300_RS03540	-0.361728	5.47433e-05
SAUSA300_RS05260	SAUSA300_RS05260	-0.361728	0.0278325
hemH	SAUSA300_RS09755	-0.363612	0.00491013
pknB	SAUSA300_RS06025	-0.363612	0.00448036
qoxB	SAUSA300_RS05170	-0.363612	0.000301332
rsmB	SAUSA300_RS06010	-0.363612	3.11851e-05
SAUSA300_RS13185	SAUSA300_RS13185	-0.369216	0.00197315
frr	SAUSA300_RS06240	-0.371068	0.0016735
mnmG	SAUSA300_RS14685	-0.371068	0.0328138
SAUSA300_RS05330	SAUSA300_RS05330	-0.371068	0.0803762
SAUSA300_RS13900	SAUSA300_RS13900	-0.371068	0.00864006
gatA	SAUSA300_RS10295	-0.372912	0
SAUSA300_RS10980	SAUSA300_RS10980	-0.372912	0.000447135
lpdA	SAUSA300_RS08010	-0.374748	1.30607e-05
SAUSA300_RS12645	SAUSA300_RS12645	-0.376577	0.0328138
tuf	SAUSA300_RS02850	-0.376577	9.83469e-05
fakB1	SAUSA300_RS03945	-0.380211	2.69328e-05
SAUSA300_RS05845	SAUSA300_RS05845	-0.380211	0
truA	SAUSA300_RS11995	-0.380211	0.00171021
atpA	SAUSA300_RS11345	-0.382017	6.64e-08
folP	SAUSA300_RS02640	-0.382017	3.248e-07
rplJ	SAUSA300_RS02805	-0.382017	2.8e-09
SAUSA300_RS07260	SAUSA300_RS07260	-0.382017	0.0107486
SAUSA300_RS08270	SAUSA300_RS08270	-0.382017	0.0422018
ftsW	SAUSA300_RS05450	-0.383815	1.863e-07
SAUSA300_RS03645	SAUSA300_RS03645	-0.383815	0.000401171
SAUSA300_RS07360	SAUSA300_RS07360	-0.38739	0.0108683
rpsD	SAUSA300_RS09090	-0.389166	7.9856e-06
lepA	SAUSA300_RS08420	-0.390935	0
recN	SAUSA300_RS08015	-0.390935	0.000107919
rplT	SAUSA300_RS08865	-0.390935	0.0127792
SAUSA300_RS02040	SAUSA300_RS02040	-0.390935	0.000481955
SAUSA300_RS11455	SAUSA300_RS11455	-0.390935	0.00141045
SAUSA300_RS02435	SAUSA300_RS02435	-0.392697	0.0397166
prfA	SAUSA300_RS11410	-0.394452	0.000851086
SAUSA300_RS09220	SAUSA300_RS09220	-0.399674	0
SAUSA300_RS00380	SAUSA300_RS00380	-0.403121	0.0843097
argR	SAUSA300_RS08020	-0.404834	0.00043692
tig	SAUSA300_RS08840	-0.404834	2.07e-08
mvk	SAUSA300_RS03060	-0.40824	0.00402207
pdxS	SAUSA300_RS02700	-0.409933	0.000707822
SAUSA300_RS09280	SAUSA300_RS09280	-0.414973	0.00443141
infC	SAUSA300_RS08875	-0.418301	0.000749414
SAUSA300_RS03025	SAUSA300_RS03025	-0.418301	0.00211023
der	SAUSA300_RS07440	-0.419956	1.02e-07
pyrF	SAUSA300_RS05945	-0.419956	0.00679633
qoxD	SAUSA300_RS05160	-0.419956	0.00451067
SAUSA300_RS12010	SAUSA300_RS12010	-0.421604	0.0455639
ligA	SAUSA300_RS10315	-0.423246	9e-09
SAUSA300_RS08775	SAUSA300_RS08775	-0.426511	0
SAUSA300_RS07285	SAUSA300_RS07285	-0.428135	0.075163
miaB	SAUSA300_RS06405	-0.431364	0.000747158
SAUSA300_RS03480	SAUSA300_RS03480	-0.431364	1.39655e-05
SAUSA300_RS09815	SAUSA300_RS09815	-0.431364	4.814e-07
yfhO	SAUSA300_RS06145	-0.431364	0.0637328
nadD	SAUSA300_RS08465	-0.432969	0.00230514
aspS	SAUSA300_RS08645	-0.434569	0
hemC	SAUSA300_RS08815	-0.434569	0.00491013
SAUSA300_RS10115	SAUSA300_RS10115	-0.434569	9.1124e-06
SAUSA300_RS03240	SAUSA300_RS03240	-0.436163	5.6883e-06
SAUSA300_RS02990	SAUSA300_RS02990	-0.437751	3.368e-07
SAUSA300_RS07345	SAUSA300_RS07345	-0.437751	4e-10
ileS	SAUSA300_RS05890	-0.439333	0.000198457
rplK	SAUSA300_RS02795	-0.440909	1.898e-06
smc	SAUSA300_RS06100	-0.440909	3.21485e-05
rpsJ	SAUSA300_RS12155	-0.444045	0.000270618
SAUSA300_RS06345	SAUSA300_RS06345	-0.444045	2.60183e-05
mutS	SAUSA300_RS06420	-0.447158	0.0123541
SAUSA300_RS12700	SAUSA300_RS12700	-0.447158	0.000117244
mutL	SAUSA300_RS06425	-0.448706	0.00913976
fusA	SAUSA300_RS02845	-0.450249	1.76e-08
SAUSA300_RS02180	SAUSA300_RS02180	-0.450249	0.00368358
SAUSA300_RS08045	SAUSA300_RS08045	-0.456366	0.00947708
coaW	SAUSA300_RS11475	-0.457882	0.0199102
SAUSA300_RS02035	SAUSA300_RS02035	-0.459392	0.000447135
SAUSA300_RS08780	SAUSA300_RS08780	-0.459392	2e-09
SAUSA300_RS03920	SAUSA300_RS03920	-0.460898	0.0141715
SAUSA300_RS10120	SAUSA300_RS10120	-0.460898	0.00253672
pheT	SAUSA300_RS05590	-0.462398	0
qoxA	SAUSA300_RS05175	-0.462398	0
ndk	SAUSA300_RS07405	-0.463893	3.6812e-06
rplL	SAUSA300_RS02810	-0.463893	5e-10
SAUSA300_RS10440	SAUSA300_RS10440	-0.468347	0.0726306
yqeK	SAUSA300_RS08460	-0.468347	0.00237574
SAUSA300_RS05075	SAUSA300_RS05075	-0.469822	1.67599e-05
aroC	SAUSA300_RS07395	-0.471292	0.00386747
SAUSA300_RS03430	SAUSA300_RS03430	-0.472756	2.78572e-05
SAUSA300_RS04965	SAUSA300_RS04965	-0.472756	0
SAUSA300_RS14340	SAUSA300_RS14340	-0.472756	4e-09
SAUSA300_RS06050	SAUSA300_RS06050	-0.475671	0.0015245
plsX	SAUSA300_RS06070	-0.477121	0
trmD	SAUSA300_RS06130	-0.477121	0.0247062
tagG	SAUSA300_RS03350	-0.478566	1.4912e-06
tyrS	SAUSA300_RS09145	-0.478566	0.000203967
pyrH	SAUSA300_RS06235	-0.480007	0.00216272
SAUSA300_RS07890	SAUSA300_RS07890	-0.481443	0.00107108
SAUSA300_RS11735	SAUSA300_RS11735	-0.4843	2.04e-08
SAUSA300_RS12170	SAUSA300_RS12170	-0.4843	1.372e-07
cspA	SAUSA300_RS07035	-0.485721	0.000119691
pdxT	SAUSA300_RS02705	-0.485721	0.000913048
SAUSA300_RS14085	SAUSA300_RS14085	-0.487138	0.00654449
SAUSA300_RS12045	SAUSA300_RS12045	-0.488551	3.56e-08
ruvB	SAUSA300_RS08700	-0.489958	0
yqeH	SAUSA300_RS08480	-0.491362	0
mnhG1	SAUSA300_RS04585	-0.49276	3.16357e-05
mnhE1	SAUSA300_RS04595	-0.494155	2.52787e-05
SAUSA300_RS03030	SAUSA300_RS03030	-0.494155	1.805e-07
accC	SAUSA300_RS08050	-0.495544	1.2e-09
SAUSA300_RS03770	SAUSA300_RS03770	-0.495544	9.83469e-05
SAUSA300_RS06350	SAUSA300_RS06350	-0.499687	0
SAUSA300_RS08285	SAUSA300_RS08285	-0.499687	0.00225322
pnp	SAUSA300_RS06315	-0.501059	0
rplB	SAUSA300_RS12135	-0.501059	1.35005e-05
SAUSA300_RS04570	SAUSA300_RS04570	-0.501059	0.00758942
SAUSA300_RS11355	SAUSA300_RS11355	-0.502427	2e-10
recJ	SAUSA300_RS08675	-0.503791	0.00797961
SAUSA300_RS04190	SAUSA300_RS04190	-0.506505	0.00565252
SAUSA300_RS09440	SAUSA300_RS09440	-0.507856	0.000489522
SAUSA300_RS09310	SAUSA300_RS09310	-0.509203	5.09142e-05
mnhD1	SAUSA300_RS04600	-0.511883	5.8915e-06
SAUSA300_RS03405	SAUSA300_RS03405	-0.511883	6.9565e-06
rsmD	SAUSA300_RS05505	-0.513218	0.000140139
SAUSA300_RS09715	SAUSA300_RS09715	-0.513218	0.00914089
xseA	SAUSA300_RS08035	-0.513218	5.1987e-06
SAUSA300_RS03765	SAUSA300_RS03765	-0.517196	0.00104145
SAUSA300_RS12890	SAUSA300_RS12890	-0.517196	0.00843483
hemW	SAUSA300_RS08410	-0.519828	0.0479768
mroQ	SAUSA300_RS10910	-0.521138	2.6686e-06
SAUSA300_RS01545	SAUSA300_RS01545	-0.52763	5.559e-07
SAUSA300_RS10010	SAUSA300_RS10010	-0.52763	0.0539967
rplD	SAUSA300_RS12145	-0.5302	9.4812e-06
rpsL	SAUSA300_RS02835	-0.5302	0.00665319
SAUSA300_RS04940	SAUSA300_RS04940	-0.541579	4e-09
SAUSA300_RS01220	SAUSA300_RS01220	-0.545307	0.0283566
mraY	SAUSA300_RS05835	-0.546543	5.893e-07
rplW	SAUSA300_RS12140	-0.546543	1e-10
SAUSA300_RS05935	SAUSA300_RS05935	-0.547775	3.129e-06
SAUSA300_RS10790	SAUSA300_RS10790	-0.547775	0.0306668
mnhF1	SAUSA300_RS04590	-0.549003	1.72e-08
SAUSA300_RS01595	SAUSA300_RS01595	-0.55145	0.0431959
SAUSA300_RS04955	SAUSA300_RS04955	-0.55145	4.30543e-05
atpE	SAUSA300_RS11360	-0.553883	0
secY	SAUSA300_RS12050	-0.557507	0
mnhC1	SAUSA300_RS04605	-0.558709	5.30392e-05
pgsA	SAUSA300_RS06360	-0.559907	0
sdrE	SAUSA300_RS02925	-0.559907	0.00190986
SAUSA300_RS12020	SAUSA300_RS12020	-0.564666	0
cdd	SAUSA300_RS08335	-0.565848	0.00129637
SAUSA300_RS04930	SAUSA300_RS04930	-0.565848	7.871e-06
SAUSA300_RS08240	SAUSA300_RS08240	-0.568202	9.6104e-06
parC	SAUSA300_RS06790	-0.569374	0
SAUSA300_RS12460	SAUSA300_RS12460	-0.570543	0
sepA	SAUSA300_RS11715	-0.570543	0.00166885
SAUSA300_RS06340	SAUSA300_RS06340	-0.575188	0.00198865
SAUSA300_RS03935	SAUSA300_RS03935	-0.578639	4.5e-09
SAUSA300_RS03035	SAUSA300_RS03035	-0.579784	0
carB	SAUSA300_RS05940	-0.582063	1.14041e-05
SAUSA300_RS11415	SAUSA300_RS11415	-0.583199	6.82e-08
rplQ	SAUSA300_RS12015	-0.584331	0
typA	SAUSA300_RS05430	-0.584331	0
SAUSA300_RS03485	SAUSA300_RS03485	-0.585461	0
SAUSA300_RS08880	SAUSA300_RS08880	-0.585461	0
rpsK	SAUSA300_RS12025	-0.586587	2.477e-07
lspA	SAUSA300_RS05905	-0.587711	0.0214636
thiI	SAUSA300_RS09065	-0.587711	3.2e-09
rpsM	SAUSA300_RS12030	-0.588832	4.103e-07
SAUSA300_RS07265	SAUSA300_RS07265	-0.595496	0.00295189
SAUSA300_RS12200	SAUSA300_RS12200	-0.597695	0.0390377
SAUSA300_RS12085	SAUSA300_RS12085	-0.598791	3.6275e-06
infA	SAUSA300_RS12040	-0.599883	0
SAUSA300_RS13625	SAUSA300_RS13625	-0.60206	0
SAUSA300_RS09985	SAUSA300_RS09985	-0.604226	0.0209274
mnhA1	SAUSA300_RS04615	-0.605305	0
SAUSA300_RS13220	SAUSA300_RS13220	-0.605305	1.2499e-06
SAUSA300_RS08590	SAUSA300_RS08590	-0.61066	0
sdrM	SAUSA300_RS11720	-0.61066	2.81e-08
SAUSA300_RS11370	SAUSA300_RS11370	-0.611723	0
SAUSA300_RS11210	SAUSA300_RS11210	-0.613842	0
SAUSA300_RS12515	SAUSA300_RS12515	-0.614897	1.6e-09
rpmC	SAUSA300_RS12110	-0.622214	0
SAUSA300_RS04960	SAUSA300_RS04960	-0.62634	1.0859e-05
rplC	SAUSA300_RS12150	-0.62941	2.7e-09
SAUSA300_RS06020	SAUSA300_RS06020	-0.636488	0.000549471
SAUSA300_RS13160	SAUSA300_RS13160	-0.638489	0
pheS	SAUSA300_RS05585	-0.639486	6.90991e-05
rplO	SAUSA300_RS12055	-0.639486	0
mnhB1	SAUSA300_RS04610	-0.642465	0
SAUSA300_RS12330	SAUSA300_RS12330	-0.645422	0
SAUSA300_RS05310	SAUSA300_RS05310	-0.647383	1.073e-07
yihA	SAUSA300_RS08830	-0.649335	0.0226287
SAUSA300_RS10005	SAUSA300_RS10005	-0.659916	0.0176747
SAUSA300_RS13040	SAUSA300_RS13040	-0.660865	0.000181116
mepA	SAUSA300_RS01780	-0.661813	7.68057e-05
queA	SAUSA300_RS08695	-0.661813	0
SAUSA300_RS02480	SAUSA300_RS02480	-0.665581	1.572e-07
SAUSA300_RS14655	SAUSA300_RS14655	-0.666518	0.000300938
rpsG	SAUSA300_RS02840	-0.667453	0
SAUSA300_RS05920	SAUSA300_RS05920	-0.673942	3.21485e-05
SAUSA300_RS11750	SAUSA300_RS11750	-0.673942	1.9206e-06
SAUSA300_RS08280	SAUSA300_RS08280	-0.681241	0
murA	SAUSA300_RS11315	-0.682145	0
rplV	SAUSA300_RS12125	-0.682145	0
SAUSA300_RS03380	SAUSA300_RS03380	-0.682145	0
rpsC	SAUSA300_RS12120	-0.686636	0
SAUSA300_RS05930	SAUSA300_RS05930	-0.687529	2.329e-06
SAUSA300_RS12820	SAUSA300_RS12820	-0.690196	9e-10
SAUSA300_RS13605	SAUSA300_RS13605	-0.691965	0.0281237
SAUSA300_RS11250	SAUSA300_RS11250	-0.692847	7.0389e-06
SAUSA300_RS02475	SAUSA300_RS02475	-0.695482	4.4525e-06
SAUSA300_RS14595	SAUSA300_RS14595	-0.695482	1e-10
putP	SAUSA300_RS10305	-0.702431	0
rplA	SAUSA300_RS02800	-0.702431	0
SAUSA300_RS12165	SAUSA300_RS12165	-0.705864	0
SAUSA300_RS01655	SAUSA300_RS01655	-0.710963	1.2e-09
SAUSA300_RS05925	SAUSA300_RS05925	-0.715167	0.000194698
rplN	SAUSA300_RS12100	-0.718502	0
SAUSA300_RS11725	SAUSA300_RS11725	-0.718502	0
SAUSA300_RS06985	SAUSA300_RS06985	-0.719331	0
nhaC	SAUSA300_RS12425	-0.723456	0
rpsE	SAUSA300_RS12065	-0.723456	0
rplX	SAUSA300_RS12095	-0.725912	0
SAUSA300_RS00060	SAUSA300_RS00060	-0.729165	8.32772e-05
SAUSA300_RS09575	SAUSA300_RS09575	-0.729974	1e-10
SAUSA300_RS13610	SAUSA300_RS13610	-0.7348	1.32406e-05
SAUSA300_RS03835	SAUSA300_RS03835	-0.737987	8.9646e-06
rpmD	SAUSA300_RS12060	-0.741152	0
rpsH	SAUSA300_RS12080	-0.746634	4.1216e-06
rplP	SAUSA300_RS12115	-0.748963	0
SAUSA300_RS05315	SAUSA300_RS05315	-0.751279	0
mspA	SAUSA300_RS12205	-0.754348	5.8e-09
SAUSA300_RS09935	SAUSA300_RS09935	-0.754348	3.4363e-06
SAUSA300_RS08850	SAUSA300_RS08850	-0.755112	0
secG	SAUSA300_RS04110	-0.756636	1.31876e-05
SAUSA300_RS13580	SAUSA300_RS13580	-0.757396	9.2e-09
rplE	SAUSA300_RS12090	-0.763428	0
SAUSA300_RS07270	SAUSA300_RS07270	-0.769377	0.000130332
SAUSA300_RS00580	SAUSA300_RS00580	-0.786751	0
rplF	SAUSA300_RS12075	-0.788168	0
SAUSA300_RS05305	SAUSA300_RS05305	-0.790285	0
prmC	SAUSA300_RS11405	-0.79379	3.6466e-06
pyrR	SAUSA300_RS05915	-0.799341	0.000777486
SAUSA300_RS09070	SAUSA300_RS09070	-0.800717	7.2e-09
SAUSA300_RS12185	SAUSA300_RS12185	-0.803457	0
rpsS	SAUSA300_RS12130	-0.804139	0
SAUSA300_RS11225	SAUSA300_RS11225	-0.805501	5.893e-07
SAUSA300_RS05460	SAUSA300_RS05460	-0.80956	0
accB	SAUSA300_RS08055	-0.810904	5e-10
SAUSA300_RS12870	SAUSA300_RS12870	-0.822168	0
SAUSA300_RS12710	SAUSA300_RS12710	-0.830589	0.0117674
parE	SAUSA300_RS06785	-0.833784	0
SAUSA300_RS06800	SAUSA300_RS06800	-0.833784	0
SAUSA300_RS06250	SAUSA300_RS06250	-0.835056	9.2e-09
SAUSA300_RS06245	SAUSA300_RS06245	-0.836324	1.6435e-06
SAUSA300_RS13905	SAUSA300_RS13905	-0.842609	0
rplR	SAUSA300_RS12070	-0.843855	4.54616e-05
SAUSA300_RS00370	SAUSA300_RS00370	-0.850646	8e-10
SAUSA300_RS06435	SAUSA300_RS06435	-0.857332	0
SAUSA300_RS12430	SAUSA300_RS12430	-0.857935	0
cyoE	SAUSA300_RS05465	-0.862728	0
brnQ_	SAUSA300_RS00985	-0.875061	0
clfB	SAUSA300_RS14270	-0.881955	0
glpT	SAUSA300_RS01790	-0.883093	1.5357e-06
plsY	SAUSA300_RS06780	-0.887617	0
SAUSA300_RS03825	SAUSA300_RS03825	-0.895423	0
SAUSA300_RS07415	SAUSA300_RS07415	-0.899273	0
SAUSA300_RS08960	SAUSA300_RS08960	-0.90309	0
SAUSA300_RS06675	SAUSA300_RS06675	-0.909021	0
SAUSA300_RS02830	SAUSA300_RS02830	-0.917506	0
SAUSA300_RS13920	SAUSA300_RS13920	-0.922725	2.39152e-05
ptsG_	SAUSA300_RS01005	-0.924279	0
SAUSA300_RS10020	SAUSA300_RS10020	-0.92737	1e-10
SAUSA300_RS13275	SAUSA300_RS13275	-0.942504	6.9e-09
SAUSA300_RS09925	SAUSA300_RS09925	-0.954725	2.5081e-06
rpsQ	SAUSA300_RS12105	-0.957128	0
SAUSA300_RS08025	SAUSA300_RS08025	-0.987666	0.00115819
SAUSA300_RS15260	SAUSA300_RS15260	-1.00303	0.00616297
SAUSA300_RS11755	SAUSA300_RS11755	-1.02938	0.00507019
SAUSA300_RS09970	SAUSA300_RS09970	-1.03262	0.00246298
SAUSA300_RS02315	SAUSA300_RS02315	-1.03663	0
SAUSA300_RS11745	SAUSA300_RS11745	-1.03743	0
SAUSA300_RS00700	SAUSA300_RS00700	-1.03822	0
SAUSA300_RS01480	SAUSA300_RS01480	-1.07335	0
brnQ	SAUSA300_RS07075	-1.07954	0
SAUSA300_RS09900	SAUSA300_RS09900	-1.0799	0
SAUSA300_RS06760	SAUSA300_RS06760	-1.09307	0
SAUSA300_RS03590	SAUSA300_RS03590	-1.21112	0
SAUSA300_RS12965	SAUSA300_RS12965	-1.26529	0
SAUSA300_RS01810	SAUSA300_RS01810	-1.28081	0.000814233
SAUSA300_RS05470	SAUSA300_RS05470	-1.28443	0
SAUSA300_RS05050	SAUSA300_RS05050	-1.35564	6.98006e-05
SAUSA300_RS09920	SAUSA300_RS09920	-1.36605	0.000176413
gltS	SAUSA300_RS12660	-1.37931	0
SAUSA300_RS12830	SAUSA300_RS12830	-1.38364	0.000768914
SAUSA300_RS15815	SAUSA300_RS15815	-1.39393	0.000876417
SAUSA300_RS01875	SAUSA300_RS01875	-1.50853	0
SAUSA300_RS08180	SAUSA300_RS08180	-1.52994	0.000305379
SAUSA300_RS02765	SAUSA300_RS02765	-1.56229	0.0059434
SAUSA300_RS01660	SAUSA300_RS01660	-1.60097	0.00535833
sdpB	SAUSA300_RS12500	-1.61595	1.33094e-05
SAUSA300_RS05040	SAUSA300_RS05040	-1.65715	0.000866192
SAUSA300_RS08235	SAUSA300_RS08235	-1.66792	0.000795926
SAUSA300_RS02895	SAUSA300_RS02895	-1.71925	0.000538202
SAUSA300_RS09860	SAUSA300_RS09860	-1.72665	0.000515986
SAUSA300_RS02710	SAUSA300_RS02710	-1.7632	0
SAUSA300_RS02995	SAUSA300_RS02995	-1.80387	0.000802803
sbnI	SAUSA300_RS00650	-1.81285	0.00189128
SAUSA300_RS02445	SAUSA300_RS02445	-1.93747	6.03e-07
SAUSA300_RS04200	SAUSA300_RS04200	-2.24964	2.34517e-05
SAUSA300_RS03875	SAUSA300_RS03875	-2.31915	3.938e-07
SAUSA300_RS15905	SAUSA300_RS15905	-2.34048	1.63331e-05
SAUSA300_RS09975	SAUSA300_RS09975	-2.38258	4e-09
SAUSA300_RS13330	SAUSA300_RS13330	-2.43454	5.3e-09
SAUSA300_RS09980	SAUSA300_RS09980	-2.62659	8.496e-07
SAUSA300_RS13485	SAUSA300_RS13485	-2.68664	0.000447135
SAUSA300_RS09730	SAUSA300_RS09730	-2.72922	0
SAUSA300_RS05515	SAUSA300_RS05515	-2.7396	0.000291343
SAUSA300_RS12975	SAUSA300_RS12975	-2.74813	0.000339112
SAUSA300_RS12190	SAUSA300_RS12190	-2.75953	0.000248381
SAUSA300_RS09530	SAUSA300_RS09530	-2.77993	0.000234672
SAUSA300_RS00530	SAUSA300_RS00530	-2.79244	0.000205555
SAUSA300_RS12555	SAUSA300_RS12555	-2.82058	0.000205784
SAUSA300_RS07230	SAUSA300_RS07230	-2.8372	0.000134512
SAUSA300_RS09705	SAUSA300_RS09705	-2.8692	0.00012476
esxB	SAUSA300_RS01525	-2.88606	1e-09
SAUSA300_RS06575	SAUSA300_RS06575	-2.89154	0.0001053
SAUSA300_RS16000	SAUSA300_RS16000	-2.92582	5.35903e-05
SAUSA300_RS06505	SAUSA300_RS06505	-2.93584	5.2754e-05
SAUSA300_RS14435	SAUSA300_RS14435	-2.94395	4.14723e-05
SAUSA300_RS08105	SAUSA300_RS08105	-2.95017	4.41076e-05
SAUSA300_RS04945	SAUSA300_RS04945	-2.95036	4.05872e-05
SAUSA300_RS00260	SAUSA300_RS00260	-2.97573	4.14723e-05
SAUSA300_RS14645	SAUSA300_RS14645	-2.98441	3.90314e-05
SAUSA300_RS03745	SAUSA300_RS03745	-3.00196	2.88487e-05
SAUSA300_RS07020	SAUSA300_RS07020	-3.00521	2.07045e-05
lpl8	SAUSA300_RS02235	-3.01105	2.69371e-05
SAUSA300_RS05495	SAUSA300_RS05495	-3.0119	2.23736e-05
SAUSA300_RS14430	SAUSA300_RS14430	-3.05366	1.25491e-05
SAUSA300_RS00690	SAUSA300_RS00690	-3.05632	1.32406e-05
SAUSA300_RS10165	SAUSA300_RS10165	-3.08101	7.2762e-06
SAUSA300_RS13985	SAUSA300_RS13985	-3.08147	7.613e-06
SAUSA300_RS11655	SAUSA300_RS11655	-3.12682	7.6062e-06
SAUSA300_RS14975	SAUSA300_RS14975	-3.12712	5.4413e-06
SAUSA300_RS09525	SAUSA300_RS09525	-3.15406	3.1734e-06
SAUSA300_RS13345	SAUSA300_RS13345	-3.17484	3.3674e-06
SAUSA300_RS14425	SAUSA300_RS14425	-3.18662	2.1286e-06
SAUSA300_RS14245	SAUSA300_RS14245	-3.21145	1.2043e-06
SAUSA300_RS00390	SAUSA300_RS00390	-3.2202	8.584e-07
SAUSA300_RS11235	SAUSA300_RS11235	-3.23003	7.181e-07
mnhD2	SAUSA300_RS03290	-3.27952	4.132e-07
SAUSA300_RS09735	SAUSA300_RS09735	-3.28429	0
gatC	SAUSA300_RS10300	-3.31684	1.382e-07
SAUSA300_RS13440	SAUSA300_RS13440	-3.33187	1.28e-07
SAUSA300_RS01590	SAUSA300_RS01590	-3.41472	9.69e-08
SAUSA300_RS03570	SAUSA300_RS03570	-3.46413	1.13e-08
essB	SAUSA300_RS01510	-3.46723	6.3e-09
SAUSA300_RS01585	SAUSA300_RS01585	-3.47566	4.2e-09
SAUSA300_RS09710	SAUSA300_RS09710	-3.50463	8.4e-09
SAUSA300_RS00250	SAUSA300_RS00250	-3.5398	1.6e-09
SAUSA300_RS09910	SAUSA300_RS09910	-3.54784	2e-08
SAUSA300_RS13055	SAUSA300_RS13055	-3.56768	4e-10
SAUSA300_RS13405	SAUSA300_RS13405	-3.59092	1.3e-09
SAUSA300_RS13335	SAUSA300_RS13335	-3.59739	5e-10
SAUSA300_RS03865	SAUSA300_RS03865	-3.6053	1.2e-09
SAUSA300_RS12970	SAUSA300_RS12970	-3.62454	4e-10
SAUSA300_RS03115	SAUSA300_RS03115	-3.68592	0
SAUSA300_RS15095	SAUSA300_RS15095	-3.6985	0
secE	SAUSA300_RS02785	-3.72752	0
SAUSA300_RS02665	SAUSA300_RS02665	-3.74443	0
SAUSA300_RS01935	SAUSA300_RS01935	-3.77879	0
SAUSA300_RS02265	SAUSA300_RS02265	-3.80142	0
SAUSA300_RS01455	SAUSA300_RS01455	-3.86274	0
SAUSA300_RS01465	SAUSA300_RS01465	-3.98165	0
SAUSA300_RS01555	SAUSA300_RS01555	-4.1179	0
crcB	SAUSA300_RS09435	-4.25552	0
SAUSA300_RS00695	SAUSA300_RS00695	-4.41709	0
fts	SAUSA300_RS05825	-4.43201	0

## Sheet: M4 Top 50 pathways 
Column1	Direction	GSEA analysis: log2FC Pathways	URL	NES	Genes	adj.Pval		S. aureus M4: Top 50 Pathways. Table of the top 50 enriched pathways identified in the pathway analysis of the differentially expressed genes of S. aureus planktonic cells treated with M4. Pathway analysis was performed with iDEP 2.01 using Gene Set Enrichment Analysis (GSEA) in pre-ranked mode using the fgsea package1 with a false discovery rate of 0.1. Details of each pathway include the direct…
1106	Down	rRNA-binding		-0.685	29	0.0011
768	Down	Polysaccharide biosynthetic process, and o-antigen nucleotide sugar biosynthesis		-0.8732	8	0.0018
1099	Down	rRNA binding	http://amigo.geneontology.org/amigo/term/GO:0019843	-0.6729	31	0.0018
522	Down	Mixed, incl. polysaccharide biosynthetic process, and teichoic acid biosynthesis		-0.7966	12	0.0037
612	Down	Nickel transport, and peptide transport		-0.9088	5	0.0069
236	Down	Cytosolic ribosome		-0.7128	15	0.017
1089	Down	Zinc ion transport	http://amigo.geneontology.org/amigo/term/GO:0006829	-0.8527	6	0.018
291	Down	Divalent metal ion transport	http://amigo.geneontology.org/amigo/term/GO:0070838	-0.834	7	0.019
550	Down	Mixed, incl. virulence, and iron ion transport		-0.676	18	0.022
510	Down	Mixed, incl. iron ion transport, and virulence		-0.6944	17	0.024
239	Down	Cytosolic ribosome, and glutamyl-trna aminoacylation		-0.6496	21	0.028
1043	Down	Transferase activity, transferring glycosyl groups	http://amigo.geneontology.org/amigo/term/GO:0016757	-0.6875	16	0.031
1052	Down	Transition metal ion transport	http://amigo.geneontology.org/amigo/term/GO:0000041	-0.7143	13	0.032
238	Down	Cytosolic ribosome		-0.7451	10	0.043
984	Up	Signal		0.6675	43	1.3e-08
1008	Up	Stress response		0.8459	11	5.7e-06
212	Up	Chaperone, and response to copper ion		0.8276	13	6e-06
534	Up	Mixed, incl. secreted, and activator		0.6785	23	9.5e-05
1029	Up	Threonine metabolic process	http://amigo.geneontology.org/amigo/term/GO:0006566	0.9381	5	0.00033
542	Up	Mixed, incl. toxin, and cell adhesion		0.7784	11	0.00033
975	Up	Secreted, and Protease inhibitor		0.7784	11	0.00033
141	Up	Cell killing	http://amigo.geneontology.org/amigo/term/GO:0001906	0.9107	5	0.0018
229	Up	Cytolysis in other organism	http://amigo.geneontology.org/amigo/term/GO:0051715	0.9107	5	0.0018
417	Up	Killing of cells of other organism	http://amigo.geneontology.org/amigo/term/GO:0031640	0.9107	5	0.0018
976	Up	Secreted, and beta-Lactam resistance		0.7291	12	0.002
916	Up	Response to copper ion		0.905	5	0.0021
1007	Up	Stress response		0.6837	15	0.0024
977	Up	Secreted, and inositol phosphate metabolic process		0.6805	14	0.0034
987	Up	Signaling	http://amigo.geneontology.org/amigo/term/GO:0023052	0.6694	15	0.0038
211	Up	Chaperone		0.6694	13	0.0077
514	Up	Mixed, incl. nickel cation binding, and endocytosis		0.8131	6	0.012
515	Up	Mixed, incl. nickel cation binding, and transposase activity		0.8131	6	0.012
331	Up	Glutamate metabolic process	http://amigo.geneontology.org/amigo/term/GO:0006536	0.7561	8	0.012
227	Up	Cytolysis	http://amigo.geneontology.org/amigo/term/GO:0019835	0.745	8	0.015
83	Up	Aspartate family amino acid metabolic process	http://amigo.geneontology.org/amigo/term/GO:0009066	0.7033	10	0.015
920	Up	Response to metal ion	http://amigo.geneontology.org/amigo/term/GO:0010038	0.8423	5	0.016
985	Up	Signal transduction	http://amigo.geneontology.org/amigo/term/GO:0007165	0.6535	12	0.018
921	Up	Response to oxidative stress	http://amigo.geneontology.org/amigo/term/GO:0006979	0.6944	10	0.019
228	Up	Cytolysis	http://amigo.geneontology.org/amigo/term/GO:0019835	0.8219	5	0.021
468	Up	Mixed, incl. activator, and two-component regulatory system		0.6935	9	0.023
396	Up	Intracellular signal transduction	http://amigo.geneontology.org/amigo/term/GO:0035556	0.6458	11	0.023
752	Up	Phosphorelay signal transduction system	http://amigo.geneontology.org/amigo/term/GO:0000160	0.6458	11	0.023
790	Up	Protein folding	http://amigo.geneontology.org/amigo/term/GO:0006457	0.7195	8	0.024
578	Up	Mostly uncharacterized, incl. protein phosphatase, and fatty acid binding		0.7165	8	0.026
270	Up	De novo imp biosynthetic process		0.7042	8	0.032
378	Up	IMP biosynthetic process	http://amigo.geneontology.org/amigo/term/GO:0006188	0.7042	8	0.032
379	Up	IMP metabolic process	http://amigo.geneontology.org/amigo/term/GO:0046040	0.7042	8	0.032
273	Up	De novo posttranslational protein folding		0.7898	5	0.042
1078	Up	Unfolded protein binding	http://amigo.geneontology.org/amigo/term/GO:0051082	0.7898	5	0.042
272	Up	De novo imp biosynthetic process		0.789	5	0.042
