# Supplementary material for: Mechanisms of antibiofilm compounds JG-1 and M4 across multiple species: alterations of protein interactions essential to biofilm formation
Source: Front Cell Infect Microbiol. 2025 Sep 17;15:1631575. doi: 10.3389/fcimb.2025.1631575 (PMC12484186; doi:10.3389/fcimb.2025.1631575)
Supplement: Supplementary Table 5 — TPP proteins. [file Table5.xlsx]

## Sheet: All Salmonella Proteins
			Quantitative Value (Normalized Total Spectra)	Quantitative Value (Normalized Total Spectra)	Quantitative Value (Normalized Total Spectra)	Quantitative Value (Normalized Total Spectra)	Quantitative Value (Normalized Total Spectra)	Quantitative Value (Normalized Total Spectra)	Quantitative Value (Normalized Total Spectra)	Quantitative Value (Normalized Total Spectra)	Quantitative Value (Normalized Total Spectra)	Quantitative Value (Normalized Total Spectra)	Quantitative Value (Normalized Total Spectra)	Quantitative Value (Normalized Total Spectra)	Quantitative Value (Normalized Total Spectra)	Quantitative Value (Normalized Total Spectra)	Quantitative Value (Normalized Total Spectra)	Quantitative Value (Normalized Total Spectra)	Quantitative Value (Normalized Total Spectra)	Quantitative Value (Normalized Total Spectra)	Quantitative Value (Normalized Total Spectra)	Quantitative Value (Normalized Total Spectra)	Quantitative Value (Normalized Total Spectra)
Identified Proteins (2648)	Accession Number	Quantitative Variance	70690_G1_Whole Cells_DMSO_ 25°C _200ng	70690_F1_Whole Cells_DMSO_ 40°C _200ng	70690_D1_Whole Cells_DMSO_ 50°C _200ng	70690_D1_Whole Cells_DMSO_ 60°C _200ng	70690_C1_Whole Cells_DMSO_ 70°C _200ng	70690_B1_Whole Cells_DMSO_ 80°C_200ng	70690_A1_Whole Cells_DMSO_ 90°C_200ng	70690_G2_Whole Cells_JG-1_ 25°C _200ng	70690_F2_Whole Cells_JG-1_ 40°C _200ng	70690_E_Whole Cells_JG-1_ 50°C _200ng	70690_D2_Whole Cells_JG-1_ 60°C _200ng	70690_C2_Whole Cells_JG-1_ 70°C _200ng	70690_B2_Whole Cells_JG-1_ 80°C_200ng	70690_A2_Whole Cells_JG-1_ 90°C_200ng	70690_G3_Whole Cells_M4_ 25°C _200ng	70690_F3_Whole Cells_M4_ 40°C_200ng	70690_E3_Whole Cells_M4_ 50°C _200ng	70690_D3_Whole Cells_M4_ 60°C _200ng	70690_C3_Whole Cells_M4_ 70°C _200ng	70690_B3_Whole Cells_M4_ 80°C _200ng	70690_A3_Whole Cells_M4_ 90°C_200ng
tr|A0A0F6B9Y4|A0A0F6B9Y4_SALT1 DNA-directed RNA polymerase subunit beta OS=Salmonella typhimurium (strain 14028s / SGSC 2262) GN=rpoB PE=3 SV=1	>tr|A0A0F6B9Y4|A0A0F6B9Y4_SALT1	0.06	401	376	351	398	389	393	394	418	398	384	438	393	376	349	359	417	366	423	402	382	390
tr|A0A0F6B592|A0A0F6B592_SALT1 Chaperone protein ClpB OS=Salmonella typhimurium (strain 14028s / SGSC 2262) GN=clpB PE=3 SV=1	>tr|A0A0F6B592|A0A0F6B592_SALT1	0.06	249	256	250	243	230	226	227	255	242	265	293	228	238	246	241	242	254	243	269	263	240
tr|A0A0F6B766|A0A0F6B766_SALT1 Polyribonucleotide nucleotidyltransferase OS=Salmonella typhimurium (strain 14028s / SGSC 2262) GN=pnp PE=3 SV=1	>tr|A0A0F6B766|A0A0F6B766_SALT1	0.06	251	247	241	236	263	244	221	211	228	241	220	228	224	264	241	228	244	232	235	234	233
tr|A0A0F6AWU9|A0A0F6AWU9_SALT1 Acetyltransferase component of pyruvate dehydrogenase complex OS=Salmonella typhimurium (strain 14028s / SGSC 2262) GN=aceF PE=3 SV=1	>tr|A0A0F6AWU9|A0A0F6AWU9_SALT1	0.06	207	205	203	224	226	195	202	200	220	226	196	246	204	220	208	205	213	221	207	221	213
tr|A0A0F6B021|A0A0F6B021_SALT1 Ribonuclease E OS=Salmonella typhimurium (strain 14028s / SGSC 2262) GN=rne PE=3 SV=1	>tr|A0A0F6B021|A0A0F6B021_SALT1	0.06	188	205	186	185	174	192	204	183	179	177	186	189	208	182	173	193	171	181	189	177	188
tr|A0A0F6B6D2|A0A0F6B6D2_SALT1 Lysine--tRNA ligase OS=Salmonella typhimurium (strain 14028s / SGSC 2262) GN=lysS PE=3 SV=1	>tr|A0A0F6B6D2|A0A0F6B6D2_SALT1	0.06	183	174	156	166	189	179	194	193	173	170	205	183	184	180	176	169	182	176	180	168	179
tr|A0A0F6B3D0|A0A0F6B3D0_SALT1 6-phosphogluconate dehydrogenase, decarboxylating OS=Salmonella typhimurium (strain 14028s / SGSC 2262) GN=gnd PE=3 SV=1	>tr|A0A0F6B3D0|A0A0F6B3D0_SALT1	0.06	138	134	132	141	143	129	148	140	140	127	134	148	122	143	142	149	158	132	133	146	140
tr|A0A0F6BBC7|A0A0F6BBC7_SALT1 Putative ABC transporter ATP-binding protein OS=Salmonella typhimurium (strain 14028s / SGSC 2262) GN=yjjK PE=4 SV=1	>tr|A0A0F6BBC7|A0A0F6BBC7_SALT1	0.06	143	148	134	124	140	144	128	144	137	130	144	149	143	144	135	138	128	132	124	129	137
tr|A0A0F6B411|A0A0F6B411_SALT1 Ribonucleoside-diphosphate reductase OS=Salmonella typhimurium (strain 14028s / SGSC 2262) GN=nrdA PE=3 SV=1	>tr|A0A0F6B411|A0A0F6B411_SALT1	0.06	87	89	88	88	100	97	98	98	93	96	101	90	89	80	88	88	81	92	88	91	88
tr|A0A0F6B7P3|A0A0F6B7P3_SALT1 Elongation factor G OS=Salmonella typhimurium (strain 14028s / SGSC 2262) GN=fusA PE=3 SV=1	>tr|A0A0F6B7P3|A0A0F6B7P3_SALT1	0.07	566	531	547	606	584	549	565	632	605	576	588	586	535	451	557	637	610	619	548	557	590
tr|A0A0F6AZN3|A0A0F6AZN3_SALT1 Outer membrane protein A OS=Salmonella typhimurium (strain 14028s / SGSC 2262) GN=ompA PE=1 SV=1	>tr|A0A0F6AZN3|A0A0F6AZN3_SALT1	0.07	481	524	539	467	465	446	515	438	468	478	508	554	584	548	495	481	511	491	503	510	534
tr|A0A0F6B9Y5|A0A0F6B9Y5_SALT1 DNA-directed RNA polymerase subunit beta' OS=Salmonella typhimurium (strain 14028s / SGSC 2262) GN=rpoC PE=3 SV=1	>tr|A0A0F6B9Y5|A0A0F6B9Y5_SALT1	0.07	396	435	427	403	360	462	411	464	395	403	464	407	413	355	418	408	409	432	399	386	379
tr|A0A0F6AZB9|A0A0F6AZB9_SALT1 Pyruvate formate lyase I OS=Salmonella typhimurium (strain 14028s / SGSC 2262) GN=pflB PE=4 SV=1	>tr|A0A0F6AZB9|A0A0F6AZB9_SALT1	0.07	267	279	307	259	259	323	251	267	274	289	314	262	279	278	283	282	265	279	293	274	291
tr|A0A0F6B935|A0A0F6B935_SALT1 ATP synthase subunit beta OS=Salmonella typhimurium (strain 14028s / SGSC 2262) GN=atpD PE=3 SV=1	>tr|A0A0F6B935|A0A0F6B935_SALT1	0.07	251	236	269	260	283	263	307	268	264	278	264	275	304	276	293	249	272	291	252	273	266
tr|A0A0F6B238|A0A0F6B238_SALT1 Oligopeptide transport protein OS=Salmonella typhimurium (strain 14028s / SGSC 2262) GN=oppA PE=4 SV=1	>tr|A0A0F6B238|A0A0F6B238_SALT1	0.07	271	283	277	274	283	245	231	274	273	273	232	230	251	226	275	275	276	266	276	249	268
tr|A0A0F6AWU8|A0A0F6AWU8_SALT1 Pyruvate dehydrogenase E1 component OS=Salmonella typhimurium (strain 14028s / SGSC 2262) GN=aceE PE=4 SV=1	>tr|A0A0F6AWU8|A0A0F6AWU8_SALT1	0.07	250	238	255	261	271	261	253	270	245	257	305	239	254	221	278	270	262	245	252	259	240
tr|A0A0F6B4M2|A0A0F6B4M2_SALT1 Malic enzyme OS=Salmonella typhimurium (strain 14028s / SGSC 2262) GN=maeB PE=4 SV=1	>tr|A0A0F6B4M2|A0A0F6B4M2_SALT1	0.07	178	181	177	176	184	167	183	177	164	190	200	202	161	161	171	165	173	171	178	171	152
tr|A0A0F6AX28|A0A0F6AX28_SALT1 Outer membrane protein assembly factor BamA OS=Salmonella typhimurium (strain 14028s / SGSC 2262) GN=yaeT PE=3 SV=1	>tr|A0A0F6AX28|A0A0F6AX28_SALT1	0.07	184	170	163	171	166	157	163	144	162	170	141	154	179	180	156	179	170	159	157	171	182
tr|A0A0F6B7V7|A0A0F6B7V7_SALT1 Phosphoenolpyruvate carboxykinase (ATP) OS=Salmonella typhimurium (strain 14028s / SGSC 2262) GN=pckA PE=3 SV=1	>tr|A0A0F6B7V7|A0A0F6B7V7_SALT1	0.07	161	177	179	152	146	176	146	157	186	158	161	157	162	149	167	160	174	163	151	149	146
tr|A0A0F6BAN1|A0A0F6BAN1_SALT1 Adenylosuccinate synthetase OS=Salmonella typhimurium (strain 14028s / SGSC 2262) GN=purA PE=3 SV=1	>tr|A0A0F6BAN1|A0A0F6BAN1_SALT1	0.07	159	164	162	168	148	168	158	156	138	155	159	141	176	148	156	154	154	143	156	160	136
tr|A0A0F6B4I1|A0A0F6B4I1_SALT1 Phosphoenolpyruvate-protein phosphotransferase OS=Salmonella typhimurium (strain 14028s / SGSC 2262) GN=ptsI PE=3 SV=1	>tr|A0A0F6B4I1|A0A0F6B4I1_SALT1	0.07	131	126	134	142	159	132	137	140	153	147	148	128	155	137	130	133	140	152	151	137	141
tr|A0A0F6AXW7|A0A0F6AXW7_SALT1 Chaperone protein HtpG OS=Salmonella typhimurium (strain 14028s / SGSC 2262) GN=htpG PE=3 SV=1	>tr|A0A0F6AXW7|A0A0F6AXW7_SALT1	0.07	117	122	125	133	136	119	129	117	114	138	113	125	125	134	121	117	139	121	127	120	139
tr|A0A0F6B8E2|A0A0F6B8E2_SALT1 Glycine--tRNA ligase beta subunit OS=Salmonella typhimurium (strain 14028s / SGSC 2262) GN=glyS PE=3 SV=1	>tr|A0A0F6B8E2|A0A0F6B8E2_SALT1	0.07	125	131	125	112	139	126	124	143	136	117	144	127	126	134	118	122	120	124	113	124	116
tr|A0A0F6AYJ7|A0A0F6AYJ7_SALT1 Phosphoglucomutase OS=Salmonella typhimurium (strain 14028s / SGSC 2262) GN=pgm PE=3 SV=1	>tr|A0A0F6AYJ7|A0A0F6AYJ7_SALT1	0.07	119	115	115	137	116	125	126	129	120	136	108	114	117	129	118	127	106	128	123	127	128
tr|A0A0F6AYN9|A0A0F6AYN9_SALT1 Succinate--CoA ligase [ADP-forming] subunit alpha OS=Salmonella typhimurium (strain 14028s / SGSC 2262) GN=sucD PE=3 SV=1	>tr|A0A0F6AYN9|A0A0F6AYN9_SALT1	0.07	122	120	122	117	125	138	109	123	119	114	118	110	111	112	130	113	129	107	121	116	110
tr|A0A0F6AWJ3|A0A0F6AWJ3_SALT1 Carbamoyl-phosphate synthase small chain OS=Salmonella typhimurium (strain 14028s / SGSC 2262) GN=carA PE=3 SV=1	>tr|A0A0F6AWJ3|A0A0F6AWJ3_SALT1	0.07	101	116	111	108	113	121	111	112	112	108	126	106	99	103	110	115	96	109	122	115	103
tr|A0A0F6AXC2|A0A0F6AXC2_SALT1 Aminoacyl-histidine dipeptidase OS=Salmonella typhimurium (strain 14028s / SGSC 2262) GN=pepD PE=4 SV=1	>tr|A0A0F6AXC2|A0A0F6AXC2_SALT1	0.07	91	93	100	106	95	102	96	99	99	108	105	119	97	97	95	97	101	104	106	93	94
tr|A0A0F6B143|A0A0F6B143_SALT1 Glutathionine S-transferase OS=Salmonella typhimurium (strain 14028s / SGSC 2262) GN=gst PE=4 SV=1	>tr|A0A0F6B143|A0A0F6B143_SALT1	0.07	87	92	87	79	89	80	85	90	88	88	85	88	89	93	78	82	97	75	93	84	80
tr|A0A0F6B1Y3|A0A0F6B1Y3_SALT1 Enoyl-[acyl-carrier-protein] reductase [NADH] OS=Salmonella typhimurium (strain 14028s / SGSC 2262) GN=fabI PE=3 SV=1	>tr|A0A0F6B1Y3|A0A0F6B1Y3_SALT1	0.07	88	84	79	87	77	78	82	78	89	96	80	90	86	82	90	83	81	82	94	77	79
tr|A0A0F6B848|A0A0F6B848_SALT1 Uncharacterized protein OS=Salmonella typhimurium (strain 14028s / SGSC 2262) GN=STM14_4308 PE=4 SV=1	>tr|A0A0F6B848|A0A0F6B848_SALT1	0.07	73	80	81	72	74	68	77	68	79	83	71	78	87	75	80	77	84	81	75	74	71
tr|A0A0F6AZ85|A0A0F6AZ85_SALT1 ATP-dependent Clp protease ATP-binding subunit OS=Salmonella typhimurium (strain 14028s / SGSC 2262) GN=clpA PE=3 SV=1	>tr|A0A0F6AZ85|A0A0F6AZ85_SALT1	0.07	73	68	77	67	71	75	75	78	66	76	84	72	74	83	80	82	79	79	72	82	74
tr|A0A0F6AX15|A0A0F6AX15_SALT1 UPF0325 protein YaeH OS=Salmonella typhimurium (strain 14028s / SGSC 2262) GN=yaeH PE=3 SV=1	>tr|A0A0F6AX15|A0A0F6AX15_SALT1	0.07	52	47	51	51	49	42	53	49	44	47	45	49	48	54	48	52	52	49	48	48	58
tr|A0A0F6B7F0|A0A0F6B7F0_SALT1 Malate dehydrogenase OS=Salmonella typhimurium (strain 14028s / SGSC 2262) GN=mdh PE=3 SV=1	>tr|A0A0F6B7F0|A0A0F6B7F0_SALT1	0.08	323	298	315	342	312	325	336	330	349	342	322	396	303	278	372	328	352	337	331	326	329
tr|A0A0F6AWJ4|A0A0F6AWJ4_SALT1 Carbamoyl-phosphate synthase large chain OS=Salmonella typhimurium (strain 14028s / SGSC 2262) GN=carB PE=3 SV=1	>tr|A0A0F6AWJ4|A0A0F6AWJ4_SALT1	0.08	205	221	218	224	250	288	233	256	241	226	239	207	231	212	234	239	219	225	213	212	220
tr|A0A0F6AWV0|A0A0F6AWV0_SALT1 Dihydrolipoyl dehydrogenase OS=Salmonella typhimurium (strain 14028s / SGSC 2262) GN=lpdA PE=3 SV=1	>tr|A0A0F6AWV0|A0A0F6AWV0_SALT1	0.08	228	196	196	206	191	202	193	177	187	216	196	223	183	205	230	223	179	216	205	202	192
tr|A0A0F6B4X3|A0A0F6B4X3_SALT1 Serine hydroxymethyltransferase OS=Salmonella typhimurium (strain 14028s / SGSC 2262) GN=glyA PE=3 SV=1	>tr|A0A0F6B4X3|A0A0F6B4X3_SALT1	0.08	192	173	199	206	217	167	172	192	199	211	203	179	155	179	198	191	214	183	194	189	191
tr|A0A0F6B6G8|A0A0F6B6G8_SALT1 Fructose-bisphosphate aldolase OS=Salmonella typhimurium (strain 14028s / SGSC 2262) GN=fba PE=3 SV=1	>tr|A0A0F6B6G8|A0A0F6B6G8_SALT1	0.08	162	169	162	164	175	155	163	171	173	174	206	193	181	163	193	191	199	192	162	181	182
tr|A0A0F6AWV4|A0A0F6AWV4_SALT1 Aconitate hydratase B OS=Salmonella typhimurium (strain 14028s / SGSC 2262) GN=acnB PE=3 SV=1	>tr|A0A0F6AWV4|A0A0F6AWV4_SALT1	0.08	170	169	162	193	179	174	190	185	167	188	214	175	148	174	179	162	175	166	162	178	159
tr|A0A0F6B1I0|A0A0F6B1I0_SALT1 Alcohol dehydrogenase OS=Salmonella typhimurium (strain 14028s / SGSC 2262) GN=adhP PE=3 SV=1	>tr|A0A0F6B1I0|A0A0F6B1I0_SALT1	0.08	166	137	159	175	155	164	168	161	164	154	171	170	154	161	158	190	192	165	172	176	182
tr|A0A0F6BAI8|A0A0F6BAI8_SALT1 Aspartate ammonia-lyase OS=Salmonella typhimurium (strain 14028s / SGSC 2262) GN=aspA PE=3 SV=1	>tr|A0A0F6BAI8|A0A0F6BAI8_SALT1	0.08	165	173	168	171	153	173	133	167	155	152	173	154	167	159	145	146	148	155	140	148	132
tr|A0A0F6B0U0|A0A0F6B0U0_SALT1 Phosphoenolpyruvate synthase OS=Salmonella typhimurium (strain 14028s / SGSC 2262) GN=pps PE=3 SV=1	>tr|A0A0F6B0U0|A0A0F6B0U0_SALT1	0.08	172	137	153	144	130	135	146	161	135	154	141	122	138	146	137	135	134	139	156	151	144
tr|A0A0F6B9R7|A0A0F6B9R7_SALT1 Glycerol kinase OS=Salmonella typhimurium (strain 14028s / SGSC 2262) GN=glpK PE=3 SV=1	>tr|A0A0F6B9R7|A0A0F6B9R7_SALT1	0.08	143	124	143	138	136	144	144	163	147	134	150	155	162	121	139	128	138	130	132	145	128
tr|A0A0F6AXS9|A0A0F6AXS9_SALT1 Lon protease OS=Salmonella typhimurium (strain 14028s / SGSC 2262) GN=lon PE=2 SV=1	>tr|A0A0F6AXS9|A0A0F6AXS9_SALT1	0.08	137	145	139	127	120	148	125	137	124	124	163	135	131	133	135	134	127	133	136	127	118
tr|A0A0F6B823|A0A0F6B823_SALT1 Glycerol-3-phosphate transporter periplasmic binding protein OS=Salmonella typhimurium (strain 14028s / SGSC 2262) GN=ugpB PE=4 SV=1	>tr|A0A0F6B823|A0A0F6B823_SALT1	0.08	143	152	139	129	111	115	129	116	126	125	131	125	141	115	133	130	132	135	122	125	117
tr|A0A0F6B160|A0A0F6B160_SALT1 Putative periplasmic protein OS=Salmonella typhimurium (strain 14028s / SGSC 2262) GN=ydgA PE=4 SV=1	>tr|A0A0F6B160|A0A0F6B160_SALT1	0.08	129	128	127	121	105	129	121	118	132	112	111	126	118	108	132	124	105	113	125	133	113
tr|A0A0F6BB01|A0A0F6BB01_SALT1 Valine--tRNA ligase OS=Salmonella typhimurium (strain 14028s / SGSC 2262) GN=valS PE=3 SV=1	>tr|A0A0F6BB01|A0A0F6BB01_SALT1	0.08	122	129	112	122	111	135	107	121	115	120	115	126	101	97	128	109	110	124	120	122	105
tr|A0A0F6B481|A0A0F6B481_SALT1 Phosphate acetyltransferase OS=Salmonella typhimurium (strain 14028s / SGSC 2262) GN=pta PE=3 SV=1	>tr|A0A0F6B481|A0A0F6B481_SALT1	0.08	133	124	112	128	110	107	113	112	121	118	108	118	141	105	119	114	112	109	125	116	107
tr|A0A0F6AX45|A0A0F6AX45_SALT1 Proline--tRNA ligase OS=Salmonella typhimurium (strain 14028s / SGSC 2262) GN=proS PE=3 SV=1	>tr|A0A0F6AX45|A0A0F6AX45_SALT1	0.08	119	115	118	110	112	114	110	115	115	110	105	96	103	141	116	115	123	129	113	126	113
tr|A0A0F6AXT1|A0A0F6AXT1_SALT1 Peptidylprolyl isomerase OS=Salmonella typhimurium (strain 14028s / SGSC 2262) GN=cypD PE=4 SV=1	>tr|A0A0F6AXT1|A0A0F6AXT1_SALT1	0.08	117	117	120	111	100	116	99	106	105	95	91	116	113	108	102	109	99	100	106	105	97
tr|A0A0F6B772|A0A0F6B772_SALT1 Transcription termination/antitermination protein NusA OS=Salmonella typhimurium (strain 14028s / SGSC 2262) GN=nusA PE=3 SV=1	>tr|A0A0F6B772|A0A0F6B772_SALT1	0.08	105	105	107	119	125	98	113	108	111	108	99	106	87	105	100	110	110	112	93	104	104
tr|A0A0F6B9V8|A0A0F6B9V8_SALT1 Phosphoenolpyruvate carboxylase OS=Salmonella typhimurium (strain 14028s / SGSC 2262) GN=ppc PE=3 SV=1	>tr|A0A0F6B9V8|A0A0F6B9V8_SALT1	0.08	104	95	91	97	109	110	101	98	95	88	96	76	99	95	94	93	88	103	98	99	84
tr|A0A0F6AZE8|A0A0F6AZE8_SALT1 Aminotransferase OS=Salmonella typhimurium (strain 14028s / SGSC 2262) GN=aspC PE=3 SV=1	>tr|A0A0F6AZE8|A0A0F6AZE8_SALT1	0.08	83	98	82	95	81	96	85	93	91	100	81	81	83	76	97	89	83	100	91	83	86
tr|A0A0F6B2L1|A0A0F6B2L1_SALT1 Glucose-6-phosphate 1-dehydrogenase OS=Salmonella typhimurium (strain 14028s / SGSC 2262) GN=zwf PE=3 SV=1	>tr|A0A0F6B2L1|A0A0F6B2L1_SALT1	0.08	87	83	85	75	71	78	81	89	84	87	69	74	87	80	81	85	86	92	88	76	77
tr|A0A0F6B4M4|A0A0F6B4M4_SALT1 Transaldolase OS=Salmonella typhimurium (strain 14028s / SGSC 2262) GN=talA PE=3 SV=1	>tr|A0A0F6B4M4|A0A0F6B4M4_SALT1	0.08	75	82	79	76	79	83	81	88	84	81	100	95	85	88	76	74	79	90	81	80	87
tr|A0A0F6B3L1|A0A0F6B3L1_SALT1 Methionine--tRNA ligase OS=Salmonella typhimurium (strain 14028s / SGSC 2262) GN=metG PE=3 SV=1	>tr|A0A0F6B3L1|A0A0F6B3L1_SALT1	0.08	72	74	78	74	70	76	71	78	67	75	69	62	83	78	74	73	77	74	88	85	71
tr|A0A0F6B2P0|A0A0F6B2P0_SALT1 Arginine--tRNA ligase OS=Salmonella typhimurium (strain 14028s / SGSC 2262) GN=argS PE=3 SV=1	>tr|A0A0F6B2P0|A0A0F6B2P0_SALT1	0.08	79	77	70	81	63	68	82	78	73	74	71	62	76	73	79	72	65	80	82	81	75
tr|A0A0F6B3S6|A0A0F6B3S6_SALT1 Bifunctional fructose-specific PTS IIA/HPr protein OS=Salmonella typhimurium (strain 14028s / SGSC 2262) GN=fruF PE=4 SV=1	>tr|A0A0F6B3S6|A0A0F6B3S6_SALT1	0.08	75	78	78	71	63	72	66	61	70	66	56	74	76	71	73	71	80	74	73	75	72
tr|A0A0F6B6S9|A0A0F6B6S9_SALT1 Oxidoreductase OS=Salmonella typhimurium (strain 14028s / SGSC 2262) GN=yghA PE=4 SV=1	>tr|A0A0F6B6S9|A0A0F6B6S9_SALT1	0.08	67	76	71	71	59	76	68	68	69	64	63	67	73	83	69	77	65	63	69	78	66
tr|A0A0F6B1H8|A0A0F6B1H8_SALT1 NAD-dependent malic enzyme OS=Salmonella typhimurium (strain 14028s / SGSC 2262) GN=sfcA PE=3 SV=1	>tr|A0A0F6B1H8|A0A0F6B1H8_SALT1	0.08	59	68	60	64	56	57	53	62	55	57	60	54	52	51	53	62	52	59	61	57	54
tr|A0A0F6B777|A0A0F6B777_SALT1 Phosphoglucosamine mutase OS=Salmonella typhimurium (strain 14028s / SGSC 2262) GN=glmM PE=3 SV=1	>tr|A0A0F6B777|A0A0F6B777_SALT1	0.08	56	58	60	52	51	63	51	59	52	58	58	56	62	55	52	51	56	64	57	53	49
tr|A0A0F6AY22|A0A0F6AY22_SALT1 Cysteine--tRNA ligase OS=Salmonella typhimurium (strain 14028s / SGSC 2262) GN=cysS PE=3 SV=1	>tr|A0A0F6AY22|A0A0F6AY22_SALT1	0.08	57	52	49	51	49	51	48	59	49	47	50	47	43	45	53	52	54	47	58	56	54
tr|A0A0F6AXJ6|A0A0F6AXJ6_SALT1 D-alanine--D-alanine ligase OS=Salmonella typhimurium (strain 14028s / SGSC 2262) GN=ddl_1 PE=3 SV=1	>tr|A0A0F6AXJ6|A0A0F6AXJ6_SALT1	0.08	41	38	37	46	40	41	41	37	36	46	44	41	39	47	42	37	40	38	48	42	43
tr|A0A0F6AWC9|A0A0F6AWC9_SALT1 Chaperone protein DnaK OS=Salmonella typhimurium (strain 14028s / SGSC 2262) GN=dnaK PE=2 SV=1	>tr|A0A0F6AWC9|A0A0F6AWC9_SALT1	0.09	288	369	337	280	297	308	332	326	273	295	309	327	355	372	270	303	305	309	286	307	300
tr|A0A0F6AYN7|A0A0F6AYN7_SALT1 Dihydrolipoyllysine-residue succinyltransferase component of 2-oxoglutarate dehydrogenase complex OS=Salmonella typhimurium (strain 14028s / SGSC 2262) GN=sucB PE=3 SV=1	>tr|A0A0F6AYN7|A0A0F6AYN7_SALT1	0.09	189	191	181	199	176	168	156	167	164	206	200	209	188	204	172	177	197	201	209	195	206
tr|A0A0F6B7M6|A0A0F6B7M6_SALT1 50S ribosomal protein L14 OS=Salmonella typhimurium (strain 14028s / SGSC 2262) GN=rplN PE=3 SV=1	>tr|A0A0F6B7M6|A0A0F6B7M6_SALT1	0.09	165	171	169	176	182	167	161	181	145	179	160	156	176	155	164	202	211	163	164	153	178
tr|A0A0F6AWZ2|A0A0F6AWZ2_SALT1 Ferrichrome outer membrane transporter OS=Salmonella typhimurium (strain 14028s / SGSC 2262) GN=fhuA PE=3 SV=1	>tr|A0A0F6AWZ2|A0A0F6AWZ2_SALT1	0.09	173	186	164	176	161	151	158	147	154	157	126	161	169	197	172	165	161	164	163	165	183
tr|A0A0F6B7M4|A0A0F6B7M4_SALT1 50S ribosomal protein L5 OS=Salmonella typhimurium (strain 14028s / SGSC 2262) GN=rplE PE=3 SV=1	>tr|A0A0F6B7M4|A0A0F6B7M4_SALT1	0.09	142	167	160	152	156	157	158	184	150	152	148	156	160	176	140	162	157	163	130	173	188
tr|A0A0F6B0X2|A0A0F6B0X2_SALT1 Pyruvate kinase OS=Salmonella typhimurium (strain 14028s / SGSC 2262) GN=pykF PE=3 SV=1	>tr|A0A0F6B0X2|A0A0F6B0X2_SALT1	0.09	166	174	174	159	154	141	145	158	161	151	155	140	138	134	179	157	165	141	170	149	129
tr|A0A0F6AX20|A0A0F6AX20_SALT1 30S ribosomal protein S2 OS=Salmonella typhimurium (strain 14028s / SGSC 2262) GN=rpsB PE=3 SV=1	>tr|A0A0F6AX20|A0A0F6AX20_SALT1	0.09	149	146	143	132	141	163	179	145	147	152	169	159	129	164	142	150	130	145	142	145	158
tr|A0A0F6BA74|A0A0F6BA74_SALT1 Maltoporin OS=Salmonella typhimurium (strain 14028s / SGSC 2262) GN=lamB PE=2 SV=1	>tr|A0A0F6BA74|A0A0F6BA74_SALT1	0.09	136	135	129	156	125	119	158	109	146	130	131	139	137	136	131	146	156	132	149	137	148
tr|A0A0F6AYN5|A0A0F6AYN5_SALT1 Succinate dehydrogenase iron-sulfur subunit OS=Salmonella typhimurium (strain 14028s / SGSC 2262) GN=sdhB PE=3 SV=1	>tr|A0A0F6AYN5|A0A0F6AYN5_SALT1	0.09	132	124	128	131	114	140	137	125	115	140	109	109	156	123	133	143	130	137	142	134	136
tr|A0A0F6BA62|A0A0F6BA62_SALT1 Glucose-6-phosphate isomerase OS=Salmonella typhimurium (strain 14028s / SGSC 2262) GN=pgi PE=3 SV=1	>tr|A0A0F6BA62|A0A0F6BA62_SALT1	0.09	117	133	123	118	127	121	133	126	112	129	150	141	121	121	119	146	157	121	132	119	134
tr|A0A0F6AYE6|A0A0F6AYE6_SALT1 Leucine--tRNA ligase OS=Salmonella typhimurium (strain 14028s / SGSC 2262) GN=leuS PE=3 SV=1	>tr|A0A0F6AYE6|A0A0F6AYE6_SALT1	0.09	114	117	118	126	119	135	106	120	116	130	139	101	121	103	112	126	120	111	110	122	103
tr|A0A0F6B1L9|A0A0F6B1L9_SALT1 Gamma-aminobutyraldehyde dehydrogenase OS=Salmonella typhimurium (strain 14028s / SGSC 2262) GN=ydcW PE=3 SV=1	>tr|A0A0F6B1L9|A0A0F6B1L9_SALT1	0.09	104	107	111	103	115	127	101	126	100	113	90	94	111	97	128	112	107	116	117	111	113
tr|A0A0F6B5J2|A0A0F6B5J2_SALT1 Succinate-semialdehyde dehydrogenase I OS=Salmonella typhimurium (strain 14028s / SGSC 2262) GN=gabD PE=3 SV=1	>tr|A0A0F6B5J2|A0A0F6B5J2_SALT1	0.09	104	127	121	96	91	123	106	98	105	110	110	115	106	115	100	99	102	113	115	104	90
tr|A0A0F6B162|A0A0F6B162_SALT1 Fumarate hydratase class I OS=Salmonella typhimurium (strain 14028s / SGSC 2262) GN=fumA PE=3 SV=1	>tr|A0A0F6B162|A0A0F6B162_SALT1	0.09	97	107	88	110	105	116	110	113	105	106	121	107	113	89	96	99	102	94	104	100	87
tr|A0A0F6B6H7|A0A0F6B6H7_SALT1 Transketolase OS=Salmonella typhimurium (strain 14028s / SGSC 2262) GN=tktA PE=3 SV=1	>tr|A0A0F6B6H7|A0A0F6B6H7_SALT1	0.09	100	95	111	107	94	113	101	110	90	104	110	108	84	84	102	88	108	108	106	105	88
tr|A0A0F6BAM7|A0A0F6BAM7_SALT1 Protein HflK OS=Salmonella typhimurium (strain 14028s / SGSC 2262) GN=hflK PE=3 SV=1	>tr|A0A0F6BAM7|A0A0F6BAM7_SALT1	0.09	111	107	121	87	93	92	116	90	89	99	105	115	104	98	98	97	113	106	97	97	107
tr|A0A0F6BBB3|A0A0F6BBB3_SALT1 Thymidine phosphorylase OS=Salmonella typhimurium (strain 14028s / SGSC 2262) GN=deoA PE=3 SV=1	>tr|A0A0F6BBB3|A0A0F6BBB3_SALT1	0.09	108	100	95	110	106	106	90	99	111	97	125	106	103	109	104	112	84	104	108	89	103
tr|A0A0F6B2D7|A0A0F6B2D7_SALT1 Mannose-specific enzyme IIAB OS=Salmonella typhimurium (strain 14028s / SGSC 2262) GN=manX PE=4 SV=1	>tr|A0A0F6B2D7|A0A0F6B2D7_SALT1	0.09	104	104	102	107	101	89	93	98	103	99	84	83	98	121	92	88	97	95	92	110	104
tr|A0A0F6B9S4|A0A0F6B9S4_SALT1 ATP-dependent protease ATPase subunit HslU OS=Salmonella typhimurium (strain 14028s / SGSC 2262) GN=hslU PE=2 SV=1	>tr|A0A0F6B9S4|A0A0F6B9S4_SALT1	0.09	87	93	87	84	95	100	88	100	83	91	109	79	99	92	89	98	86	105	80	94	90
tr|A0A0F6B9G5|A0A0F6B9G5_SALT1 DNA polymerase I OS=Salmonella typhimurium (strain 14028s / SGSC 2262) GN=polA PE=3 SV=1	>tr|A0A0F6B9G5|A0A0F6B9G5_SALT1	0.09	100	101	99	86	79	95	88	105	88	82	83	88	97	100	93	78	79	96	93	92	94
tr|A0A0F6B764|A0A0F6B764_SALT1 ATP-dependent RNA helicase DeaD OS=Salmonella typhimurium (strain 14028s / SGSC 2262) GN=deaD PE=3 SV=1	>tr|A0A0F6B764|A0A0F6B764_SALT1	0.09	108	99	84	94	93	91	98	92	82	94	73	88	96	88	93	76	86	83	91	91	96
tr|A0A0F6B403|A0A0F6B403_SALT1 DNA gyrase subunit A OS=Salmonella typhimurium (strain 14028s / SGSC 2262) GN=gyrA PE=3 SV=1	>tr|A0A0F6B403|A0A0F6B403_SALT1	0.09	87	105	85	95	91	82	75	81	84	89	79	101	101	88	83	93	81	80	97	91	88
tr|A0A0F6AZU0|A0A0F6AZU0_SALT1 NAD(P)H dehydrogenase (quinone) OS=Salmonella typhimurium (strain 14028s / SGSC 2262) GN=wraB PE=3 SV=1	>tr|A0A0F6AZU0|A0A0F6AZU0_SALT1	0.09	84	89	81	78	74	76	98	69	86	84	86	88	102	86	85	85	91	89	89	92	95
tr|A0A0F6B930|A0A0F6B930_SALT1 Glutamine--fructose-6-phosphate aminotransferase [isomerizing] OS=Salmonella typhimurium (strain 14028s / SGSC 2262) GN=glmS PE=3 SV=1	>tr|A0A0F6B930|A0A0F6B930_SALT1	0.09	82	78	78	86	85	99	72	96	84	83	96	98	81	97	88	85	94	83	87	82	75
tr|A0A0F6AXS8|A0A0F6AXS8_SALT1 ATP-dependent Clp protease ATP-binding subunit ClpX OS=Salmonella typhimurium (strain 14028s / SGSC 2262) GN=clpX PE=3 SV=1	>tr|A0A0F6AXS8|A0A0F6AXS8_SALT1	0.09	79	70	82	89	77	84	81	75	86	72	70	72	72	97	69	81	81	78	78	72	72
tr|A0A0F6B7T9|A0A0F6B7T9_SALT1 Cell division protein DamX OS=Salmonella typhimurium (strain 14028s / SGSC 2262) GN=damX PE=3 SV=1	>tr|A0A0F6B7T9|A0A0F6B7T9_SALT1	0.09	69	61	77	71	61	75	77	74	72	65	69	66	79	72	70	71	66	59	61	68	78
tr|A0A0F6BA09|A0A0F6BA09_SALT1 Phosphoribosylamine--glycine ligase OS=Salmonella typhimurium (strain 14028s / SGSC 2262) GN=purD PE=3 SV=1	>tr|A0A0F6BA09|A0A0F6BA09_SALT1	0.09	68	60	59	77	63	70	62	62	77	64	75	65	58	65	68	69	64	64	69	72	61
tr|A0A0F6B0N6|A0A0F6B0N6_SALT1 N-succinylglutamate 5-semialdehyde dehydrogenase OS=Salmonella typhimurium (strain 14028s / SGSC 2262) GN=astD PE=3 SV=1	>tr|A0A0F6B0N6|A0A0F6B0N6_SALT1	0.09	70	57	67	63	66	64	59	65	57	71	53	55	71	62	61	76	61	59	62	56	63
tr|A0A0F6B7Y8|A0A0F6B7Y8_SALT1 Glycerol-3-phosphate dehydrogenase OS=Salmonella typhimurium (strain 14028s / SGSC 2262) GN=glpD PE=3 SV=1	>tr|A0A0F6B7Y8|A0A0F6B7Y8_SALT1	0.09	55	53	54	60	50	63	58	68	63	58	68	58	50	67	63	59	63	58	58	51	52
tr|A0A0F6AWM7|A0A0F6AWM7_SALT1 Chaperone SurA OS=Salmonella typhimurium (strain 14028s / SGSC 2262) GN=surA PE=1 SV=1	>tr|A0A0F6AWM7|A0A0F6AWM7_SALT1	0.09	56	61	64	58	58	53	49	51	57	54	61	58	62	71	53	56	62	50	63	55	58
tr|A0A0F6B801|A0A0F6B801_SALT1 Aspartate-semialdehyde dehydrogenase OS=Salmonella typhimurium (strain 14028s / SGSC 2262) GN=asd PE=3 SV=1	>tr|A0A0F6B801|A0A0F6B801_SALT1	0.09	58	54	51	53	61	52	62	55	60	52	43	48	59	54	55	54	64	60	56	49	54
tr|A0A0F6B0N7|A0A0F6B0N7_SALT1 N-succinylarginine dihydrolase OS=Salmonella typhimurium (strain 14028s / SGSC 2262) GN=astB PE=3 SV=1	>tr|A0A0F6B0N7|A0A0F6B0N7_SALT1	0.09	66	60	49	51	57	61	67	54	56	58	58	58	53	49	63	58	54	59	53	51	52
tr|A0A0F6AZ34|A0A0F6AZ34_SALT1 D-alanyl-D-alanine carboxypeptidase fraction C OS=Salmonella typhimurium (strain 14028s / SGSC 2262) GN=dacC PE=3 SV=1	>tr|A0A0F6AZ34|A0A0F6AZ34_SALT1	0.09	61	45	51	60	52	57	53	50	54	56	55	52	59	62	61	57	54	56	44	55	62
tr|A0A0F6AZY1|A0A0F6AZY1_SALT1 Glucans biosynthesis protein G OS=Salmonella typhimurium (strain 14028s / SGSC 2262) GN=mdoG PE=3 SV=1	>tr|A0A0F6AZY1|A0A0F6AZY1_SALT1	0.09	47	55	55	47	57	53	53	46	49	49	53	52	44	50	52	43	54	48	43	56	56
tr|A0A0F6AZZ8|A0A0F6AZZ8_SALT1 Glutaredoxin 2 OS=Salmonella typhimurium (strain 14028s / SGSC 2262) GN=grxB PE=4 SV=1	>tr|A0A0F6AZZ8|A0A0F6AZZ8_SALT1	0.09	50	45	47	53	46	45	51	43	58	56	43	56	52	46	53	54	49	54	52	50	54
tr|A0A0F6B7R5|A0A0F6B7R5_SALT1 cAMP-regulatory protein OS=Salmonella typhimurium (strain 14028s / SGSC 2262) GN=crp PE=4 SV=1	>tr|A0A0F6B7R5|A0A0F6B7R5_SALT1	0.09	52	48	44	41	44	46	47	48	51	48	60	43	44	52	49	53	50	49	49	51	53
tr|A0A0F6BAW1|A0A0F6BAW1_SALT1 Peptidase PmbA OS=Salmonella typhimurium (strain 14028s / SGSC 2262) GN=pmbA PE=4 SV=1	>tr|A0A0F6BAW1|A0A0F6BAW1_SALT1	0.09	40	43	44	45	48	43	45	49	50	50	46	42	45	47	49	50	40	40	49	36	46
tr|A0A0F6B751|A0A0F6B751_SALT1 Uncharacterized protein OS=Salmonella typhimurium (strain 14028s / SGSC 2262) GN=yraP PE=4 SV=1	>tr|A0A0F6B751|A0A0F6B751_SALT1	0.09	37	36	38	33	33	38	37	35	34	35	36	29	43	40	33	40	40	35	30	33	35
tr|A0A0F6BAJ3|A0A0F6BAJ3_SALT1 60 kDa chaperonin OS=Salmonella typhimurium (strain 14028s / SGSC 2262) GN=groEL PE=3 SV=1	>tr|A0A0F6BAJ3|A0A0F6BAJ3_SALT1	0.1	843	897	856	807	927	661	709	750	756	858	905	853	834	740	641	863	866	776	685	716	808
tr|A0A0F6B241|A0A0F6B241_SALT1 Aldehyde-alcohol dehydrogenase OS=Salmonella typhimurium (strain 14028s / SGSC 2262) GN=adhE PE=3 SV=1	>tr|A0A0F6B241|A0A0F6B241_SALT1	0.1	351	399	349	372	390	438	367	468	372	386	477	360	342	332	415	444	392	417	369	361	407
tr|A0A0F6AXS5|A0A0F6AXS5_SALT1 Trigger factor OS=Salmonella typhimurium (strain 14028s / SGSC 2262) GN=tig PE=3 SV=1	>tr|A0A0F6AXS5|A0A0F6AXS5_SALT1	0.1	247	234	253	220	290	204	224	210	284	251	223	240	205	254	241	231	253	266	247	274	274
tr|A0A0F6B8B4|A0A0F6B8B4_SALT1 Dipeptide transport protein OS=Salmonella typhimurium (strain 14028s / SGSC 2262) GN=dppA PE=4 SV=1	>tr|A0A0F6B8B4|A0A0F6B8B4_SALT1	0.1	212	203	214	200	182	172	165	160	185	211	183	166	157	196	196	214	193	175	177	187	174
tr|A0A0F6BAC8|A0A0F6BAC8_SALT1 Acetyl-coenzyme A synthetase OS=Salmonella typhimurium (strain 14028s / SGSC 2262) GN=acs PE=3 SV=1	>tr|A0A0F6BAC8|A0A0F6BAC8_SALT1	0.1	180	182	186	208	183	179	180	191	216	210	184	162	148	137	201	193	194	176	188	189	171
tr|A0A0F6B7N0|A0A0F6B7N0_SALT1 30S ribosomal protein S3 OS=Salmonella typhimurium (strain 14028s / SGSC 2262) GN=rpsC PE=3 SV=1	>tr|A0A0F6B7N0|A0A0F6B7N0_SALT1	0.1	159	205	172	176	192	165	154	170	160	158	134	142	169	177	149	164	179	167	176	156	172
tr|A0A0F6B076|A0A0F6B076_SALT1 Isocitrate dehydrogenase [NADP] OS=Salmonella typhimurium (strain 14028s / SGSC 2262) GN=icdA PE=4 SV=1	>tr|A0A0F6B076|A0A0F6B076_SALT1	0.1	143	130	142	162	158	149	166	188	152	162	184	168	138	131	155	163	167	176	155	164	157
tr|A0A0F6AYG2|A0A0F6AYG2_SALT1 Glutamate and aspartate transporter subunit OS=Salmonella typhimurium (strain 14028s / SGSC 2262) GN=gltI PE=4 SV=1	>tr|A0A0F6AYG2|A0A0F6AYG2_SALT1	0.1	163	167	180	144	164	156	165	155	159	166	146	136	185	161	152	145	156	135	124	138	155
tr|A0A0F6B3Q1|A0A0F6B3Q1_SALT1 Galactose transport protein OS=Salmonella typhimurium (strain 14028s / SGSC 2262) GN=mglB PE=4 SV=1	>tr|A0A0F6B3Q1|A0A0F6B3Q1_SALT1	0.1	155	159	152	148	135	133	164	130	132	132	150	185	180	164	147	149	131	134	152	150	151
tr|A0A0F6B0L0|A0A0F6B0L0_SALT1 Putative serine protein kinase OS=Salmonella typhimurium (strain 14028s / SGSC 2262) GN=yeaG PE=4 SV=1	>tr|A0A0F6B0L0|A0A0F6B0L0_SALT1	0.1	130	134	134	149	120	143	138	139	129	145	156	119	126	126	171	135	164	160	154	151	133
tr|A0A0F6AX48|A0A0F6AX48_SALT1 Lipoprotein OS=Salmonella typhimurium (strain 14028s / SGSC 2262) GN=metQ PE=3 SV=1	>tr|A0A0F6AX48|A0A0F6AX48_SALT1	0.1	146	133	135	137	137	126	146	124	126	134	89	119	134	136	118	124	131	118	121	138	142
tr|A0A0F6BA10|A0A0F6BA10_SALT1 Bifunctional purine biosynthesis protein PurH OS=Salmonella typhimurium (strain 14028s / SGSC 2262) GN=purH PE=3 SV=1	>tr|A0A0F6BA10|A0A0F6BA10_SALT1	0.1	137	145	132	131	140	128	119	142	138	140	100	94	125	135	131	127	123	125	143	130	126
tr|A0A0F6BA18|A0A0F6BA18_SALT1 Malate synthase OS=Salmonella typhimurium (strain 14028s / SGSC 2262) GN=aceB PE=3 SV=1	>tr|A0A0F6BA18|A0A0F6BA18_SALT1	0.1	119	113	97	118	121	127	101	136	117	112	148	127	116	113	118	137	128	120	106	126	127
tr|A0A0F6AYQ1|A0A0F6AYQ1_SALT1 Protein TolB OS=Salmonella typhimurium (strain 14028s / SGSC 2262) GN=tolB PE=3 SV=1	>tr|A0A0F6AYQ1|A0A0F6AYQ1_SALT1	0.1	124	111	124	133	99	120	118	91	132	120	101	115	115	125	124	96	108	107	105	118	132
tr|A0A0F6B7M1|A0A0F6B7M1_SALT1 50S ribosomal protein L6 OS=Salmonella typhimurium (strain 14028s / SGSC 2262) GN=rplF PE=3 SV=1	>tr|A0A0F6B7M1|A0A0F6B7M1_SALT1	0.1	99	117	115	116	105	123	123	98	115	114	89	123	105	117	126	106	115	121	128	138	118
tr|A0A0F6B480|A0A0F6B480_SALT1 Acetate kinase OS=Salmonella typhimurium (strain 14028s / SGSC 2262) GN=ackA PE=3 SV=1	>tr|A0A0F6B480|A0A0F6B480_SALT1	0.1	99	94	102	99	111	110	106	118	106	106	139	108	100	99	120	92	116	116	104	109	99
tr|A0A0F6B7P4|A0A0F6B7P4_SALT1 30S ribosomal protein S7 OS=Salmonella typhimurium (strain 14028s / SGSC 2262) GN=rpsG PE=3 SV=1	>tr|A0A0F6B7P4|A0A0F6B7P4_SALT1	0.1	106	94	114	108	105	100	126	97	99	109	110	133	97	137	101	112	120	104	111	112	116
tr|A0A0F6B465|A0A0F6B465_SALT1 NADH-quinone oxidoreductase subunit C/D OS=Salmonella typhimurium (strain 14028s / SGSC 2262) GN=nuoC PE=3 SV=1	>tr|A0A0F6B465|A0A0F6B465_SALT1	0.1	111	98	91	107	116	106	100	132	106	132	126	120	93	98	103	116	117	105	106	106	114
tr|A0A0F6AXR9|A0A0F6AXR9_SALT1 Ubiquinol oxidase subunit 2 OS=Salmonella typhimurium (strain 14028s / SGSC 2262) GN=cyoA PE=3 SV=1	>tr|A0A0F6AXR9|A0A0F6AXR9_SALT1	0.1	101	102	107	109	92	100	112	115	95	101	85	87	110	80	94	101	108	100	112	106	89
tr|A0A0F6AZE4|A0A0F6AZE4_SALT1 Chromosome partition protein MukB OS=Salmonella typhimurium (strain 14028s / SGSC 2262) GN=mukB PE=3 SV=1	>tr|A0A0F6AZE4|A0A0F6AZE4_SALT1	0.1	92	89	89	98	93	122	93	110	110	97	116	100	102	81	94	93	92	105	89	88	96
tr|A0A0F6B781|A0A0F6B781_SALT1 ATP-dependent zinc metalloprotease FtsH OS=Salmonella typhimurium (strain 14028s / SGSC 2262) GN=hflB PE=3 SV=1	>tr|A0A0F6B781|A0A0F6B781_SALT1	0.1	95	90	95	96	91	92	97	99	101	91	85	122	86	107	98	80	89	83	99	91	86
tr|A0A0F6BAN3|A0A0F6BAN3_SALT1 Ribonuclease R OS=Salmonella typhimurium (strain 14028s / SGSC 2262) GN=vacB PE=3 SV=1	>tr|A0A0F6BAN3|A0A0F6BAN3_SALT1	0.1	100	91	79	96	90	86	100	96	85	89	84	75	102	72	103	95	91	100	105	96	91
tr|A0A0F6B8K5|A0A0F6B8K5_SALT1 L-threonine 3-dehydrogenase OS=Salmonella typhimurium (strain 14028s / SGSC 2262) GN=tdh PE=3 SV=1	>tr|A0A0F6B8K5|A0A0F6B8K5_SALT1	0.1	86	78	88	78	91	89	94	97	84	92	85	115	75	76	95	95	81	93	87	96	93
tr|A0A0F6B200|A0A0F6B200_SALT1 Aconitate hydratase OS=Salmonella typhimurium (strain 14028s / SGSC 2262) GN=acnA PE=3 SV=1	>tr|A0A0F6B200|A0A0F6B200_SALT1	0.1	99	99	101	82	83	91	90	87	95	92	88	79	101	111	95	81	78	88	105	92	80
tr|A0A0F6AZT8|A0A0F6AZT8_SALT1 Glucose-1-phosphatase/inositol phosphatase OS=Salmonella typhimurium (strain 14028s / SGSC 2262) GN=agp PE=4 SV=1	>tr|A0A0F6AZT8|A0A0F6AZT8_SALT1	0.1	90	106	95	83	98	90	93	80	84	93	88	73	107	104	82	85	83	91	95	94	90
tr|A0A0F6BAM8|A0A0F6BAM8_SALT1 Protein HflC OS=Salmonella typhimurium (strain 14028s / SGSC 2262) GN=hflC PE=3 SV=1	>tr|A0A0F6BAM8|A0A0F6BAM8_SALT1	0.1	83	102	96	88	78	72	92	78	84	87	75	73	92	85	88	81	87	99	94	95	97
tr|A0A0F6B5I6|A0A0F6B5I6_SALT1 Tricarboxylic transport OS=Salmonella typhimurium (strain 14028s / SGSC 2262) GN=STM14_3361 PE=4 SV=1	>tr|A0A0F6B5I6|A0A0F6B5I6_SALT1	0.1	93	98	93	92	88	97	84	89	89	93	81	102	87	85	71	79	87	74	78	72	78
tr|A0A0F6B4V8|A0A0F6B4V8_SALT1 Cysteine desulfurase IscS OS=Salmonella typhimurium (strain 14028s / SGSC 2262) GN=nifS PE=3 SV=1	>tr|A0A0F6B4V8|A0A0F6B4V8_SALT1	0.1	77	89	89	89	77	95	75	85	79	80	66	71	96	85	92	89	77	74	83	88	74
tr|A0A0F6BA72|A0A0F6BA72_SALT1 Maltose ABC transporter periplasmic protein OS=Salmonella typhimurium (strain 14028s / SGSC 2262) GN=malE PE=4 SV=1	>tr|A0A0F6BA72|A0A0F6BA72_SALT1	0.1	76	63	84	78	80	65	84	85	84	84	73	62	76	71	79	80	89	76	83	85	93
tr|A0A0F6B624|A0A0F6B624_SALT1 CTP synthase OS=Salmonella typhimurium (strain 14028s / SGSC 2262) GN=pyrG PE=3 SV=1	>tr|A0A0F6B624|A0A0F6B624_SALT1	0.1	72	65	57	73	76	70	71	77	66	76	80	63	64	67	71	86	78	71	80	70	65
tr|A0A0F6AZC5|A0A0F6AZC5_SALT1 Phosphoserine aminotransferase OS=Salmonella typhimurium (strain 14028s / SGSC 2262) GN=serC PE=3 SV=1	>tr|A0A0F6AZC5|A0A0F6AZC5_SALT1	0.1	82	70	70	65	78	67	66	73	74	69	60	56	84	75	71	70	80	65	71	78	66
tr|A0A0F6B4U5|A0A0F6B4U5_SALT1 Putative inner membrane lipoprotein OS=Salmonella typhimurium (strain 14028s / SGSC 2262) GN=STM14_3105 PE=4 SV=1	>tr|A0A0F6B4U5|A0A0F6B4U5_SALT1	0.1	62	73	60	68	72	76	72	68	66	76	54	75	65	76	61	56	61	70	62	73	72
tr|A0A0F6B3E0|A0A0F6B3E0_SALT1 CDP glucose 4,6-dehydratase OS=Salmonella typhimurium (strain 14028s / SGSC 2262) GN=rfbG PE=4 SV=1	>tr|A0A0F6B3E0|A0A0F6B3E0_SALT1	0.1	73	78	72	66	59	66	66	59	67	87	68	65	63	72	73	75	69	70	74	74	60
tr|A0A0F6B499|A0A0F6B499_SALT1 Lysine/arginine/ornithine transport protein OS=Salmonella typhimurium (strain 14028s / SGSC 2262) GN=argT PE=3 SV=1	>tr|A0A0F6B499|A0A0F6B499_SALT1	0.1	76	69	69	64	58	54	67	56	52	62	58	58	68	72	67	67	74	60	69	63	62
tr|A0A0F6B3C8|A0A0F6B3C8_SALT1 Lipopolysaccharide O-antigen chain length regulator OS=Salmonella typhimurium (strain 14028s / SGSC 2262) GN=wzzB PE=4 SV=1	>tr|A0A0F6B3C8|A0A0F6B3C8_SALT1	0.1	67	74	68	59	60	59	68	59	70	70	56	54	78	72	71	56	65	59	69	71	68
tr|A0A0F6B040|A0A0F6B040_SALT1 Glucose-specific PTS system IIBC components OS=Salmonella typhimurium (strain 14028s / SGSC 2262) GN=ptsG PE=4 SV=1	>tr|A0A0F6B040|A0A0F6B040_SALT1	0.1	66	72	67	58	57	68	59	55	66	62	55	65	70	59	57	61	77	68	63	59	57
tr|A0A0F6B6Z4|A0A0F6B6Z4_SALT1 RNA polymerase sigma factor RpoD OS=Salmonella typhimurium (strain 14028s / SGSC 2262) GN=rpoD PE=3 SV=1	>tr|A0A0F6B6Z4|A0A0F6B6Z4_SALT1	0.1	69	60	69	60	77	63	64	57	50	67	79	66	61	57	61	63	63	64	61	57	69
tr|A0A0F6B9W4|A0A0F6B9W4_SALT1 Soluble pyridine nucleotide transhydrogenase OS=Salmonella typhimurium (strain 14028s / SGSC 2262) GN=udhA PE=3 SV=1	>tr|A0A0F6B9W4|A0A0F6B9W4_SALT1	0.1	63	55	55	60	56	45	60	59	69	61	69	63	53	49	52	59	56	60	54	55	56
tr|A0A0F6B7C4|A0A0F6B7C4_SALT1 Cytosine deaminase OS=Salmonella typhimurium (strain 14028s / SGSC 2262) GN=STM14_4025 PE=4 SV=1	>tr|A0A0F6B7C4|A0A0F6B7C4_SALT1	0.1	61	51	52	60	54	56	59	62	55	53	74	61	46	58	56	58	58	59	55	52	51
tr|A0A0F6B6G5|A0A0F6B6G5_SALT1 Uncharacterized protein OS=Salmonella typhimurium (strain 14028s / SGSC 2262) GN=yggE PE=4 SV=1	>tr|A0A0F6B6G5|A0A0F6B6G5_SALT1	0.1	60	64	69	54	61	56	59	50	51	55	48	52	54	68	52	49	53	59	56	56	57
tr|A0A0F6B7L3|A0A0F6B7L3_SALT1 30S ribosomal protein S11 OS=Salmonella typhimurium (strain 14028s / SGSC 2262) GN=rpsK PE=3 SV=1	>tr|A0A0F6B7L3|A0A0F6B7L3_SALT1	0.1	55	41	45	53	55	49	50	55	50	52	50	56	56	51	52	52	54	60	57	56	68
tr|A0A0F6B4Q5|A0A0F6B4Q5_SALT1 Phosphoribosylformylglycinamidine cyclo-ligase OS=Salmonella typhimurium (strain 14028s / SGSC 2262) GN=purM PE=3 SV=1	>tr|A0A0F6B4Q5|A0A0F6B4Q5_SALT1	0.1	52	58	44	49	48	62	57	60	61	56	43	56	57	54	58	51	45	54	55	58	49
tr|A0A0F6B7T5|A0A0F6B7T5_SALT1 Tryptophan--tRNA ligase OS=Salmonella typhimurium (strain 14028s / SGSC 2262) GN=trpS PE=3 SV=1	>tr|A0A0F6B7T5|A0A0F6B7T5_SALT1	0.1	51	44	41	45	50	47	47	47	52	56	46	51	41	46	48	47	42	45	57	58	48
tr|A0A0F6AXI1|A0A0F6AXI1_SALT1 2-methylcitrate dehydratase OS=Salmonella typhimurium (strain 14028s / SGSC 2262) GN=prpD PE=4 SV=1	>tr|A0A0F6AXI1|A0A0F6AXI1_SALT1	0.1	51	47	43	44	49	47	46	38	41	41	35	38	40	42	44	39	45	52	45	48	44
tr|A0A0F6AX05|A0A0F6AX05_SALT1 Glutamate-1-semialdehyde 2,1-aminomutase OS=Salmonella typhimurium (strain 14028s / SGSC 2262) GN=hemL PE=3 SV=1	>tr|A0A0F6AX05|A0A0F6AX05_SALT1	0.1	51	42	40	42	46	37	40	48	49	46	36	36	44	39	44	42	39	43	47	45	44
tr|A0A0F6B4Q7|A0A0F6B4Q7_SALT1 Polyphosphate kinase OS=Salmonella typhimurium (strain 14028s / SGSC 2262) GN=ppk PE=3 SV=1	>tr|A0A0F6B4Q7|A0A0F6B4Q7_SALT1	0.1	34	52	37	44	48	40	43	46	44	37	46	40	48	46	38	43	39	39	43	41	41
tr|A0A0F6B5K8|A0A0F6B5K8_SALT1 Uncharacterized protein OS=Salmonella typhimurium (strain 14028s / SGSC 2262) GN=ygaM PE=4 SV=1	>tr|A0A0F6B5K8|A0A0F6B5K8_SALT1	0.1	41	35	37	46	38	41	42	39	39	43	48	46	38	46	42	51	43	42	44	43	49
tr|A0A0F6B4T5|A0A0F6B4T5_SALT1 Cytoskeleton protein RodZ OS=Salmonella typhimurium (strain 14028s / SGSC 2262) GN=yfgA PE=3 SV=1	>tr|A0A0F6B4T5|A0A0F6B4T5_SALT1	0.1	43	38	45	45	36	42	46	41	41	37	43	34	47	34	43	44	40	35	33	41	43
tr|A0A0F6BBA3|A0A0F6BBA3_SALT1 Peptide chain release factor 3 OS=Salmonella typhimurium (strain 14028s / SGSC 2262) GN=prfC PE=3 SV=1	>tr|A0A0F6BBA3|A0A0F6BBA3_SALT1	0.1	36	42	42	34	35	38	35	34	36	33	36	36	31	35	37	38	36	34	42	43	44
tr|A0A0F6B6F5|A0A0F6B6F5_SALT1 Proline aminopeptidase P II OS=Salmonella typhimurium (strain 14028s / SGSC 2262) GN=pepP PE=4 SV=1	>tr|A0A0F6B6F5|A0A0F6B6F5_SALT1	0.1	34	35	33	39	34	40	39	41	31	35	36	29	41	37	31	39	35	33	37	30	32
tr|A0A0F6AYS4|A0A0F6AYS4_SALT1 Galactokinase OS=Salmonella typhimurium (strain 14028s / SGSC 2262) GN=galK PE=3 SV=1	>tr|A0A0F6AYS4|A0A0F6AYS4_SALT1	0.1	35	29	35	26	25	29	30	29	29	31	35	28	31	26	32	32	29	30	34	32	28
tr|A0A0F6B121|A0A0F6B121_SALT1 HTH-type transcriptional repressor PurR OS=Salmonella typhimurium (strain 14028s / SGSC 2262) GN=purR PE=3 SV=1	>tr|A0A0F6B121|A0A0F6B121_SALT1	0.1	33	31	35	26	30	29	27	31	28	33	29	29	29	25	31	30	28	27	32	28	22
tr|A0A0F6AWQ8|A0A0F6AWQ8_SALT1 DNA-binding transcriptional regulator FruR OS=Salmonella typhimurium (strain 14028s / SGSC 2262) GN=fruR PE=4 SV=1	>tr|A0A0F6AWQ8|A0A0F6AWQ8_SALT1	0.1	27	26	30	28	32	29	29	32	24	28	26	27	24	23	28	30	28	28	28	31	35
tr|A0A0F6BBD1|A0A0F6BBD1_SALT1 Probable phosphoglycerate mutase GpmB OS=Salmonella typhimurium (strain 14028s / SGSC 2262) GN=gpmB PE=3 SV=1	>tr|A0A0F6BBD1|A0A0F6BBD1_SALT1	0.1	20	24	27	30	23	24	30	25	25	27	20	24	25	23	23	25	28	27	26	25	26
tr|A0A0F6B3C3|A0A0F6B3C3_SALT1 Histidine biosynthesis bifunctional protein HisB OS=Salmonella typhimurium (strain 14028s / SGSC 2262) GN=hisB PE=3 SV=1	>tr|A0A0F6B3C3|A0A0F6B3C3_SALT1	0.1	22	29	25	24	23	25	27	23	22	29	25	21	29	22	27	22	27	27	25	27	25
tr|A0A0F6BB71|A0A0F6BB71_SALT1 Putative GTP-binding protein YjiA OS=Salmonella typhimurium (strain 14028s / SGSC 2262) GN=yjiA PE=4 SV=1	>tr|A0A0F6BB71|A0A0F6BB71_SALT1	0.1	21	19	16	21	21	22	21	22	18	21	23	24	21	18	20	19	26	22	23	22	19
tr|A0A0F6B9D5|A0A0F6B9D5_SALT1 Uridine phosphorylase OS=Salmonella typhimurium (strain 14028s / SGSC 2262) GN=udp PE=3 SV=1	>tr|A0A0F6B9D5|A0A0F6B9D5_SALT1	0.11	650	553	572	716	724	677	663	641	608	736	629	598	680	565	641	834	684	607	676	761	743
tr|A0A0F6AX21|A0A0F6AX21_SALT1 Elongation factor Ts OS=Salmonella typhimurium (strain 14028s / SGSC 2262) GN=tsf PE=3 SV=1	>tr|A0A0F6AX21|A0A0F6AX21_SALT1	0.11	296	248	245	253	275	251	265	243	279	299	325	367	263	257	290	323	319	305	282	288	301
tr|A0A0F6B771|A0A0F6B771_SALT1 Translation initiation factor IF-2 OS=Salmonella typhimurium (strain 14028s / SGSC 2262) GN=infB PE=3 SV=1	>tr|A0A0F6B771|A0A0F6B771_SALT1	0.11	235	230	215	246	246	221	231	260	256	235	340	280	235	201	248	239	256	258	253	223	250
tr|A0A0F6B7L9|A0A0F6B7L9_SALT1 30S ribosomal protein S5 OS=Salmonella typhimurium (strain 14028s / SGSC 2262) GN=rpsE PE=3 SV=1	>tr|A0A0F6B7L9|A0A0F6B7L9_SALT1	0.11	191	224	208	191	174	169	200	191	181	199	158	233	231	230	191	185	234	178	195	198	205
tr|A0A0F6B4H6|A0A0F6B4H6_SALT1 Cysteine synthase OS=Salmonella typhimurium (strain 14028s / SGSC 2262) GN=cysK PE=3 SV=1	>tr|A0A0F6B4H6|A0A0F6B4H6_SALT1	0.11	202	156	194	192	145	179	210	154	181	176	138	177	193	148	206	184	173	184	180	167	174
tr|A0A0F6B5N3|A0A0F6B5N3_SALT1 Alanine--tRNA ligase OS=Salmonella typhimurium (strain 14028s / SGSC 2262) GN=alaS PE=3 SV=1	>tr|A0A0F6B5N3|A0A0F6B5N3_SALT1	0.11	174	177	162	180	158	195	188	186	157	176	219	202	228	175	172	178	167	168	179	169	144
tr|A0A0F6B4I0|A0A0F6B4I0_SALT1 Phosphohistidinoprotein-hexose phosphotransferase component of PTS system (Hpr) OS=Salmonella typhimurium (strain 14028s / SGSC 2262) GN=ptsH PE=4 SV=1	>tr|A0A0F6B4I0|A0A0F6B4I0_SALT1	0.11	169	169	143	164	146	134	162	125	146	182	148	172	157	166	145	155	173	144	187	159	188
tr|A0A0F6B7N3|A0A0F6B7N3_SALT1 50S ribosomal protein L2 OS=Salmonella typhimurium (strain 14028s / SGSC 2262) GN=rplB PE=3 SV=1	>tr|A0A0F6B7N3|A0A0F6B7N3_SALT1	0.11	143	145	179	149	136	159	121	155	119	146	171	152	130	149	141	151	149	148	150	160	180
tr|A0A0F6AXV5|A0A0F6AXV5_SALT1 Acridine efflux pump OS=Salmonella typhimurium (strain 14028s / SGSC 2262) GN=acrA PE=3 SV=1	>tr|A0A0F6AXV5|A0A0F6AXV5_SALT1	0.11	142	142	152	136	123	131	140	124	158	156	143	154	127	134	109	146	118	137	141	116	161
tr|A0A0F6AWS5|A0A0F6AWS5_SALT1 Cell division protein FtsZ OS=Salmonella typhimurium (strain 14028s / SGSC 2262) GN=ftsZ PE=3 SV=1	>tr|A0A0F6AWS5|A0A0F6AWS5_SALT1	0.11	123	140	130	128	137	123	122	111	137	147	108	162	128	157	138	111	123	124	124	114	132
tr|A0A0F6BBB2|A0A0F6BBB2_SALT1 Deoxyribose-phosphate aldolase OS=Salmonella typhimurium (strain 14028s / SGSC 2262) GN=deoC PE=3 SV=1	>tr|A0A0F6BBB2|A0A0F6BBB2_SALT1	0.11	132	137	115	104	116	106	127	121	128	114	120	125	169	134	131	136	135	126	131	118	127
tr|A0A0F6B5S8|A0A0F6B5S8_SALT1 Putative periplasmic binding protein OS=Salmonella typhimurium (strain 14028s / SGSC 2262) GN=sitA PE=3 SV=1	>tr|A0A0F6B5S8|A0A0F6B5S8_SALT1	0.11	125	141	129	110	130	104	137	116	128	131	83	107	143	135	123	135	138	129	127	118	128
tr|A0A0F6B903|A0A0F6B903_SALT1 DNA gyrase subunit B OS=Salmonella typhimurium (strain 14028s / SGSC 2262) GN=gyrB PE=3 SV=1	>tr|A0A0F6B903|A0A0F6B903_SALT1	0.11	100	89	85	109	92	106	94	122	106	96	128	106	86	93	105	103	92	93	93	101	112
tr|A0A0F6B2N0|A0A0F6B2N0_SALT1 Aspartate--tRNA ligase OS=Salmonella typhimurium (strain 14028s / SGSC 2262) GN=aspS PE=3 SV=1	>tr|A0A0F6B2N0|A0A0F6B2N0_SALT1	0.11	100	85	81	109	115	104	96	102	109	103	114	105	77	83	105	94	88	100	106	102	102
tr|A0A0F6B7H5|A0A0F6B7H5_SALT1 Acetyl-CoA carboxylase biotin carboxylase subunit OS=Salmonella typhimurium (strain 14028s / SGSC 2262) GN=accC PE=4 SV=1	>tr|A0A0F6B7H5|A0A0F6B7H5_SALT1	0.11	100	102	99	94	86	102	90	89	90	96	116	119	89	106	84	99	82	88	92	97	80
tr|A0A0F6B863|A0A0F6B863_SALT1 Oligopeptidase A OS=Salmonella typhimurium (strain 14028s / SGSC 2262) GN=prlC PE=3 SV=1	>tr|A0A0F6B863|A0A0F6B863_SALT1	0.11	98	108	84	87	92	96	91	99	101	104	103	115	96	93	96	82	78	83	105	92	79
tr|A0A0F6BB58|A0A0F6BB58_SALT1 Putative NAD-dependent aldehyde dehydrogenase OS=Salmonella typhimurium (strain 14028s / SGSC 2262) GN=STM14_5430 PE=3 SV=1	>tr|A0A0F6BB58|A0A0F6BB58_SALT1	0.11	102	99	109	89	75	93	84	93	94	93	83	73	76	89	100	106	91	92	95	80	79
tr|A0A0F6B462|A0A0F6B462_SALT1 NADH-quinone oxidoreductase OS=Salmonella typhimurium (strain 14028s / SGSC 2262) GN=nuoG PE=3 SV=1	>tr|A0A0F6B462|A0A0F6B462_SALT1	0.11	88	75	85	83	80	115	96	95	73	91	95	87	83	88	81	92	74	84	88	87	84
tr|A0A0F6B4G4|A0A0F6B4G4_SALT1 Glutamate--tRNA ligase OS=Salmonella typhimurium (strain 14028s / SGSC 2262) GN=gltX PE=3 SV=1	>tr|A0A0F6B4G4|A0A0F6B4G4_SALT1	0.11	91	90	94	91	77	79	78	97	81	89	63	69	82	87	92	89	88	78	82	82	98
tr|A0A0F6B4P1|A0A0F6B4P1_SALT1 Phosphoribosylaminoimidazole-succinocarboxamide synthase OS=Salmonella typhimurium (strain 14028s / SGSC 2262) GN=purC PE=3 SV=1	>tr|A0A0F6B4P1|A0A0F6B4P1_SALT1	0.11	81	72	80	85	85	74	73	86	78	83	84	94	55	78	75	79	80	82	93	92	90
tr|A0A0F6B1J1|A0A0F6B1J1_SALT1 Nitrate reductase 2 alpha subunit OS=Salmonella typhimurium (strain 14028s / SGSC 2262) GN=narZ PE=3 SV=1	>tr|A0A0F6B1J1|A0A0F6B1J1_SALT1	0.11	82	83	80	77	63	80	78	83	67	89	78	61	98	80	83	76	73	75	91	68	71
tr|A0A0F6B6I0|A0A0F6B6I0_SALT1 Agmatinase OS=Salmonella typhimurium (strain 14028s / SGSC 2262) GN=speB PE=3 SV=1	>tr|A0A0F6B6I0|A0A0F6B6I0_SALT1	0.11	74	70	73	87	68	76	85	90	70	73	78	79	64	65	81	84	75	77	74	75	97
tr|A0A0F6AZA8|A0A0F6AZA8_SALT1 Serine--tRNA ligase OS=Salmonella typhimurium (strain 14028s / SGSC 2262) GN=serS PE=3 SV=1	>tr|A0A0F6AZA8|A0A0F6AZA8_SALT1	0.11	62	63	67	69	83	75	73	92	69	78	85	79	64	78	68	75	83	69	72	69	83
tr|A0A0F6AZL8|A0A0F6AZL8_SALT1 Aminopeptidase N OS=Salmonella typhimurium (strain 14028s / SGSC 2262) GN=pepN PE=4 SV=1	>tr|A0A0F6AZL8|A0A0F6AZL8_SALT1	0.11	73	73	63	76	74	85	79	102	70	75	88	72	70	72	73	76	74	71	74	74	71
tr|A0A0F6B5J3|A0A0F6B5J3_SALT1 4-aminobutyrate aminotransferase OS=Salmonella typhimurium (strain 14028s / SGSC 2262) GN=gabT PE=3 SV=1	>tr|A0A0F6B5J3|A0A0F6B5J3_SALT1	0.11	75	77	77	84	95	72	75	78	69	73	75	60	69	85	79	83	87	66	71	69	68
tr|A0A0F6B164|A0A0F6B164_SALT1 Fumarate hydratase class II OS=Salmonella typhimurium (strain 14028s / SGSC 2262) GN=fumC PE=3 SV=1	>tr|A0A0F6B164|A0A0F6B164_SALT1	0.11	71	65	61	67	68	67	63	75	67	83	96	82	69	65	68	72	69	78	68	76	72
tr|A0A0F6B205|A0A0F6B205_SALT1 DNA topoisomerase 1 OS=Salmonella typhimurium (strain 14028s / SGSC 2262) GN=topA PE=3 SV=1	>tr|A0A0F6B205|A0A0F6B205_SALT1	0.11	64	87	77	77	69	86	65	78	66	64	64	58	61	73	72	63	71	65	61	74	67
tr|A0A0F6B1H0|A0A0F6B1H0_SALT1 Putative glycosyl hydrolase OS=Salmonella typhimurium (strain 14028s / SGSC 2262) GN=STM14_1881 PE=3 SV=1	>tr|A0A0F6B1H0|A0A0F6B1H0_SALT1	0.11	61	58	65	66	71	87	64	73	65	63	83	72	58	63	68	75	68	73	66	72	70
tr|A0A0F6AX36|A0A0F6AX36_SALT1 Acetyl-coenzyme A carboxylase carboxyl transferase subunit alpha OS=Salmonella typhimurium (strain 14028s / SGSC 2262) GN=accA PE=3 SV=1	>tr|A0A0F6AX36|A0A0F6AX36_SALT1	0.11	68	71	76	73	61	68	78	60	69	75	59	58	72	64	78	75	57	59	74	60	66
tr|A0A0F6AZA0|A0A0F6AZA0_SALT1 Thioredoxin reductase OS=Salmonella typhimurium (strain 14028s / SGSC 2262) GN=trxB PE=3 SV=1	>tr|A0A0F6AZA0|A0A0F6AZA0_SALT1	0.11	56	65	60	67	74	64	69	71	73	65	86	76	64	76	68	69	69	56	60	72	63
tr|A0A0F6B9W9|A0A0F6B9W9_SALT1 Vitamin B12 transporter BtuB OS=Salmonella typhimurium (strain 14028s / SGSC 2262) GN=btuB PE=3 SV=1	>tr|A0A0F6B9W9|A0A0F6B9W9_SALT1	0.11	65	70	69	64	63	54	52	58	68	71	53	59	56	71	61	64	55	57	58	66	77
tr|A0A0F6B5J0|A0A0F6B5J0_SALT1 Protein CsiD OS=Salmonella typhimurium (strain 14028s / SGSC 2262) GN=csiD PE=3 SV=1	>tr|A0A0F6B5J0|A0A0F6B5J0_SALT1	0.11	63	68	58	60	60	50	54	52	53	60	64	66	52	57	56	68	54	50	55	61	75
tr|A0A0F6B7D9|A0A0F6B7D9_SALT1 Periplasmic serine endoprotease DegP-like OS=Salmonella typhimurium (strain 14028s / SGSC 2262) GN=degQ PE=3 SV=1	>tr|A0A0F6B7D9|A0A0F6B7D9_SALT1	0.11	59	61	63	55	49	59	47	48	54	64	63	53	70	55	62	50	54	64	63	54	54
tr|A0A0F6B0V9|A0A0F6B0V9_SALT1 Putative oxidase OS=Salmonella typhimurium (strain 14028s / SGSC 2262) GN=ydiJ PE=4 SV=1	>tr|A0A0F6B0V9|A0A0F6B0V9_SALT1	0.11	55	48	60	55	61	59	51	61	64	51	54	49	57	60	59	46	49	68	57	48	54
tr|A0A0F6B2F7|A0A0F6B2F7_SALT1 RNA chaperone ProQ OS=Salmonella typhimurium (strain 14028s / SGSC 2262) GN=proQ PE=3 SV=1	>tr|A0A0F6B2F7|A0A0F6B2F7_SALT1	0.11	58	56	51	59	50	47	49	50	51	54	64	72	49	61	53	58	48	52	53	54	51
tr|A0A0F6B054|A0A0F6B054_SALT1 Transcription-repair-coupling factor OS=Salmonella typhimurium (strain 14028s / SGSC 2262) GN=mfd PE=3 SV=1	>tr|A0A0F6B054|A0A0F6B054_SALT1	0.11	55	46	51	54	52	57	53	55	51	60	50	47	64	50	58	53	49	44	53	43	43
tr|A0A0F6B0S2|A0A0F6B0S2_SALT1 Translation initiation factor IF-3 OS=Salmonella typhimurium (strain 14028s / SGSC 2262) GN=infC PE=3 SV=1	>tr|A0A0F6B0S2|A0A0F6B0S2_SALT1	0.11	51	55	54	50	50	44	61	45	56	42	51	48	63	56	48	59	48	48	59	55	49
tr|A0A0F6B7D2|A0A0F6B7D2_SALT1 Stringent starvation protein A OS=Salmonella typhimurium (strain 14028s / SGSC 2262) GN=sspA PE=3 SV=1	>tr|A0A0F6B7D2|A0A0F6B7D2_SALT1	0.11	53	47	47	53	52	57	49	52	61	52	43	38	46	58	49	51	50	59	49	57	60
tr|A0A0F6AX16|A0A0F6AX16_SALT1 2,3,4,5-tetrahydropyridine-2,6-dicarboxylate N-succinyltransferase OS=Salmonella typhimurium (strain 14028s / SGSC 2262) GN=dapD PE=3 SV=1	>tr|A0A0F6AX16|A0A0F6AX16_SALT1	0.11	45	55	56	47	47	44	53	57	46	45	64	52	53	53	53	50	48	51	59	51	42
tr|A0A0F6B7L4|A0A0F6B7L4_SALT1 30S ribosomal protein S13 OS=Salmonella typhimurium (strain 14028s / SGSC 2262) GN=rpsM PE=3 SV=1	>tr|A0A0F6B7L4|A0A0F6B7L4_SALT1	0.11	44	42	47	46	52	43	55	46	50	51	54	41	46	56	48	57	58	48	47	53	57
tr|A0A0F6B885|A0A0F6B885_SALT1 Putative inner membrane protein OS=Salmonella typhimurium (strain 14028s / SGSC 2262) GN=yhjG PE=4 SV=1	>tr|A0A0F6B885|A0A0F6B885_SALT1	0.11	53	52	51	41	42	59	50	42	47	43	38	47	48	58	46	43	45	49	47	44	49
tr|A0A0F6B141|A0A0F6B141_SALT1 Tyrosine--tRNA ligase OS=Salmonella typhimurium (strain 14028s / SGSC 2262) GN=tyrS PE=3 SV=1	>tr|A0A0F6B141|A0A0F6B141_SALT1	0.11	51	47	39	45	53	43	53	49	52	44	50	51	42	45	59	51	56	48	50	44	43
tr|A0A0F6B4S9|A0A0F6B4S9_SALT1 GTPase Der OS=Salmonella typhimurium (strain 14028s / SGSC 2262) GN=engA PE=3 SV=1	>tr|A0A0F6B4S9|A0A0F6B4S9_SALT1	0.11	49	34	41	47	50	50	41	50	48	48	55	42	50	40	50	47	55	47	41	49	52
tr|A0A0F6B7G6|A0A0F6B7G6_SALT1 Rod shape-determining protein OS=Salmonella typhimurium (strain 14028s / SGSC 2262) GN=mreB PE=4 SV=1	>tr|A0A0F6B7G6|A0A0F6B7G6_SALT1	0.11	44	46	54	46	34	44	43	50	44	46	48	43	45	52	51	42	50	48	59	50	49
tr|A0A0F6B178|A0A0F6B178_SALT1 NAD(P) transhydrogenase subunit alpha OS=Salmonella typhimurium (strain 14028s / SGSC 2262) GN=pntA PE=3 SV=1	>tr|A0A0F6B178|A0A0F6B178_SALT1	0.11	50	47	47	51	45	55	40	45	49	49	41	39	53	38	52	44	39	43	48	52	40
tr|A0A0F6B979|A0A0F6B979_SALT1 ATP-dependent RNA helicase RhlB OS=Salmonella typhimurium (strain 14028s / SGSC 2262) GN=rhlB PE=3 SV=1	>tr|A0A0F6B979|A0A0F6B979_SALT1	0.11	50	53	40	39	39	43	37	36	47	48	49	48	45	38	41	47	40	43	52	47	43
tr|A0A0F6B3P9|A0A0F6B3P9_SALT1 Galactose/methyl galactoside import ATP-binding protein MglA OS=Salmonella typhimurium (strain 14028s / SGSC 2262) GN=mglA PE=3 SV=1	>tr|A0A0F6B3P9|A0A0F6B3P9_SALT1	0.11	37	52	36	39	43	44	44	41	36	50	40	40	47	48	45	35	44	42	45	50	43
tr|A0A0F6AYS6|A0A0F6AYS6_SALT1 UDP-galactose-4-epimerase OS=Salmonella typhimurium (strain 14028s / SGSC 2262) GN=galE PE=4 SV=1	>tr|A0A0F6AYS6|A0A0F6AYS6_SALT1	0.11	47	39	40	52	48	46	36	34	49	39	44	46	44	36	38	38	42	48	45	43	40
tr|A0A0F6AWY2|A0A0F6AWY2_SALT1 Poly(A) polymerase I OS=Salmonella typhimurium (strain 14028s / SGSC 2262) GN=pcnB PE=3 SV=1	>tr|A0A0F6AWY2|A0A0F6AWY2_SALT1	0.11	44	50	42	44	45	41	39	46	49	38	34	35	44	50	45	38	44	36	41	42	42
tr|A0A0F6B4T4|A0A0F6B4T4_SALT1 4-hydroxy-3-methylbut-2-en-1-yl diphosphate synthase (flavodoxin) OS=Salmonella typhimurium (strain 14028s / SGSC 2262) GN=ispG PE=3 SV=1	>tr|A0A0F6B4T4|A0A0F6B4T4_SALT1	0.11	44	45	46	39	31	46	43	42	47	42	35	38	50	44	41	43	45	34	42	39	42
tr|A0A0F6AYE5|A0A0F6AYE5_SALT1 LPS-assembly lipoprotein LptE OS=Salmonella typhimurium (strain 14028s / SGSC 2262) GN=rlpB PE=3 SV=1	>tr|A0A0F6AYE5|A0A0F6AYE5_SALT1	0.11	50	39	39	44	35	40	40	36	39	42	33	47	41	43	46	49	45	45	44	38	49
tr|A0A0F6B8B0|A0A0F6B8B0_SALT1 Dipeptide transporter ATP-binding subunit OS=Salmonella typhimurium (strain 14028s / SGSC 2262) GN=dppD PE=3 SV=1	>tr|A0A0F6B8B0|A0A0F6B8B0_SALT1	0.11	30	36	39	44	35	39	36	41	40	39	44	46	40	43	49	39	40	45	49	45	43
tr|A0A0F6B585|A0A0F6B585_SALT1 Phosphatidylserine synthase OS=Salmonella typhimurium (strain 14028s / SGSC 2262) GN=pssA PE=4 SV=1	>tr|A0A0F6B585|A0A0F6B585_SALT1	0.11	45	40	38	43	46	38	31	39	42	41	33	33	35	31	40	41	37	42	41	46	39
tr|A0A0F6B156|A0A0F6B156_SALT1 Putative oxidoreductase OS=Salmonella typhimurium (strain 14028s / SGSC 2262) GN=ydgJ PE=4 SV=1	>tr|A0A0F6B156|A0A0F6B156_SALT1	0.11	46	33	33	35	35	36	34	41	38	38	39	40	31	39	40	47	35	35	42	43	39
tr|A0A0F6AYH0|A0A0F6AYH0_SALT1 tRNA-2-methylthio-N(6)-dimethylallyladenosine synthase OS=Salmonella typhimurium (strain 14028s / SGSC 2262) GN=miaB PE=3 SV=1	>tr|A0A0F6AYH0|A0A0F6AYH0_SALT1	0.11	41	38	43	37	35	35	37	43	38	41	30	39	34	35	35	33	31	36	27	34	35
tr|A0A0F6B6D3|A0A0F6B6D3_SALT1 Peptide chain release factor 2 OS=Salmonella typhimurium (strain 14028s / SGSC 2262) GN=prfB PE=3 SV=1	>tr|A0A0F6B6D3|A0A0F6B6D3_SALT1	0.11	31	43	31	36	32	36	35	33	34	35	35	42	41	47	35	34	37	39	34	34	35
tr|A0A0F6BB21|A0A0F6BB21_SALT1 Putative type II restriction enzyme methylase subunit OS=Salmonella typhimurium (strain 14028s / SGSC 2262) GN=STM14_5392 PE=4 SV=1	>tr|A0A0F6BB21|A0A0F6BB21_SALT1	0.11	31	31	35	38	35	40	33	38	38	42	34	32	31	33	37	36	36	41	32	34	27
tr|A0A0F6B734|A0A0F6B734_SALT1 2-hydroxy-3-oxopropionate reductase OS=Salmonella typhimurium (strain 14028s / SGSC 2262) GN=garR PE=3 SV=1	>tr|A0A0F6B734|A0A0F6B734_SALT1	0.11	40	40	44	32	33	40	34	37	34	35	31	32	31	31	39	31	35	31	38	33	33
tr|A0A0F6B985|A0A0F6B985_SALT1 UDP-N-acetyl-D-mannosamine dehydrogenase OS=Salmonella typhimurium (strain 14028s / SGSC 2262) GN=wecC PE=3 SV=1	>tr|A0A0F6B985|A0A0F6B985_SALT1	0.11	34	33	33	34	35	35	30	32	29	37	36	27	33	22	35	29	35	36	33	34	33
tr|A0A0F6AXM8|A0A0F6AXM8_SALT1 Queuine tRNA-ribosyltransferase OS=Salmonella typhimurium (strain 14028s / SGSC 2262) GN=tgt PE=3 SV=1	>tr|A0A0F6AXM8|A0A0F6AXM8_SALT1	0.11	28	26	28	30	37	33	29	29	32	30	36	28	37	32	29	34	32	37	28	28	35
tr|A0A0F6AXP6|A0A0F6AXP6_SALT1 Putative oxidoreductase OS=Salmonella typhimurium (strain 14028s / SGSC 2262) GN=yajO PE=4 SV=1	>tr|A0A0F6AXP6|A0A0F6AXP6_SALT1	0.11	27	26	28	27	35	34	29	28	28	29	35	33	32	29	32	30	37	28	27	29	34
tr|A0A0F6B6Y5|A0A0F6B6Y5_SALT1 Putative signal transduction protein OS=Salmonella typhimurium (strain 14028s / SGSC 2262) GN=ygiM PE=4 SV=1	>tr|A0A0F6B6Y5|A0A0F6B6Y5_SALT1	0.11	36	35	32	26	32	28	32	30	32	27	30	31	26	34	31	34	35	28	33	27	38
tr|A0A0F6B907|A0A0F6B907_SALT1 Chromosomal replication initiator protein DnaA OS=Salmonella typhimurium (strain 14028s / SGSC 2262) GN=dnaA PE=3 SV=1	>tr|A0A0F6B907|A0A0F6B907_SALT1	0.11	26	33	32	31	27	29	25	31	32	30	31	35	27	27	29	36	24	26	31	34	32
tr|A0A0F6AWX8|A0A0F6AWX8_SALT1 Pantothenate synthetase OS=Salmonella typhimurium (strain 14028s / SGSC 2262) GN=panC PE=3 SV=1	>tr|A0A0F6AWX8|A0A0F6AWX8_SALT1	0.11	29	34	31	33	30	30	26	29	34	34	25	32	25	36	34	34	30	27	27	36	31
tr|A0A0F6AWR2|A0A0F6AWR2_SALT1 Ribosomal RNA small subunit methyltransferase H OS=Salmonella typhimurium (strain 14028s / SGSC 2262) GN=mraW PE=3 SV=1	>tr|A0A0F6AWR2|A0A0F6AWR2_SALT1	0.11	29	32	31	27	36	26	27	28	35	37	25	28	30	36	29	34	31	30	34	30	32
tr|A0A0F6B0B4|A0A0F6B0B4_SALT1 Uncharacterized protein OS=Salmonella typhimurium (strain 14028s / SGSC 2262) GN=STM14_1454 PE=4 SV=1	>tr|A0A0F6B0B4|A0A0F6B0B4_SALT1	0.11	20	22	22	17	17	20	24	18	22	21	21	22	25	23	23	24	18	23	21	17	21
tr|A0A0F6AZM7|A0A0F6AZM7_SALT1 Putative outer membrane protein OS=Salmonella typhimurium (strain 14028s / SGSC 2262) GN=ymbA PE=4 SV=1	>tr|A0A0F6AZM7|A0A0F6AZM7_SALT1	0.11	18	18	16	19	21	17	19	20	22	21	16	19	25	21	18	18	18	17	18	16	18
tr|A0A0F6AZF0|A0A0F6AZF0_SALT1 Outer membrane protein F OS=Salmonella typhimurium (strain 14028s / SGSC 2262) GN=ompF PE=3 SV=1	>tr|A0A0F6AZF0|A0A0F6AZF0_SALT1	0.12	978	826	938	1013	955	814	1031	796	998	887	663	790	760	1026	896	898	895	747	1029	936	844
tr|A0A0F6B4Y5|A0A0F6B4Y5_SALT1 Phosphoribosylformylglycinamidine synthase OS=Salmonella typhimurium (strain 14028s / SGSC 2262) GN=purG PE=3 SV=1	>tr|A0A0F6B4Y5|A0A0F6B4Y5_SALT1	0.12	271	256	254	299	251	307	297	319	257	295	362	291	259	213	280	285	262	308	266	254	250
tr|A0A0F6B295|A0A0F6B295_SALT1 Glutamate dehydrogenase OS=Salmonella typhimurium (strain 14028s / SGSC 2262) GN=STM14_2170 PE=3 SV=1	>tr|A0A0F6B295|A0A0F6B295_SALT1	0.12	207	204	227	227	287	252	230	263	243	254	304	261	228	272	201	267	272	238	205	212	249
tr|A0A0F6B937|A0A0F6B937_SALT1 ATP synthase subunit alpha OS=Salmonella typhimurium (strain 14028s / SGSC 2262) GN=atpA PE=3 SV=1	>tr|A0A0F6B937|A0A0F6B937_SALT1	0.12	243	272	237	220	204	235	224	200	208	200	178	162	262	243	215	206	185	217	241	223	206
tr|A0A0F6B6E7|A0A0F6B6E7_SALT1 Glycine dehydrogenase (decarboxylating) OS=Salmonella typhimurium (strain 14028s / SGSC 2262) GN=gcvP PE=3 SV=1	>tr|A0A0F6B6E7|A0A0F6B6E7_SALT1	0.12	166	189	209	182	219	215	183	232	213	191	238	186	149	162	202	193	194	178	178	184	184
tr|A0A0F6AYN8|A0A0F6AYN8_SALT1 Succinate--CoA ligase [ADP-forming] subunit beta OS=Salmonella typhimurium (strain 14028s / SGSC 2262) GN=sucC PE=3 SV=1	>tr|A0A0F6AYN8|A0A0F6AYN8_SALT1	0.12	146	133	155	135	153	170	147	153	132	124	188	175	176	137	149	148	152	146	142	126	128
tr|A0A0F6BAR1|A0A0F6BAR1_SALT1 50S ribosomal protein L9 OS=Salmonella typhimurium (strain 14028s / SGSC 2262) GN=rplI PE=3 SV=1	>tr|A0A0F6BAR1|A0A0F6BAR1_SALT1	0.12	127	124	139	144	133	111	115	109	137	133	160	166	121	149	120	144	133	129	153	132	156
tr|A0A0F6B981|A0A0F6B981_SALT1 Transcription termination factor Rho OS=Salmonella typhimurium (strain 14028s / SGSC 2262) GN=rho PE=3 SV=1	>tr|A0A0F6B981|A0A0F6B981_SALT1	0.12	132	116	112	145	137	118	133	132	135	130	174	152	112	120	133	127	147	129	115	116	124
tr|A0A0F6B939|A0A0F6B939_SALT1 ATP synthase subunit b OS=Salmonella typhimurium (strain 14028s / SGSC 2262) GN=atpF PE=3 SV=1	>tr|A0A0F6B939|A0A0F6B939_SALT1	0.12	148	139	136	132	130	120	120	106	125	121	86	95	133	144	124	137	134	115	119	121	124
tr|A0A0F6AWM8|A0A0F6AWM8_SALT1 LPS-assembly protein LptD OS=Salmonella typhimurium (strain 14028s / SGSC 2262) GN=imp PE=3 SV=1	>tr|A0A0F6AWM8|A0A0F6AWM8_SALT1	0.12	113	129	115	110	109	113	117	106	121	123	98	92	138	122	128	113	165	120	123	124	125
tr|A0A0F6B278|A0A0F6B278_SALT1 Ribose-phosphate pyrophosphokinase OS=Salmonella typhimurium (strain 14028s / SGSC 2262) GN=prsA PE=3 SV=1	>tr|A0A0F6B278|A0A0F6B278_SALT1	0.12	133	125	124	115	110	120	136	123	119	111	100	73	135	135	116	117	116	102	122	127	111
tr|A0A0F6B7Q0|A0A0F6B7Q0_SALT1 Peptidyl-prolyl cis-trans isomerase OS=Salmonella typhimurium (strain 14028s / SGSC 2262) GN=fkpA PE=3 SV=1	>tr|A0A0F6B7Q0|A0A0F6B7Q0_SALT1	0.12	121	132	134	118	126	96	125	82	112	123	104	135	93	120	111	124	118	126	123	111	117
tr|A0A0F6BA19|A0A0F6BA19_SALT1 Isocitrate lyase OS=Salmonella typhimurium (strain 14028s / SGSC 2262) GN=aceA PE=4 SV=1	>tr|A0A0F6BA19|A0A0F6BA19_SALT1	0.12	120	145	120	121	105	127	107	106	94	110	85	87	108	116	128	119	112	119	123	119	121
tr|A0A0F6AY97|A0A0F6AY97_SALT1 Alkyl hydroperoxide reductase subunit C OS=Salmonella typhimurium (strain 14028s / SGSC 2262) GN=ahpC PE=4 SV=1	>tr|A0A0F6AY97|A0A0F6AY97_SALT1	0.12	107	113	105	105	100	81	104	92	88	114	115	118	107	112	104	116	108	96	93	98	140
tr|A0A0F6B7N5|A0A0F6B7N5_SALT1 50S ribosomal protein L4 OS=Salmonella typhimurium (strain 14028s / SGSC 2262) GN=rplD PE=3 SV=1	>tr|A0A0F6B7N5|A0A0F6B7N5_SALT1	0.12	82	74	94	90	116	86	85	88	93	93	79	81	86	109	104	86	90	88	87	99	114
tr|A0A0F6B4M5|A0A0F6B4M5_SALT1 Transketolase OS=Salmonella typhimurium (strain 14028s / SGSC 2262) GN=tktB PE=3 SV=1	>tr|A0A0F6B4M5|A0A0F6B4M5_SALT1	0.12	100	77	83	87	80	96	74	115	89	95	90	92	74	84	95	95	104	97	98	78	92
tr|A0A0F6BB22|A0A0F6BB22_SALT1 Putative DNA repair ATPase OS=Salmonella typhimurium (strain 14028s / SGSC 2262) GN=STM14_5393 PE=4 SV=1	>tr|A0A0F6BB22|A0A0F6BB22_SALT1	0.12	102	84	81	101	80	104	93	99	80	98	99	90	76	73	103	85	80	81	87	81	73
tr|A0A0F6B3J5|A0A0F6B3J5_SALT1 Fructose-bisphosphate aldolase OS=Salmonella typhimurium (strain 14028s / SGSC 2262) GN=fbaB PE=4 SV=1	>tr|A0A0F6B3J5|A0A0F6B3J5_SALT1	0.12	74	75	85	85	77	101	89	98	78	92	111	98	97	84	89	70	79	88	85	97	104
tr|A0A0F6B0S7|A0A0F6B0S7_SALT1 Phenylalanine--tRNA ligase beta subunit OS=Salmonella typhimurium (strain 14028s / SGSC 2262) GN=pheT PE=3 SV=1	>tr|A0A0F6B0S7|A0A0F6B0S7_SALT1	0.12	82	81	97	91	69	100	80	104	86	97	101	65	82	78	86	102	86	90	97	83	92
tr|A0A0F6B033|A0A0F6B033_SALT1 3-oxoacyl-[acyl-carrier-protein] synthase 2 OS=Salmonella typhimurium (strain 14028s / SGSC 2262) GN=fabF PE=3 SV=1	>tr|A0A0F6B033|A0A0F6B033_SALT1	0.12	86	91	87	74	73	108	103	86	71	88	103	81	98	84	76	83	75	76	81	85	77
tr|A0A0F6AZF2|A0A0F6AZF2_SALT1 Asparagine--tRNA ligase OS=Salmonella typhimurium (strain 14028s / SGSC 2262) GN=asnS PE=3 SV=1	>tr|A0A0F6AZF2|A0A0F6AZF2_SALT1	0.12	89	103	91	96	91	74	87	77	91	83	63	73	94	100	77	97	89	85	91	95	90
tr|A0A0F6B7N1|A0A0F6B7N1_SALT1 50S ribosomal protein L22 OS=Salmonella typhimurium (strain 14028s / SGSC 2262) GN=rplV PE=3 SV=1	>tr|A0A0F6B7N1|A0A0F6B7N1_SALT1	0.12	80	85	77	84	78	75	94	66	89	73	98	99	98	103	77	91	93	78	81	84	98
tr|A0A0F6B0P4|A0A0F6B0P4_SALT1 DNA-binding transcriptional activator OsmE OS=Salmonella typhimurium (strain 14028s / SGSC 2262) GN=osmE PE=4 SV=1	>tr|A0A0F6B0P4|A0A0F6B0P4_SALT1	0.12	73	94	84	73	89	74	91	76	91	81	60	60	81	88	77	89	82	88	73	83	92
tr|A0A0F6AYU1|A0A0F6AYU1_SALT1 Histidine ammonia-lyase OS=Salmonella typhimurium (strain 14028s / SGSC 2262) GN=hutH PE=3 SV=1	>tr|A0A0F6AYU1|A0A0F6AYU1_SALT1	0.12	80	83	77	75	75	72	86	84	58	73	99	81	96	88	75	81	78	82	73	71	67
tr|A0A0F6B8K7|A0A0F6B8K7_SALT1 ADP-L-glycero-D-manno-heptose-6-epimerase OS=Salmonella typhimurium (strain 14028s / SGSC 2262) GN=rfaD PE=3 SV=1	>tr|A0A0F6B8K7|A0A0F6B8K7_SALT1	0.12	81	82	80	72	76	77	80	79	84	73	73	67	99	103	77	68	70	72	69	82	73
tr|A0A0F6B1W1|A0A0F6B1W1_SALT1 Thiol peroxidase OS=Salmonella typhimurium (strain 14028s / SGSC 2262) GN=tpx PE=3 SV=1	>tr|A0A0F6B1W1|A0A0F6B1W1_SALT1	0.12	72	87	72	68	69	62	64	67	88	72	64	80	74	91	82	75	62	73	68	73	91
tr|A0A0F6B463|A0A0F6B463_SALT1 NADH-quinone oxidoreductase subunit F OS=Salmonella typhimurium (strain 14028s / SGSC 2262) GN=nuoF PE=3 SV=1	>tr|A0A0F6B463|A0A0F6B463_SALT1	0.12	70	85	78	79	68	97	73	74	72	78	86	63	82	77	73	64	60	64	72	65	64
tr|A0A0F6AXH6|A0A0F6AXH6_SALT1 Uncharacterized protein OS=Salmonella typhimurium (strain 14028s / SGSC 2262) GN=yahO PE=4 SV=1	>tr|A0A0F6AXH6|A0A0F6AXH6_SALT1	0.12	61	71	67	78	71	53	73	58	81	63	61	68	69	50	76	72	78	69	69	56	73
tr|A0A0F6B643|A0A0F6B643_SALT1 Putative nucleotide binding protein OS=Salmonella typhimurium (strain 14028s / SGSC 2262) GN=ygdH PE=4 SV=1	>tr|A0A0F6B643|A0A0F6B643_SALT1	0.12	60	68	63	62	54	80	66	66	53	60	53	59	67	77	67	63	62	68	53	58	54
tr|A0A0F6B4A7|A0A0F6B4A7_SALT1 Amidophosphoribosyltransferase OS=Salmonella typhimurium (strain 14028s / SGSC 2262) GN=purF PE=3 SV=1	>tr|A0A0F6B4A7|A0A0F6B4A7_SALT1	0.12	62	54	52	61	69	69	68	81	67	57	71	58	56	46	61	64	64	68	59	61	69
tr|A0A0F6B9N3|A0A0F6B9N3_SALT1 Superoxide dismutase OS=Salmonella typhimurium (strain 14028s / SGSC 2262) GN=sodA PE=3 SV=1	>tr|A0A0F6B9N3|A0A0F6B9N3_SALT1	0.12	61	56	55	71	69	41	63	57	65	59	66	69	50	53	65	56	64	62	68	68	62
tr|A0A0F6B9Q7|A0A0F6B9Q7_SALT1 Putative sugar transport protein OS=Salmonella typhimurium (strain 14028s / SGSC 2262) GN=yneA PE=4 SV=1	>tr|A0A0F6B9Q7|A0A0F6B9Q7_SALT1	0.12	76	72	66	58	57	65	56	68	64	57	40	54	67	62	63	63	57	53	63	59	57
tr|A0A0F6B6T8|A0A0F6B6T8_SALT1 2,5-diketo-D-gluconate reductase A OS=Salmonella typhimurium (strain 14028s / SGSC 2262) GN=dkgA PE=4 SV=1	>tr|A0A0F6B6T8|A0A0F6B6T8_SALT1	0.12	54	61	51	53	57	62	60	52	48	55	65	72	71	59	63	72	71	62	61	62	65
tr|A0A0F6B246|A0A0F6B246_SALT1 UTP--glucose-1-phosphate uridylyltransferase OS=Salmonella typhimurium (strain 14028s / SGSC 2262) GN=galU PE=3 SV=1	>tr|A0A0F6B246|A0A0F6B246_SALT1	0.12	53	58	47	61	69	56	61	65	61	58	56	51	54	58	71	75	60	60	51	60	58
tr|A0A0F6B4V1|A0A0F6B4V1_SALT1 Peptidase B OS=Salmonella typhimurium (strain 14028s / SGSC 2262) GN=pepB PE=3 SV=1	>tr|A0A0F6B4V1|A0A0F6B4V1_SALT1	0.12	61	52	50	58	59	68	54	65	58	62	49	61	49	48	66	69	58	64	55	49	65
tr|A0A0F6B4T3|A0A0F6B4T3_SALT1 Histidine--tRNA ligase OS=Salmonella typhimurium (strain 14028s / SGSC 2262) GN=hisS PE=3 SV=1	>tr|A0A0F6B4T3|A0A0F6B4T3_SALT1	0.12	55	48	55	54	76	56	57	57	74	53	48	53	53	60	66	65	61	60	59	56	60
tr|A0A0F6B3M3|A0A0F6B3M3_SALT1 Periplasmic beta-D-glucoside glucohydrolase OS=Salmonella typhimurium (strain 14028s / SGSC 2262) GN=bglX PE=3 SV=1	>tr|A0A0F6B3M3|A0A0F6B3M3_SALT1	0.12	60	60	51	61	56	54	55	47	62	67	43	58	53	62	62	58	67	52	67	67	61
tr|A0A0F6B8Z0|A0A0F6B8Z0_SALT1 Trimethylamine N-oxide reductase subunit OS=Salmonella typhimurium (strain 14028s / SGSC 2262) GN=torA PE=3 SV=1	>tr|A0A0F6B8Z0|A0A0F6B8Z0_SALT1	0.12	56	56	50	65	61	57	53	49	57	52	55	43	56	51	65	52	60	60	70	57	46
tr|A0A0F6B6Y2|A0A0F6B6Y2_SALT1 Bifunctional protein HldE OS=Salmonella typhimurium (strain 14028s / SGSC 2262) GN=rfaE PE=3 SV=1	>tr|A0A0F6B6Y2|A0A0F6B6Y2_SALT1	0.12	64	54	45	58	45	64	68	57	48	62	51	62	59	54	65	53	54	51	60	58	45
tr|A0A0F6BB82|A0A0F6BB82_SALT1 Putative glucosamine-fructose-6-phosphate aminotransferase OS=Salmonella typhimurium (strain 14028s / SGSC 2262) GN=STM14_5454 PE=4 SV=1	>tr|A0A0F6BB82|A0A0F6BB82_SALT1	0.12	61	53	58	53	42	57	50	52	51	65	53	61	71	57	53	53	58	49	63	62	51
tr|A0A0F6B618|A0A0F6B618_SALT1 Sulfite reductase [NADPH] hemoprotein beta-component OS=Salmonella typhimurium (strain 14028s / SGSC 2262) GN=cysI PE=3 SV=1	>tr|A0A0F6B618|A0A0F6B618_SALT1	0.12	47	47	51	50	48	58	64	64	51	53	53	53	64	42	52	48	50	46	59	62	56
tr|A0A0F6B9X9|A0A0F6B9X9_SALT1 Transcription termination/antitermination protein NusG OS=Salmonella typhimurium (strain 14028s / SGSC 2262) GN=nusG PE=3 SV=1	>tr|A0A0F6B9X9|A0A0F6B9X9_SALT1	0.12	51	55	57	49	52	49	49	50	52	44	41	62	46	60	52	55	66	52	62	56	58
tr|A0A0F6B720|A0A0F6B720_SALT1 Putative glutathione S-transferase OS=Salmonella typhimurium (strain 14028s / SGSC 2262) GN=yqjG PE=4 SV=1	>tr|A0A0F6B720|A0A0F6B720_SALT1	0.12	50	47	50	47	54	53	54	56	52	51	35	42	57	51	49	50	58	49	64	51	59
tr|A0A0F6AZY2|A0A0F6AZY2_SALT1 Glucans biosynthesis glucosyltransferase H OS=Salmonella typhimurium (strain 14028s / SGSC 2262) GN=mdoH PE=3 SV=1	>tr|A0A0F6AZY2|A0A0F6AZY2_SALT1	0.12	51	51	60	45	49	52	41	57	54	46	48	46	48	51	49	41	42	50	48	42	38
tr|A0A0F6B6J8|A0A0F6B6J8_SALT1 Glutathione synthetase OS=Salmonella typhimurium (strain 14028s / SGSC 2262) GN=gshB PE=3 SV=1	>tr|A0A0F6B6J8|A0A0F6B6J8_SALT1	0.12	56	56	55	47	48	52	51	48	40	48	35	42	42	56	50	54	47	45	44	53	47
tr|A0A0F6B1J2|A0A0F6B1J2_SALT1 Nitrate reductase 2 beta subunit OS=Salmonella typhimurium (strain 14028s / SGSC 2262) GN=narY PE=4 SV=1	>tr|A0A0F6B1J2|A0A0F6B1J2_SALT1	0.12	40	50	51	46	49	49	34	56	51	47	45	43	43	39	41	42	37	44	36	43	47
tr|A0A0F6B5B1|A0A0F6B5B1_SALT1 Signal recognition particle protein OS=Salmonella typhimurium (strain 14028s / SGSC 2262) GN=ffh PE=3 SV=1	>tr|A0A0F6B5B1|A0A0F6B5B1_SALT1	0.12	41	44	44	41	47	47	58	38	40	44	34	43	44	47	42	48	49	48	45	38	37
tr|A0A0F6BA90|A0A0F6BA90_SALT1 Quinone oxidoreductase, NADPH-dependent OS=Salmonella typhimurium (strain 14028s / SGSC 2262) GN=qor PE=4 SV=1	>tr|A0A0F6BA90|A0A0F6BA90_SALT1	0.12	40	37	34	41	34	45	49	39	48	37	36	47	33	39	41	44	41	44	47	45	48
tr|A0A0F6B0M9|A0A0F6B0M9_SALT1 Glutamate dehydrogenase OS=Salmonella typhimurium (strain 14028s / SGSC 2262) GN=gdhA PE=3 SV=1	>tr|A0A0F6B0M9|A0A0F6B0M9_SALT1	0.12	40	48	48	41	35	53	41	44	35	44	49	35	49	41	42	37	41	37	42	38	40
tr|A0A0F6B8I0|A0A0F6B8I0_SALT1 Mannitol-1-phosphate 5-dehydrogenase OS=Salmonella typhimurium (strain 14028s / SGSC 2262) GN=mtlD PE=3 SV=1	>tr|A0A0F6B8I0|A0A0F6B8I0_SALT1	0.12	35	37	39	32	50	40	40	36	46	39	45	45	41	51	42	33	37	41	44	40	39
tr|A0A0F6B1U2|A0A0F6B1U2_SALT1 Universal stress protein UspE OS=Salmonella typhimurium (strain 14028s / SGSC 2262) GN=ydaA PE=4 SV=1	>tr|A0A0F6B1U2|A0A0F6B1U2_SALT1	0.12	41	28	44	43	45	37	42	37	42	39	36	36	34	35	41	48	44	44	43	42	38
tr|A0A0F6B029|A0A0F6B029_SALT1 3-oxoacyl-[acyl-carrier-protein] synthase 3 OS=Salmonella typhimurium (strain 14028s / SGSC 2262) GN=fabH PE=3 SV=1	>tr|A0A0F6B029|A0A0F6B029_SALT1	0.12	45	47	38	37	36	45	32	33	40	50	34	40	39	39	32	43	42	36	41	39	39
tr|A0A0F6AZB6|A0A0F6AZB6_SALT1 Pyruvate formate-lyase-activating enzyme OS=Salmonella typhimurium (strain 14028s / SGSC 2262) GN=pflA PE=3 SV=1	>tr|A0A0F6AZB6|A0A0F6AZB6_SALT1	0.12	34	36	36	38	44	34	43	35	35	38	44	43	34	41	40	44	53	39	41	41	45
tr|A0A0F6B4P3|A0A0F6B4P3_SALT1 4-hydroxy-tetrahydrodipicolinate synthase OS=Salmonella typhimurium (strain 14028s / SGSC 2262) GN=dapA PE=3 SV=1	>tr|A0A0F6B4P3|A0A0F6B4P3_SALT1	0.12	41	48	39	37	35	40	33	39	48	35	41	32	32	44	44	38	39	34	36	42	35
tr|A0A0F6B2Q2|A0A0F6B2Q2_SALT1 Methyl accepting chemotaxis protein II OS=Salmonella typhimurium (strain 14028s / SGSC 2262) GN=cheM PE=4 SV=1	>tr|A0A0F6B2Q2|A0A0F6B2Q2_SALT1	0.12	44	43	39	34	39	35	44	36	34	38	35	41	48	47	40	33	37	39	32	34	36
tr|A0A0F6B460|A0A0F6B460_SALT1 NADH-quinone oxidoreductase subunit I OS=Salmonella typhimurium (strain 14028s / SGSC 2262) GN=nuoI PE=3 SV=1	>tr|A0A0F6B460|A0A0F6B460_SALT1	0.12	35	48	39	42	37	40	40	36	35	40	26	35	37	39	35	42	34	33	36	40	33
tr|A0A0F6B5B6|A0A0F6B5B6_SALT1 Protein GrpE OS=Salmonella typhimurium (strain 14028s / SGSC 2262) GN=grpE PE=3 SV=1	>tr|A0A0F6B5B6|A0A0F6B5B6_SALT1	0.12	34	46	33	33	32	40	35	27	36	33	29	32	43	33	33	33	36	36	37	35	33
tr|A0A0F6B2D3|A0A0F6B2D3_SALT1 L-serine deaminase I/L-threonine deaminase I OS=Salmonella typhimurium (strain 14028s / SGSC 2262) GN=sdaA PE=4 SV=1	>tr|A0A0F6B2D3|A0A0F6B2D3_SALT1	0.12	34	38	42	38	39	41	33	35	38	33	41	35	30	33	35	30	32	34	33	30	25
tr|A0A0F6B7B5|A0A0F6B7B5_SALT1 Aerobic respiration control sensor protein OS=Salmonella typhimurium (strain 14028s / SGSC 2262) GN=arcB PE=4 SV=1	>tr|A0A0F6B7B5|A0A0F6B7B5_SALT1	0.12	37	39	38	32	31	34	30	33	29	29	40	34	42	31	37	37	28	30	40	35	31
tr|A0A0F6B948|A0A0F6B948_SALT1 Aspartate--ammonia ligase OS=Salmonella typhimurium (strain 14028s / SGSC 2262) GN=asnA PE=3 SV=1	>tr|A0A0F6B948|A0A0F6B948_SALT1	0.12	36	37	29	31	42	34	35	41	32	34	33	31	34	32	35	43	37	29	28	36	33
tr|A0A0F6AYJ0|A0A0F6AYJ0_SALT1 Ferric uptake regulation protein OS=Salmonella typhimurium (strain 14028s / SGSC 2262) GN=fur PE=3 SV=1	>tr|A0A0F6AYJ0|A0A0F6AYJ0_SALT1	0.12	33	41	29	31	32	29	38	27	34	37	36	29	34	35	32	36	34	31	35	31	42
tr|A0A0F6B2F2|A0A0F6B2F2_SALT1 Putative transcriptional repressor OS=Salmonella typhimurium (strain 14028s / SGSC 2262) GN=kdgR PE=4 SV=1	>tr|A0A0F6B2F2|A0A0F6B2F2_SALT1	0.12	31	33	30	33	34	33	34	32	33	26	31	42	32	35	39	34	42	32	39	37	28
tr|A0A0F6B1P9|A0A0F6B1P9_SALT1 Putative cytoplasmic protein OS=Salmonella typhimurium (strain 14028s / SGSC 2262) GN=STM14_1964 PE=4 SV=1	>tr|A0A0F6B1P9|A0A0F6B1P9_SALT1	0.12	32	35	32	35	34	28	37	38	34	35	29	31	27	30	35	40	41	36	28	33	34
tr|A0A0F6B4B6|A0A0F6B4B6_SALT1 Erythronate-4-phosphate dehydrogenase OS=Salmonella typhimurium (strain 14028s / SGSC 2262) GN=pdxB PE=3 SV=1	>tr|A0A0F6B4B6|A0A0F6B4B6_SALT1	0.12	34	39	27	32	35	31	37	35	34	33	33	36	32	25	38	30	35	35	37	35	25
tr|A0A0F6B2U7|A0A0F6B2U7_SALT1 Cytoplasmic alpha-amylase OS=Salmonella typhimurium (strain 14028s / SGSC 2262) GN=amyA PE=4 SV=1	>tr|A0A0F6B2U7|A0A0F6B2U7_SALT1	0.12	37	28	29	27	36	26	27	30	36	30	33	33	28	29	32	32	38	29	26	29	27
tr|A0A0F6B9D7|A0A0F6B9D7_SALT1 Ubiquinone/menaquinone biosynthesis C-methyltransferase UbiE OS=Salmonella typhimurium (strain 14028s / SGSC 2262) GN=ubiE PE=3 SV=1	>tr|A0A0F6B9D7|A0A0F6B9D7_SALT1	0.12	29	27	22	31	21	28	30	29	30	34	28	34	32	28	30	29	28	27	27	25	34
tr|A0A0F6AZW3|A0A0F6AZW3_SALT1 Glyoxylate/hydroxypyruvate reductase A OS=Salmonella typhimurium (strain 14028s / SGSC 2262) GN=ycdW PE=3 SV=1	>tr|A0A0F6AZW3|A0A0F6AZW3_SALT1	0.12	32	30	29	21	26	24	32	23	28	22	30	27	26	28	26	25	26	24	31	27	25
tr|A0A0F6B3H1|A0A0F6B3H1_SALT1 Putative assembly protein OS=Salmonella typhimurium (strain 14028s / SGSC 2262) GN=asmA PE=4 SV=1	>tr|A0A0F6B3H1|A0A0F6B3H1_SALT1	0.12	33	27	23	27	28	23	30	29	29	22	31	34	28	29	28	27	28	30	30	23	27
tr|A0A0F6B7K3|A0A0F6B7K3_SALT1 Methionyl-tRNA formyltransferase OS=Salmonella typhimurium (strain 14028s / SGSC 2262) GN=fmt PE=3 SV=1	>tr|A0A0F6B7K3|A0A0F6B7K3_SALT1	0.12	31	30	24	30	30	29	30	23	22	23	29	28	27	26	28	25	21	26	30	29	22
tr|A0A0F6B0N2|A0A0F6B0N2_SALT1 Exonuclease III OS=Salmonella typhimurium (strain 14028s / SGSC 2262) GN=xthA PE=4 SV=1	>tr|A0A0F6B0N2|A0A0F6B0N2_SALT1	0.12	22	23	25	25	22	28	24	21	28	25	24	26	20	26	31	26	22	25	33	26	25
tr|A0A0F6AY58|A0A0F6AY58_SALT1 Putative phosphosugar isomerase OS=Salmonella typhimurium (strain 14028s / SGSC 2262) GN=STM14_0668 PE=4 SV=1	>tr|A0A0F6AY58|A0A0F6AY58_SALT1	0.12	27	24	26	22	26	24	29	26	26	25	24	29	29	21	21	26	32	27	31	27	25
tr|A0A0F6B046|A0A0F6B046_SALT1 Beta-hexosaminidase OS=Salmonella typhimurium (strain 14028s / SGSC 2262) GN=nagZ PE=3 SV=1	>tr|A0A0F6B046|A0A0F6B046_SALT1	0.12	22	28	22	26	25	26	28	24	24	21	24	22	26	25	29	29	22	18	22	26	23
tr|A0A0F6B788|A0A0F6B788_SALT1 GTPase Obg OS=Salmonella typhimurium (strain 14028s / SGSC 2262) GN=obgE PE=3 SV=1	>tr|A0A0F6B788|A0A0F6B788_SALT1	0.12	26	26	25	23	19	28	28	27	27	30	28	24	28	26	30	22	25	23	26	19	25
tr|A0A0F6B117|A0A0F6B117_SALT1 Riboflavin synthase subunit alpha OS=Salmonella typhimurium (strain 14028s / SGSC 2262) GN=ribE PE=4 SV=1	>tr|A0A0F6B117|A0A0F6B117_SALT1	0.12	24	24	22	22	20	22	24	23	22	23	23	26	28	21	23	17	29	24	27	21	20
tr|A0A0F6BB13|A0A0F6BB13_SALT1 Putative alcohol dehydrogenase OS=Salmonella typhimurium (strain 14028s / SGSC 2262) GN=yjgB PE=3 SV=1	>tr|A0A0F6BB13|A0A0F6BB13_SALT1	0.12	26	22	22	27	26	26	21	19	21	20	19	22	20	22	26	27	22	19	23	23	25
tr|A0A0F6B9Q1|A0A0F6B9Q1_SALT1 Autoinducer-2 kinase OS=Salmonella typhimurium (strain 14028s / SGSC 2262) GN=ydeV PE=3 SV=1	>tr|A0A0F6B9Q1|A0A0F6B9Q1_SALT1	0.12	23	24	21	20	27	20	20	23	27	23	23	21	20	17	23	19	18	24	20	19	21
tr|A0A0F6B0T4|A0A0F6B0T4_SALT1 UPF0061 protein YdiU OS=Salmonella typhimurium (strain 14028s / SGSC 2262) GN=ydiU PE=3 SV=1	>tr|A0A0F6B0T4|A0A0F6B0T4_SALT1	0.12	23	22	20	26	23	18	22	20	22	26	20	22	18	24	19	17	23	23	22	21	26
tr|A0A0F6BBB0|A0A0F6BBB0_SALT1 Uncharacterized protein OS=Salmonella typhimurium (strain 14028s / SGSC 2262) GN=yjjI PE=4 SV=1	>tr|A0A0F6BBB0|A0A0F6BBB0_SALT1	0.12	20	21	20	19	20	22	17	21	21	24	19	15	15	15	20	22	17	20	22	19	19
tr|A0A0F6B9H3|A0A0F6B9H3_SALT1 Nitrogen regulation protein NR(II) OS=Salmonella typhimurium (strain 14028s / SGSC 2262) GN=glnL PE=4 SV=1	>tr|A0A0F6B9H3|A0A0F6B9H3_SALT1	0.12	13	11	11	9	9	10	11	12	13	13	13	13	12	14	13	13	12	12	13	10	12
tr|A0A0F6B3Z7|A0A0F6B3Z7_SALT1 Outer membrane porin protein C OS=Salmonella typhimurium (strain 14028s / SGSC 2262) GN=ompC PE=3 SV=1	>tr|A0A0F6B3Z7|A0A0F6B3Z7_SALT1	0.13	933	1047	1023	1144	1142	838	1110	1178	1257	1068	1275	1346	1123	1195	956	1322	1404	1088	1103	1149	1403
tr|A0A0F6B6G9|A0A0F6B6G9_SALT1 Phosphoglycerate kinase OS=Salmonella typhimurium (strain 14028s / SGSC 2262) GN=pgk PE=3 SV=1	>tr|A0A0F6B6G9|A0A0F6B6G9_SALT1	0.13	252	240	268	260	245	209	206	257	271	249	327	290	239	259	233	329	330	275	253	269	266
tr|A0A0F6AYN4|A0A0F6AYN4_SALT1 Succinate dehydrogenase flavoprotein subunit OS=Salmonella typhimurium (strain 14028s / SGSC 2262) GN=sdhA PE=3 SV=1	>tr|A0A0F6AYN4|A0A0F6AYN4_SALT1	0.13	148	139	139	153	160	161	154	209	173	162	216	150	132	138	174	165	176	162	153	156	151
tr|A0A0F6AYS1|A0A0F6AYS1_SALT1 2,3-bisphosphoglycerate-dependent phosphoglycerate mutase OS=Salmonella typhimurium (strain 14028s / SGSC 2262) GN=gpmA PE=3 SV=1	>tr|A0A0F6AYS1|A0A0F6AYS1_SALT1	0.13	151	126	171	146	143	104	126	149	156	168	150	169	140	155	151	185	170	141	140	170	173
tr|A0A0F6AWC3|A0A0F6AWC3_SALT1 Transaldolase OS=Salmonella typhimurium (strain 14028s / SGSC 2262) GN=talB PE=3 SV=1	>tr|A0A0F6AWC3|A0A0F6AWC3_SALT1	0.13	159	128	162	143	119	143	143	133	169	136	108	125	103	116	156	135	128	131	145	129	135
tr|A0A0F6B4R6|A0A0F6B4R6_SALT1 GMP synthase [glutamine-hydrolyzing] OS=Salmonella typhimurium (strain 14028s / SGSC 2262) GN=guaA PE=3 SV=1	>tr|A0A0F6B4R6|A0A0F6B4R6_SALT1	0.13	138	108	113	131	140	135	124	139	139	121	183	157	112	109	130	131	148	139	118	127	133
tr|A0A0F6B8H4|A0A0F6B8H4_SALT1 Aldehyde dehydrogenase B OS=Salmonella typhimurium (strain 14028s / SGSC 2262) GN=aldB PE=3 SV=1	>tr|A0A0F6B8H4|A0A0F6B8H4_SALT1	0.13	134	110	123	123	110	125	117	137	118	123	165	172	117	112	123	127	148	129	132	108	125
tr|A0A0F6AXM4|A0A0F6AXM4_SALT1 Putative thiol-alkyl hydroperoxide reductase OS=Salmonella typhimurium (strain 14028s / SGSC 2262) GN=STM14_0476 PE=4 SV=1	>tr|A0A0F6AXM4|A0A0F6AXM4_SALT1	0.13	110	111	94	117	103	101	104	93	101	117	125	163	106	111	104	103	116	111	118	114	117
tr|A0A0F6AWS8|A0A0F6AWS8_SALT1 Protein translocase subunit SecA OS=Salmonella typhimurium (strain 14028s / SGSC 2262) GN=secA PE=2 SV=1	>tr|A0A0F6AWS8|A0A0F6AWS8_SALT1	0.13	84	114	106	106	121	109	106	116	114	100	161	101	115	105	98	104	106	99	103	110	113
tr|A0A0F6B7Z5|A0A0F6B7Z5_SALT1 Alpha-1,4 glucan phosphorylase OS=Salmonella typhimurium (strain 14028s / SGSC 2262) GN=glgP PE=3 SV=1	>tr|A0A0F6B7Z5|A0A0F6B7Z5_SALT1	0.13	92	76	66	94	104	91	93	104	89	103	124	107	83	83	98	92	91	108	100	97	88
tr|A0A0F6B498|A0A0F6B498_SALT1 Histidine transport protein OS=Salmonella typhimurium (strain 14028s / SGSC 2262) GN=hisJ PE=3 SV=1	>tr|A0A0F6B498|A0A0F6B498_SALT1	0.13	110	104	116	92	84	86	78	81	88	91	79	69	108	98	93	101	92	82	106	88	93
tr|A0A0F6B897|A0A0F6B897_SALT1 Cellulose synthase regulator protein OS=Salmonella typhimurium (strain 14028s / SGSC 2262) GN=yhjN PE=4 SV=1	>tr|A0A0F6B897|A0A0F6B897_SALT1	0.13	92	94	100	84	98	102	90	84	84	83	65	67	104	96	92	71	75	84	93	100	79
tr|A0A0F6B6E9|A0A0F6B6E9_SALT1 Aminomethyltransferase OS=Salmonella typhimurium (strain 14028s / SGSC 2262) GN=gcvT PE=3 SV=1	>tr|A0A0F6B6E9|A0A0F6B6E9_SALT1	0.13	89	74	76	88	93	75	69	77	89	89	99	100	65	79	73	97	102	75	72	75	94
tr|A0A0F6BAT5|A0A0F6BAT5_SALT1 Fructose-1,6-bisphosphatase class 1 OS=Salmonella typhimurium (strain 14028s / SGSC 2262) GN=fbp PE=3 SV=1	>tr|A0A0F6BAT5|A0A0F6BAT5_SALT1	0.13	81	68	75	64	82	84	81	93	77	71	103	88	61	70	79	76	69	93	80	79	66
tr|A0A0F6B267|A0A0F6B267_SALT1 2-dehydro-3-deoxyphosphooctonate aldolase OS=Salmonella typhimurium (strain 14028s / SGSC 2262) GN=kdsA PE=3 SV=1	>tr|A0A0F6B267|A0A0F6B267_SALT1	0.13	78	80	77	80	57	71	74	74	82	93	91	90	58	63	84	81	84	94	83	81	84
tr|A0A0F6B9F0|A0A0F6B9F0_SALT1 Fatty acid oxidation complex subunit alpha OS=Salmonella typhimurium (strain 14028s / SGSC 2262) GN=fadB PE=3 SV=1	>tr|A0A0F6B9F0|A0A0F6B9F0_SALT1	0.13	83	95	78	74	78	92	86	79	83	77	75	87	85	91	64	66	56	71	79	76	63
tr|A0A0F6B2D9|A0A0F6B2D9_SALT1 Mannose-specific PTS system protein IID OS=Salmonella typhimurium (strain 14028s / SGSC 2262) GN=manZ PE=4 SV=1	>tr|A0A0F6B2D9|A0A0F6B2D9_SALT1	0.13	65	79	73	88	76	70	62	70	108	80	76	76	69	65	76	75	73	84	65	71	73
tr|A0A0F6AXW9|A0A0F6AXW9_SALT1 Adenylate kinase OS=Salmonella typhimurium (strain 14028s / SGSC 2262) GN=adk PE=3 SV=1	>tr|A0A0F6AXW9|A0A0F6AXW9_SALT1	0.13	100	73	69	76	65	65	74	60	66	64	66	75	75	80	78	76	86	64	64	73	63
tr|A0A0F6B936|A0A0F6B936_SALT1 ATP synthase gamma chain OS=Salmonella typhimurium (strain 14028s / SGSC 2262) GN=atpG PE=3 SV=1	>tr|A0A0F6B936|A0A0F6B936_SALT1	0.13	69	68	69	82	69	81	59	63	72	75	54	65	56	78	78	67	64	75	89	86	73
tr|A0A0F6B3S4|A0A0F6B3S4_SALT1 Fructose-specific PTS system IIBC component OS=Salmonella typhimurium (strain 14028s / SGSC 2262) GN=fruA PE=4 SV=1	>tr|A0A0F6B3S4|A0A0F6B3S4_SALT1	0.13	74	76	72	74	58	74	66	74	70	67	66	75	57	54	72	65	74	96	70	63	56
tr|A0A0F6B9Q8|A0A0F6B9Q8_SALT1 3-hydroxy-5-phosphonooxypentane-2,4-dione thiolase OS=Salmonella typhimurium (strain 14028s / SGSC 2262) GN=yneB PE=3 SV=1	>tr|A0A0F6B9Q8|A0A0F6B9Q8_SALT1	0.13	66	67	69	66	72	71	67	73	69	47	58	73	63	77	88	61	57	63	76	66	54
tr|A0A0F6B1Y6|A0A0F6B1Y6_SALT1 Exoribonuclease 2 OS=Salmonella typhimurium (strain 14028s / SGSC 2262) GN=rnb PE=3 SV=1	>tr|A0A0F6B1Y6|A0A0F6B1Y6_SALT1	0.13	77	75	61	63	54	77	57	68	64	63	49	53	60	62	60	50	54	69	60	64	53
tr|A0A0F6B2F6|A0A0F6B2F6_SALT1 Carboxy-terminal protease OS=Salmonella typhimurium (strain 14028s / SGSC 2262) GN=prc PE=3 SV=1	>tr|A0A0F6B2F6|A0A0F6B2F6_SALT1	0.13	84	57	66	54	64	57	60	67	64	57	44	53	62	60	60	67	55	67	70	67	60
tr|A0A0F6B3E7|A0A0F6B3E7_SALT1 UTP--glucose-1-phosphate uridylyltransferase subunit GalF OS=Salmonella typhimurium (strain 14028s / SGSC 2262) GN=galF PE=4 SV=1	>tr|A0A0F6B3E7|A0A0F6B3E7_SALT1	0.13	75	74	66	58	58	64	62	51	62	58	64	60	69	74	57	50	56	52	59	55	47
tr|A0A0F6B070|A0A0F6B070_SALT1 Adenylosuccinate lyase OS=Salmonella typhimurium (strain 14028s / SGSC 2262) GN=purB PE=1 SV=1	>tr|A0A0F6B070|A0A0F6B070_SALT1	0.13	56	64	55	54	63	45	58	65	56	78	63	73	55	55	55	53	52	56	56	52	54
tr|A0A0F6AYR0|A0A0F6AYR0_SALT1 Phospho-2-dehydro-3-deoxyheptonate aldolase OS=Salmonella typhimurium (strain 14028s / SGSC 2262) GN=aroG PE=3 SV=1	>tr|A0A0F6AYR0|A0A0F6AYR0_SALT1	0.13	51	68	50	52	48	62	53	52	60	48	69	63	64	57	67	46	48	63	61	65	55
tr|A0A0F6B630|A0A0F6B630_SALT1 GDP/GTP pyrophosphokinase OS=Salmonella typhimurium (strain 14028s / SGSC 2262) GN=relA PE=3 SV=1	>tr|A0A0F6B630|A0A0F6B630_SALT1	0.13	62	55	69	51	54	58	51	58	60	68	66	47	40	49	62	62	58	47	59	57	49
tr|A0A0F6AXN0|A0A0F6AXN0_SALT1 Protein translocase subunit SecD OS=Salmonella typhimurium (strain 14028s / SGSC 2262) GN=secD PE=3 SV=1	>tr|A0A0F6AXN0|A0A0F6AXN0_SALT1	0.13	60	66	63	55	59	56	51	50	54	62	41	42	53	60	60	52	56	64	67	63	44
tr|A0A0F6BB03|A0A0F6BB03_SALT1 Probable cytosol aminopeptidase OS=Salmonella typhimurium (strain 14028s / SGSC 2262) GN=pepA PE=3 SV=1	>tr|A0A0F6BB03|A0A0F6BB03_SALT1	0.13	51	51	53	48	68	68	55	65	58	56	71	54	58	47	54	47	47	58	57	56	52
tr|A0A0F6AWN2|A0A0F6AWN2_SALT1 RNA polymerase-associated protein RapA OS=Salmonella typhimurium (strain 14028s / SGSC 2262) GN=hepA PE=3 SV=1	>tr|A0A0F6AWN2|A0A0F6AWN2_SALT1	0.13	49	51	46	57	52	55	51	70	51	55	66	59	48	43	56	63	43	55	58	60	54
tr|A0A0F6AYI0|A0A0F6AYI0_SALT1 N-acetyl glucosamine specific PTS system components IIABC OS=Salmonella typhimurium (strain 14028s / SGSC 2262) GN=nagE PE=4 SV=1	>tr|A0A0F6AYI0|A0A0F6AYI0_SALT1	0.13	55	43	47	55	46	67	46	54	49	58	64	60	60	51	49	54	49	59	61	48	45
tr|A0A0F6B595|A0A0F6B595_SALT1 Outer membrane protein assembly factor BamD OS=Salmonella typhimurium (strain 14028s / SGSC 2262) GN=yfiO PE=3 SV=1	>tr|A0A0F6B595|A0A0F6B595_SALT1	0.13	57	58	51	53	44	47	57	42	51	56	43	43	64	66	49	53	47	56	60	49	51
tr|A0A0F6B931|A0A0F6B931_SALT1 Bifunctional protein GlmU OS=Salmonella typhimurium (strain 14028s / SGSC 2262) GN=glmU PE=3 SV=1	>tr|A0A0F6B931|A0A0F6B931_SALT1	0.13	54	41	51	57	47	41	51	47	58	54	53	53	46	51	44	51	49	51	52	70	60
tr|A0A0F6AW65|A0A0F6AW65_SALT1 Plasmid partition protein B OS=Salmonella typhimurium (strain 14028s / SGSC 2262) GN=parB PE=3 SV=1	>tr|A0A0F6AW65|A0A0F6AW65_SALT1	0.13	68	61	55	59	48	53	51	50	48	50	44	47	44	54	40	46	38	51	53	52	50
tr|A0A0F6B221|A0A0F6B221_SALT1 Putative cytoplasmic protein OS=Salmonella typhimurium (strain 14028s / SGSC 2262) GN=yciF PE=1 SV=1	>tr|A0A0F6B221|A0A0F6B221_SALT1	0.13	56	52	47	52	47	41	50	36	52	59	46	61	46	43	50	46	62	53	59	49	54
tr|A0A0F6AYH4|A0A0F6AYH4_SALT1 Asparagine synthetase B OS=Salmonella typhimurium (strain 14028s / SGSC 2262) GN=asnB PE=4 SV=1	>tr|A0A0F6AYH4|A0A0F6AYH4_SALT1	0.13	43	51	42	50	47	48	42	57	57	48	56	52	38	50	47	45	44	51	48	65	42
tr|A0A0F6B048|A0A0F6B048_SALT1 Respiratory NADH dehydrogenase 2 OS=Salmonella typhimurium (strain 14028s / SGSC 2262) GN=ndh PE=4 SV=1	>tr|A0A0F6B048|A0A0F6B048_SALT1	0.13	53	39	48	45	50	51	47	56	56	39	45	51	38	47	57	49	43	62	44	44	46
tr|A0A0F6B5Z3|A0A0F6B5Z3_SALT1 Lipoprotein NlpD OS=Salmonella typhimurium (strain 14028s / SGSC 2262) GN=nlpD PE=4 SV=1	>tr|A0A0F6B5Z3|A0A0F6B5Z3_SALT1	0.13	50	45	53	55	51	46	53	35	50	45	31	43	55	47	54	47	47	51	48	47	43
tr|A0A0F6AXR1|A0A0F6AXR1_SALT1 UPF0234 protein YajQ OS=Salmonella typhimurium (strain 14028s / SGSC 2262) GN=yajQ PE=3 SV=1	>tr|A0A0F6AXR1|A0A0F6AXR1_SALT1	0.13	45	56	50	45	38	43	39	43	52	44	29	40	46	48	51	52	51	48	49	51	43
tr|A0A0F6B6E1|A0A0F6B6E1_SALT1 tRNA-modifying protein YgfZ OS=Salmonella typhimurium (strain 14028s / SGSC 2262) GN=ygfZ PE=3 SV=1	>tr|A0A0F6B6E1|A0A0F6B6E1_SALT1	0.13	49	58	47	50	45	52	45	45	50	38	35	40	59	50	43	43	38	42	42	48	49
tr|A0A0F6B0L5|A0A0F6B0L5_SALT1 Putative glucose-6-phosphate 1-epimerase OS=Salmonella typhimurium (strain 14028s / SGSC 2262) GN=yeaD PE=3 SV=1	>tr|A0A0F6B0L5|A0A0F6B0L5_SALT1	0.13	38	36	39	49	42	43	50	42	49	46	55	53	49	34	40	45	49	52	43	50	41
tr|A0A0F6B502|A0A0F6B502_SALT1 Signal peptidase I OS=Salmonella typhimurium (strain 14028s / SGSC 2262) GN=lepB PE=3 SV=1	>tr|A0A0F6B502|A0A0F6B502_SALT1	0.13	44	51	55	48	39	44	44	36	40	49	38	35	52	53	47	40	43	43	49	43	41
tr|A0A0F6AZZ6|A0A0F6AZZ6_SALT1 Dihydroorotase OS=Salmonella typhimurium (strain 14028s / SGSC 2262) GN=pyrC PE=3 SV=1	>tr|A0A0F6AZZ6|A0A0F6AZZ6_SALT1	0.13	34	47	37	46	35	48	36	40	41	40	44	38	47	38	47	35	35	44	42	51	35
tr|A0A0F6B575|A0A0F6B575_SALT1 ATP-dependent RNA helicase SrmB OS=Salmonella typhimurium (strain 14028s / SGSC 2262) GN=srmB PE=3 SV=1	>tr|A0A0F6B575|A0A0F6B575_SALT1	0.13	35	34	35	44	37	41	38	40	40	44	58	51	34	43	42	39	41	44	40	44	43
tr|A0A0F6BAS0|A0A0F6BAS0_SALT1 Bifunctional 2',3'-cyclic nucleotide 2'-phosphodiesterase/3'-nucleotidase periplasmic protein OS=Salmonella typhimurium (strain 14028s / SGSC 2262) GN=cpdB PE=3 SV=1	>tr|A0A0F6BAS0|A0A0F6BAS0_SALT1	0.13	35	49	46	43	36	40	45	32	49	41	39	41	54	38	39	38	37	34	40	34	40
tr|A0A0F6B2C4|A0A0F6B2C4_SALT1 Long-chain-fatty-acid--CoA ligase OS=Salmonella typhimurium (strain 14028s / SGSC 2262) GN=fadD PE=4 SV=1	>tr|A0A0F6B2C4|A0A0F6B2C4_SALT1	0.13	35	31	34	34	49	43	43	43	41	40	45	40	42	38	38	43	38	50	37	45	32
tr|A0A0F6B7Z7|A0A0F6B7Z7_SALT1 Glucose-1-phosphate adenylyltransferase OS=Salmonella typhimurium (strain 14028s / SGSC 2262) GN=glgC PE=3 SV=1	>tr|A0A0F6B7Z7|A0A0F6B7Z7_SALT1	0.13	35	39	35	39	37	40	42	41	38	36	50	27	37	34	39	42	44	46	39	40	47
tr|A0A0F6B412|A0A0F6B412_SALT1 Ribonucleotide-diphosphate reductase subunit beta OS=Salmonella typhimurium (strain 14028s / SGSC 2262) GN=nrdB PE=4 SV=1	>tr|A0A0F6B412|A0A0F6B412_SALT1	0.13	40	30	27	42	39	37	35	36	38	35	41	39	30	30	34	33	41	35	32	47	34
tr|A0A0F6AY64|A0A0F6AY64_SALT1 Dihydropteridine reductase OS=Salmonella typhimurium (strain 14028s / SGSC 2262) GN=nfnB PE=4 SV=1	>tr|A0A0F6AY64|A0A0F6AY64_SALT1	0.13	36	40	39	37	30	27	38	34	48	39	28	41	34	37	40	33	32	36	40	35	33
tr|A0A0F6AX47|A0A0F6AX47_SALT1 Outer membrane lipoprotein RcsF OS=Salmonella typhimurium (strain 14028s / SGSC 2262) GN=rcsF PE=3 SV=1	>tr|A0A0F6AX47|A0A0F6AX47_SALT1	0.13	43	36	41	37	32	30	34	27	32	32	34	38	33	45	34	38	32	36	39	29	37
tr|A0A0F6B7M2|A0A0F6B7M2_SALT1 30S ribosomal protein S8 OS=Salmonella typhimurium (strain 14028s / SGSC 2262) GN=rpsH PE=3 SV=1	>tr|A0A0F6B7M2|A0A0F6B7M2_SALT1	0.13	31	34	30	26	40	33	33	33	37	33	29	33	41	40	34	29	28	37	25	36	35
tr|A0A0F6B3V4|A0A0F6B3V4_SALT1 Nucleoid-associated protein YejK OS=Salmonella typhimurium (strain 14028s / SGSC 2262) GN=yejK PE=3 SV=1	>tr|A0A0F6B3V4|A0A0F6B3V4_SALT1	0.13	32	36	32	34	29	29	23	34	35	34	36	42	33	28	36	32	30	29	37	37	36
tr|A0A0F6B1Q3|A0A0F6B1Q3_SALT1 S-(hydroxymethyl)glutathione dehydrogenase OS=Salmonella typhimurium (strain 14028s / SGSC 2262) GN=STM14_1968 PE=3 SV=1	>tr|A0A0F6B1Q3|A0A0F6B1Q3_SALT1	0.13	27	36	32	34	25	32	38	35	28	30	29	24	35	34	29	33	28	32	26	29	35
tr|A0A0F6B1V8|A0A0F6B1V8_SALT1 Periplasmic murein tripeptide transport protein OS=Salmonella typhimurium (strain 14028s / SGSC 2262) GN=mppA PE=4 SV=1	>tr|A0A0F6B1V8|A0A0F6B1V8_SALT1	0.13	27	28	26	31	32	30	35	27	31	24	21	25	28	33	31	27	35	33	37	33	29
tr|A0A0F6B7G2|A0A0F6B7G2_SALT1 Ribonuclease G OS=Salmonella typhimurium (strain 14028s / SGSC 2262) GN=cafA PE=4 SV=1	>tr|A0A0F6B7G2|A0A0F6B7G2_SALT1	0.13	29	36	32	34	28	30	29	27	22	27	21	32	35	30	28	31	29	34	32	27	28
tr|A0A0F6AWS1|A0A0F6AWS1_SALT1 UDP-N-acetylmuramate--L-alanine ligase OS=Salmonella typhimurium (strain 14028s / SGSC 2262) GN=murC PE=3 SV=1	>tr|A0A0F6AWS1|A0A0F6AWS1_SALT1	0.13	28	30	31	25	32	30	26	26	28	26	31	39	27	34	24	22	26	28	27	28	27
tr|A0A0F6AWT4|A0A0F6AWT4_SALT1 GMP reductase OS=Salmonella typhimurium (strain 14028s / SGSC 2262) GN=guaC PE=3 SV=1	>tr|A0A0F6AWT4|A0A0F6AWT4_SALT1	0.13	25	21	19	21	25	25	22	28	24	34	25	26	24	24	25	25	21	27	24	24	22
tr|A0A0F6B1Q1|A0A0F6B1Q1_SALT1 Methyl-accepting chemotaxis protein III OS=Salmonella typhimurium (strain 14028s / SGSC 2262) GN=trg PE=4 SV=1	>tr|A0A0F6B1Q1|A0A0F6B1Q1_SALT1	0.13	28	30	26	21	22	25	27	27	22	26	20	18	27	26	24	23	23	18	24	24	24
tr|A0A0F6B7A2|A0A0F6B7A2_SALT1 Arabinose 5-phosphate isomerase OS=Salmonella typhimurium (strain 14028s / SGSC 2262) GN=yrbH PE=3 SV=1	>tr|A0A0F6B7A2|A0A0F6B7A2_SALT1	0.13	19	16	20	20	20	22	27	27	21	23	21	26	20	23	25	24	26	25	21	19	22
tr|A0A0F6B8J8|A0A0F6B8J8_SALT1 Glutaredoxin OS=Salmonella typhimurium (strain 14028s / SGSC 2262) GN=grxC PE=3 SV=1	>tr|A0A0F6B8J8|A0A0F6B8J8_SALT1	0.13	26	20	20	24	20	18	23	27	24	24	18	20	21	21	23	26	26	25	23	28	20
tr|A0A0F6B8J9|A0A0F6B8J9_SALT1 Putative rhodanese-like sulfurtransferase OS=Salmonella typhimurium (strain 14028s / SGSC 2262) GN=yibN PE=4 SV=1	>tr|A0A0F6B8J9|A0A0F6B8J9_SALT1	0.13	20	18	21	23	20	22	25	17	21	26	20	26	24	21	21	23	28	21	22	22	25
tr|A0A0F6B984|A0A0F6B984_SALT1 UDP-N-acetylglucosamine 2-epimerase OS=Salmonella typhimurium (strain 14028s / SGSC 2262) GN=wecB PE=3 SV=1	>tr|A0A0F6B984|A0A0F6B984_SALT1	0.13	15	15	12	16	18	14	15	19	15	14	13	14	12	17	17	18	13	15	16	16	14
tr|A0A0F6B769|A0A0F6B769_SALT1 tRNA pseudouridine synthase B OS=Salmonella typhimurium (strain 14028s / SGSC 2262) GN=truB PE=3 SV=1	>tr|A0A0F6B769|A0A0F6B769_SALT1	0.13	15	14	15	16	11	17	15	12	14	11	18	16	13	16	13	16	16	13	16	15	15
tr|A0A0F6B9Y3|A0A0F6B9Y3_SALT1 50S ribosomal protein L7/L12 OS=Salmonella typhimurium (strain 14028s / SGSC 2262) GN=rplL PE=3 SV=1	>tr|A0A0F6B9Y3|A0A0F6B9Y3_SALT1	0.14	314	359	253	258	273	221	265	253	260	247	184	252	306	329	272	267	252	272	288	268	287
tr|A0A0F6B9H5|A0A0F6B9H5_SALT1 Glutamine synthetase OS=Salmonella typhimurium (strain 14028s / SGSC 2262) GN=glnA PE=3 SV=1	>tr|A0A0F6B9H5|A0A0F6B9H5_SALT1	0.14	256	226	214	272	245	248	286	263	224	238	340	300	238	183	233	226	243	280	226	236	239
tr|A0A0F6B7L2|A0A0F6B7L2_SALT1 30S ribosomal protein S4 OS=Salmonella typhimurium (strain 14028s / SGSC 2262) GN=rpsD PE=3 SV=1	>tr|A0A0F6B7L2|A0A0F6B7L2_SALT1	0.14	324	265	243	257	208	237	194	242	250	247	206	199	225	180	273	254	279	236	269	245	234
tr|A0A0F6B3P3|A0A0F6B3P3_SALT1 Cytidine deaminase OS=Salmonella typhimurium (strain 14028s / SGSC 2262) GN=cdd PE=3 SV=1	>tr|A0A0F6B3P3|A0A0F6B3P3_SALT1	0.14	272	270	243	260	237	200	225	221	219	246	214	215	251	230	219	208	223	225	355	221	223
sp|A0A0F6B244|HNS_SALT1 DNA-binding protein H-NS OS=Salmonella typhimurium (strain 14028s / SGSC 2262) GN=hns PE=1 SV=1	>sp|A0A0F6B244|HNS_SALT1	0.14	151	165	167	143	165	114	127	111	150	149	176	155	148	168	137	164	171	135	145	137	204
tr|A0A0F6BBB4|A0A0F6BBB4_SALT1 Phosphopentomutase OS=Salmonella typhimurium (strain 14028s / SGSC 2262) GN=deoB PE=3 SV=1	>tr|A0A0F6BBB4|A0A0F6BBB4_SALT1	0.14	118	107	105	122	120	121	121	140	115	125	159	162	101	101	121	127	154	137	124	127	104
tr|A0A0F6AWH1|A0A0F6AWH1_SALT1 Isoleucine--tRNA ligase OS=Salmonella typhimurium (strain 14028s / SGSC 2262) GN=ileS PE=3 SV=1	>tr|A0A0F6AWH1|A0A0F6AWH1_SALT1	0.14	104	119	101	122	117	138	113	139	109	121	163	122	85	100	123	113	135	123	131	121	124
tr|A0A0F6B9H7|A0A0F6B9H7_SALT1 GTP-binding protein OS=Salmonella typhimurium (strain 14028s / SGSC 2262) GN=typA PE=4 SV=1	>tr|A0A0F6B9H7|A0A0F6B9H7_SALT1	0.14	91	139	102	124	118	108	116	132	109	127	146	106	92	88	115	128	133	127	122	105	132
tr|A0A0F6BAK9|A0A0F6BAK9_SALT1 Fumarate reductase flavoprotein subunit OS=Salmonella typhimurium (strain 14028s / SGSC 2262) GN=frdA PE=3 SV=1	>tr|A0A0F6BAK9|A0A0F6BAK9_SALT1	0.14	90	99	87	104	95	113	102	121	85	119	136	106	106	78	102	97	108	114	125	108	89
tr|A0A0F6B5J6|A0A0F6B5J6_SALT1 Uncharacterized protein OS=Salmonella typhimurium (strain 14028s / SGSC 2262) GN=ygaU PE=4 SV=1	>tr|A0A0F6B5J6|A0A0F6B5J6_SALT1	0.14	100	112	119	114	86	89	95	82	89	98	61	87	93	103	97	97	97	111	105	119	119
tr|A0A0F6AY21|A0A0F6AY21_SALT1 Peptidyl-prolyl cis-trans isomerase OS=Salmonella typhimurium (strain 14028s / SGSC 2262) GN=ppiB PE=3 SV=1	>tr|A0A0F6AY21|A0A0F6AY21_SALT1	0.14	84	109	90	87	62	71	82	80	66	82	111	96	85	87	90	91	90	90	104	89	76
tr|A0A0F6AXK2|A0A0F6AXK2_SALT1 Uncharacterized protein OS=Salmonella typhimurium (strain 14028s / SGSC 2262) GN=psiF PE=4 SV=1	>tr|A0A0F6AXK2|A0A0F6AXK2_SALT1	0.14	86	101	89	90	52	79	76	75	70	88	99	102	76	79	81	86	106	91	90	82	81
tr|A0A0F6AXV4|A0A0F6AXV4_SALT1 Efflux pump membrane transporter OS=Salmonella typhimurium (strain 14028s / SGSC 2262) GN=acrB PE=3 SV=1	>tr|A0A0F6AXV4|A0A0F6AXV4_SALT1	0.14	80	102	93	79	71	93	91	86	68	77	73	82	115	78	90	79	83	85	87	76	63
tr|A0A0F6B4I2|A0A0F6B4I2_SALT1 Glucose-specific PTS system component OS=Salmonella typhimurium (strain 14028s / SGSC 2262) GN=crr PE=4 SV=1	>tr|A0A0F6B4I2|A0A0F6B4I2_SALT1	0.14	97	102	88	86	68	77	74	76	75	72	60	72	91	97	78	68	74	78	94	86	88
tr|A0A0F6B6K9|A0A0F6B6K9_SALT1 L-asparaginase II OS=Salmonella typhimurium (strain 14028s / SGSC 2262) GN=ansB PE=3 SV=1	>tr|A0A0F6B6K9|A0A0F6B6K9_SALT1	0.14	84	86	95	66	69	87	80	69	69	71	55	61	90	93	86	72	66	77	85	76	83
tr|A0A0F6B176|A0A0F6B176_SALT1 Putative periplasmic protein OS=Salmonella typhimurium (strain 14028s / SGSC 2262) GN=ydgH PE=4 SV=1	>tr|A0A0F6B176|A0A0F6B176_SALT1	0.14	92	79	86	68	81	79	68	57	82	77	63	49	78	93	73	66	77	71	73	79	81
tr|A0A0F6AWZ0|A0A0F6AWZ0_SALT1 Penicillin-binding protein 1B OS=Salmonella typhimurium (strain 14028s / SGSC 2262) GN=mrcB PE=3 SV=1	>tr|A0A0F6AWZ0|A0A0F6AWZ0_SALT1	0.14	72	54	74	84	68	63	78	82	56	73	63	61	60	66	76	70	83	79	74	89	66
tr|A0A0F6AYY9|A0A0F6AYY9_SALT1 DNA protection during starvation protein OS=Salmonella typhimurium (strain 14028s / SGSC 2262) GN=dps PE=3 SV=1	>tr|A0A0F6AYY9|A0A0F6AYY9_SALT1	0.14	76	69	67	67	69	51	70	63	66	82	81	92	70	94	74	76	70	60	74	65	77
tr|A0A0F6B912|A0A0F6B912_SALT1 Membrane protein insertase YidC OS=Salmonella typhimurium (strain 14028s / SGSC 2262) GN=yidC PE=3 SV=1	>tr|A0A0F6B912|A0A0F6B912_SALT1	0.14	62	75	79	70	61	83	65	81	66	71	55	53	77	58	63	70	54	65	62	56	64
tr|A0A0F6B9F1|A0A0F6B9F1_SALT1 Xaa-Pro dipeptidase OS=Salmonella typhimurium (strain 14028s / SGSC 2262) GN=pepQ PE=3 SV=1	>tr|A0A0F6B9F1|A0A0F6B9F1_SALT1	0.14	73	70	66	57	57	67	61	58	70	62	40	41	60	59	68	59	63	67	59	65	60
tr|A0A0F6B867|A0A0F6B867_SALT1 Glutathione reductase OS=Salmonella typhimurium (strain 14028s / SGSC 2262) GN=gor PE=3 SV=1	>tr|A0A0F6B867|A0A0F6B867_SALT1	0.14	54	51	56	65	64	53	62	55	66	61	58	42	45	48	64	68	67	77	57	63	63
tr|A0A0F6BA99|A0A0F6BA99_SALT1 UvrABC system protein A OS=Salmonella typhimurium (strain 14028s / SGSC 2262) GN=uvrA PE=3 SV=1	>tr|A0A0F6BA99|A0A0F6BA99_SALT1	0.14	58	62	45	71	42	55	52	58	56	51	44	42	55	48	54	44	44	50	56	53	48
tr|A0A0F6AWB8|A0A0F6AWB8_SALT1 Bifunctional aspartokinase I/homeserine dehydrogenase I OS=Salmonella typhimurium (strain 14028s / SGSC 2262) GN=thrA PE=4 SV=1	>tr|A0A0F6AWB8|A0A0F6AWB8_SALT1	0.14	58	54	52	54	56	61	56	59	53	53	33	39	48	44	53	49	39	43	49	51	48
tr|A0A0F6B2T6|A0A0F6B2T6_SALT1 Cystine transporter subunit OS=Salmonella typhimurium (strain 14028s / SGSC 2262) GN=fliY PE=3 SV=1	>tr|A0A0F6B2T6|A0A0F6B2T6_SALT1	0.14	47	59	51	58	46	42	53	38	46	53	38	51	43	47	53	48	39	49	64	55	44
sp|D0ZV90|PHOP_SALT1 Virulence transcriptional regulatory protein PhoP OS=Salmonella typhimurium (strain 14028s / SGSC 2262) GN=phoP PE=1 SV=1	>sp|D0ZV90|PHOP_SALT1	0.14	48	55	40	46	54	37	45	49	54	49	43	47	62	51	40	55	45	37	50	52	57
tr|A0A0F6AYF9|A0A0F6AYF9_SALT1 Glutamate/aspartate transporter OS=Salmonella typhimurium (strain 14028s / SGSC 2262) GN=gltL PE=4 SV=1	>tr|A0A0F6AYF9|A0A0F6AYF9_SALT1	0.14	50	45	42	50	47	43	38	38	53	47	45	41	32	47	53	48	51	44	62	45	49
tr|A0A0F6B3E6|A0A0F6B3E6_SALT1 dTDP-glucose 4,6-dehydratase OS=Salmonella typhimurium (strain 14028s / SGSC 2262) GN=rfbB PE=3 SV=1	>tr|A0A0F6B3E6|A0A0F6B3E6_SALT1	0.14	50	46	44	41	47	52	39	46	44	48	60	63	37	39	46	42	52	49	48	47	53
tr|A0A0F6B4B2|A0A0F6B4B2_SALT1 Acetyl-coenzyme A carboxylase carboxyl transferase subunit beta OS=Salmonella typhimurium (strain 14028s / SGSC 2262) GN=accD PE=3 SV=1	>tr|A0A0F6B4B2|A0A0F6B4B2_SALT1	0.14	60	53	51	52	44	41	55	35	46	45	41	54	52	50	42	37	42	51	56	42	52
tr|A0A0F6B6F9|A0A0F6B6F9_SALT1 D-3-phosphoglycerate dehydrogenase OS=Salmonella typhimurium (strain 14028s / SGSC 2262) GN=serA PE=3 SV=1	>tr|A0A0F6B6F9|A0A0F6B6F9_SALT1	0.14	53	53	48	45	36	44	36	35	34	49	49	52	47	44	50	46	48	47	56	55	46
tr|A0A0F6B926|A0A0F6B926_SALT1 Phosphate-binding protein PstS OS=Salmonella typhimurium (strain 14028s / SGSC 2262) GN=pstS PE=3 SV=1	>tr|A0A0F6B926|A0A0F6B926_SALT1	0.14	48	49	50	49	42	34	46	40	36	53	35	39	41	38	46	50	39	45	49	51	54
tr|A0A0F6AW60|A0A0F6AW60_SALT1 Alpha-helical coiled coil protein OS=Salmonella typhimurium (strain 14028s / SGSC 2262) GN=tlpA PE=4 SV=1	>tr|A0A0F6AW60|A0A0F6AW60_SALT1	0.14	46	48	51	53	36	52	45	38	40	42	49	56	40	56	48	37	41	46	35	40	47
tr|A0A0F6B2K7|A0A0F6B2K7_SALT1 Formate-dependent phosphoribosylglycinamide formyltransferase OS=Salmonella typhimurium (strain 14028s / SGSC 2262) GN=purT PE=3 SV=1	>tr|A0A0F6B2K7|A0A0F6B2K7_SALT1	0.14	37	47	38	38	55	53	41	50	50	38	34	41	40	49	47	51	43	47	36	45	45
tr|A0A0F6B9K7|A0A0F6B9K7_SALT1 Formate dehydrogenase alpha subunit OS=Salmonella typhimurium (strain 14028s / SGSC 2262) GN=fdoG PE=3 SV=1	>tr|A0A0F6B9K7|A0A0F6B9K7_SALT1	0.14	43	42	34	44	55	45	34	47	46	41	36	32	46	43	49	38	44	44	33	46	35
tr|A0A0F6AWC0|A0A0F6AWC0_SALT1 Threonine synthase OS=Salmonella typhimurium (strain 14028s / SGSC 2262) GN=thrC PE=4 SV=1	>tr|A0A0F6AWC0|A0A0F6AWC0_SALT1	0.14	41	41	35	45	41	42	52	52	40	40	55	51	43	36	49	41	41	46	50	41	32
tr|A0A0F6B9V6|A0A0F6B9V6_SALT1 Uncharacterized protein OS=Salmonella typhimurium (strain 14028s / SGSC 2262) GN=yijP PE=4 SV=1	>tr|A0A0F6B9V6|A0A0F6B9V6_SALT1	0.14	41	42	43	43	51	40	33	50	42	43	36	33	33	32	44	47	42	36	44	48	45
tr|A0A0F6B793|A0A0F6B793_SALT1 UDP-N-acetylglucosamine 1-carboxyvinyltransferase OS=Salmonella typhimurium (strain 14028s / SGSC 2262) GN=murA PE=3 SV=1	>tr|A0A0F6B793|A0A0F6B793_SALT1	0.14	39	42	40	33	51	53	36	33	43	35	45	41	43	32	38	38	36	38	41	43	34
tr|A0A0F6B938|A0A0F6B938_SALT1 ATP synthase subunit delta OS=Salmonella typhimurium (strain 14028s / SGSC 2262) GN=atpH PE=3 SV=1	>tr|A0A0F6B938|A0A0F6B938_SALT1	0.14	43	36	34	31	37	42	42	42	38	47	43	48	37	37	38	33	55	47	40	38	40
tr|A0A0F6AXI3|A0A0F6AXI3_SALT1 Delta-aminolevulinic acid dehydratase OS=Salmonella typhimurium (strain 14028s / SGSC 2262) GN=hemB PE=3 SV=1	>tr|A0A0F6AXI3|A0A0F6AXI3_SALT1	0.14	35	48	45	33	38	33	36	40	40	40	25	39	35	47	38	44	39	36	40	33	33
tr|A0A0F6B1K9|A0A0F6B1K9_SALT1 Putative NADP-dependent oxidoreductase OS=Salmonella typhimurium (strain 14028s / SGSC 2262) GN=yncB PE=4 SV=1	>tr|A0A0F6B1K9|A0A0F6B1K9_SALT1	0.14	41	43	40	35	40	42	36	37	37	32	33	34	52	32	32	46	35	36	39	35	30
tr|A0A0F6B3E4|A0A0F6B3E4_SALT1 Glucose-1-phosphate thymidylyltransferase OS=Salmonella typhimurium (strain 14028s / SGSC 2262) GN=rfbA PE=3 SV=1	>tr|A0A0F6B3E4|A0A0F6B3E4_SALT1	0.14	32	40	37	30	40	30	32	27	31	36	38	34	38	46	28	36	36	27	37	34	34
tr|A0A0F6B8N4|A0A0F6B8N4_SALT1 Uncharacterized protein OS=Salmonella typhimurium (strain 14028s / SGSC 2262) GN=yicC PE=4 SV=1	>tr|A0A0F6B8N4|A0A0F6B8N4_SALT1	0.14	32	25	34	35	28	29	36	28	30	36	34	40	29	24	33	40	39	36	39	34	35
tr|A0A0F6B484|A0A0F6B484_SALT1 Putative transketolase OS=Salmonella typhimurium (strain 14028s / SGSC 2262) GN=STM14_2886 PE=4 SV=1	>tr|A0A0F6B484|A0A0F6B484_SALT1	0.14	29	33	31	34	31	40	25	28	40	38	33	24	28	31	35	29	31	37	37	32	36
tr|A0A0F6BBC8|A0A0F6BBC8_SALT1 Lytic murein transglycosylase OS=Salmonella typhimurium (strain 14028s / SGSC 2262) GN=slt PE=4 SV=1	>tr|A0A0F6BBC8|A0A0F6BBC8_SALT1	0.14	33	37	37	35	34	37	34	30	32	30	28	26	34	32	36	33	27	26	36	28	20
tr|A0A0F6B5M7|A0A0F6B5M7_SALT1 S-ribosylhomocysteine lyase OS=Salmonella typhimurium (strain 14028s / SGSC 2262) GN=luxS PE=3 SV=1	>tr|A0A0F6B5M7|A0A0F6B5M7_SALT1	0.14	30	35	37	27	32	29	36	24	26	25	34	35	23	36	31	29	32	29	28	30	33
tr|A0A0F6B784|A0A0F6B784_SALT1 Transcription elongation factor GreA OS=Salmonella typhimurium (strain 14028s / SGSC 2262) GN=greA PE=3 SV=1	>tr|A0A0F6B784|A0A0F6B784_SALT1	0.14	34	34	32	26	23	28	27	27	25	33	26	38	34	28	35	35	37	28	36	32	33
tr|A0A0F6AYX4|A0A0F6AYX4_SALT1 ATP-dependent RNA helicase RhlE OS=Salmonella typhimurium (strain 14028s / SGSC 2262) GN=rhlE PE=3 SV=1	>tr|A0A0F6AYX4|A0A0F6AYX4_SALT1	0.14	26	30	25	34	26	30	33	27	33	39	29	25	24	32	32	27	30	29	32	34	23
tr|A0A0F6AX32|A0A0F6AX32_SALT1 Acyl-[acyl-carrier-protein]--UDP-N-acetylglucosamine O-acyltransferase OS=Salmonella typhimurium (strain 14028s / SGSC 2262) GN=lpxA PE=3 SV=1	>tr|A0A0F6AX32|A0A0F6AX32_SALT1	0.14	27	34	29	36	28	29	30	25	26	37	26	24	29	32	28	30	35	27	39	31	30
tr|A0A0F6B983|A0A0F6B983_SALT1 ECA polysaccharide chain length modulation protein OS=Salmonella typhimurium (strain 14028s / SGSC 2262) GN=wzzE PE=3 SV=1	>tr|A0A0F6B983|A0A0F6B983_SALT1	0.14	33	32	30	30	27	33	32	26	30	25	20	26	33	35	28	31	30	25	28	36	23
tr|A0A0F6B4Z8|A0A0F6B4Z8_SALT1 Pyridoxine 5'-phosphate synthase OS=Salmonella typhimurium (strain 14028s / SGSC 2262) GN=pdxJ PE=3 SV=1	>tr|A0A0F6B4Z8|A0A0F6B4Z8_SALT1	0.14	28	38	32	28	30	31	29	21	27	33	34	31	24	31	24	24	30	29	28	32	23
tr|A0A0F6B973|A0A0F6B973_SALT1 Ketol-acid reductoisomerase (NADP(+)) OS=Salmonella typhimurium (strain 14028s / SGSC 2262) GN=ilvC PE=3 SV=1	>tr|A0A0F6B973|A0A0F6B973_SALT1	0.14	35	24	25	28	29	27	25	27	35	34	29	29	25	22	27	27	22	23	31	28	30
tr|A0A0F6B3D2|A0A0F6B3D2_SALT1 Phosphomannomutase OS=Salmonella typhimurium (strain 14028s / SGSC 2262) GN=rfbK PE=3 SV=1	>tr|A0A0F6B3D2|A0A0F6B3D2_SALT1	0.14	25	33	31	27	30	28	24	37	27	26	30	33	32	34	25	24	27	24	25	31	24
tr|A0A0F6B2K3|A0A0F6B2K3_SALT1 Protease 2 OS=Salmonella typhimurium (strain 14028s / SGSC 2262) GN=ptrB PE=4 SV=1	>tr|A0A0F6B2K3|A0A0F6B2K3_SALT1	0.14	26	30	29	27	31	28	24	36	27	30	25	28	24	16	31	31	29	25	27	31	27
tr|A0A0F6B7U0|A0A0F6B7U0_SALT1 3-dehydroquinate synthase OS=Salmonella typhimurium (strain 14028s / SGSC 2262) GN=aroB PE=3 SV=1	>tr|A0A0F6B7U0|A0A0F6B7U0_SALT1	0.14	26	37	31	29	19	29	34	28	29	26	26	29	30	25	25	26	28	28	35	28	26
tr|A0A0F6B9N7|A0A0F6B9N7_SALT1 DNA-binding transcriptional regulator CpxR OS=Salmonella typhimurium (strain 14028s / SGSC 2262) GN=cpxR PE=4 SV=1	>tr|A0A0F6B9N7|A0A0F6B9N7_SALT1	0.14	24	19	22	23	23	26	31	27	25	30	26	33	28	23	26	32	25	32	21	27	26
tr|A0A0F6B435|A0A0F6B435_SALT1 Undecaprenyl-phosphate 4-deoxy-4-formamido-L-arabinose transferase OS=Salmonella typhimurium (strain 14028s / SGSC 2262) GN=pmrF PE=3 SV=1	>tr|A0A0F6B435|A0A0F6B435_SALT1	0.14	23	23	23	29	21	30	25	28	25	26	26	16	23	26	28	23	19	28	25	25	23
tr|A0A0F6B7J7|A0A0F6B7J7_SALT1 Shikimate dehydrogenase (NADP(+)) OS=Salmonella typhimurium (strain 14028s / SGSC 2262) GN=aroE_2 PE=3 SV=1	>tr|A0A0F6B7J7|A0A0F6B7J7_SALT1	0.14	27	24	25	24	16	25	16	27	19	21	23	25	23	21	21	21	21	24	23	26	20
tr|A0A0F6AZ46|A0A0F6AZ46_SALT1 Nitroreductase A OS=Salmonella typhimurium (strain 14028s / SGSC 2262) GN=mdaA PE=4 SV=1	>tr|A0A0F6AZ46|A0A0F6AZ46_SALT1	0.14	24	29	20	20	21	22	20	19	22	27	28	24	24	25	17	22	21	28	24	22	20
tr|A0A0F6B594|A0A0F6B594_SALT1 Pseudouridine synthase OS=Salmonella typhimurium (strain 14028s / SGSC 2262) GN=rluD PE=3 SV=1	>tr|A0A0F6B594|A0A0F6B594_SALT1	0.14	17	20	19	15	22	19	24	21	23	19	21	21	16	25	21	18	22	22	14	17	21
tr|A0A0F6BAK0|A0A0F6BAK0_SALT1 Elongation factor P OS=Salmonella typhimurium (strain 14028s / SGSC 2262) GN=efp PE=3 SV=1	>tr|A0A0F6BAK0|A0A0F6BAK0_SALT1	0.14	17	16	17	21	20	15	14	21	17	24	23	24	18	20	21	23	19	19	21	21	21
tr|A0A0F6BAR5|A0A0F6BAR5_SALT1 D-alanine/D-serine/glycine permease OS=Salmonella typhimurium (strain 14028s / SGSC 2262) GN=cycA PE=4 SV=1	>tr|A0A0F6BAR5|A0A0F6BAR5_SALT1	0.14	16	16	14	19	25	19	16	18	20	18	21	21	20	16	20	16	18	19	20	16	18
tr|A0A0F6AXX3|A0A0F6AXX3_SALT1 Inosine-guanosine kinase OS=Salmonella typhimurium (strain 14028s / SGSC 2262) GN=gsk PE=4 SV=1	>tr|A0A0F6AXX3|A0A0F6AXX3_SALT1	0.14	17	16	16	20	20	22	20	16	22	23	20	22	15	14	19	17	19	20	14	19	17
tr|A0A0F6BAS6|A0A0F6BAS6_SALT1 Putative hemolysin-like protein OS=Salmonella typhimurium (strain 14028s / SGSC 2262) GN=ytfL PE=4 SV=1	>tr|A0A0F6BAS6|A0A0F6BAS6_SALT1	0.14	19	14	20	20	19	17	24	19	22	22	16	19	17	16	15	16	23	18	21	19	18
tr|A0A0F6B646|A0A0F6B646_SALT1 Putative serine transport protein OS=Salmonella typhimurium (strain 14028s / SGSC 2262) GN=sdaC PE=4 SV=1	>tr|A0A0F6B646|A0A0F6B646_SALT1	0.14	17	18	14	15	15	15	19	20	18	19	23	21	24	15	19	17	18	18	19	19	19
tr|A0A0F6B0R0|A0A0F6B0R0_SALT1 Putative cytoplasmic protein OS=Salmonella typhimurium (strain 14028s / SGSC 2262) GN=STM14_1608 PE=4 SV=1	>tr|A0A0F6B0R0|A0A0F6B0R0_SALT1	0.14	16	17	16	19	19	15	20	17	13	14	16	18	21	21	17	21	21	17	13	16	18
tr|A0A0F6AXP2|A0A0F6AXP2_SALT1 Transcription antitermination protein NusB OS=Salmonella typhimurium (strain 14028s / SGSC 2262) GN=nusB PE=3 SV=1	>tr|A0A0F6AXP2|A0A0F6AXP2_SALT1	0.14	17	15	19	16	13	16	13	15	12	15	20	19	16	17	16	16	13	15	19	14	16
tr|A0A0F6B140|A0A0F6B140_SALT1 Pyridoxine/pyridoxamine 5'-phosphate oxidase OS=Salmonella typhimurium (strain 14028s / SGSC 2262) GN=pdxH PE=3 SV=1	>tr|A0A0F6B140|A0A0F6B140_SALT1	0.14	14	15	14	13	15	16	15	11	13	14	13	14	15	20	14	12	11	13	18	16	13
tr|A0A0F6AYJ2|A0A0F6AYJ2_SALT1 Flavodoxin FldA OS=Salmonella typhimurium (strain 14028s / SGSC 2262) GN=fldA PE=4 SV=1	>tr|A0A0F6AYJ2|A0A0F6AYJ2_SALT1	0.14	11	9	14	11	12	12	13	16	12	12	14	16	11	15	11	12	14	14	12	12	15
tr|A0A0F6AZD0|A0A0F6AZD0_SALT1 30S ribosomal protein S1 OS=Salmonella typhimurium (strain 14028s / SGSC 2262) GN=rpsA PE=3 SV=1	>tr|A0A0F6AZD0|A0A0F6AZD0_SALT1	0.15	513	514	586	558	817	561	575	625	526	554	648	586	505	649	533	772	750	559	513	542	651
tr|A0A0F6AYN6|A0A0F6AYN6_SALT1 Alpha-ketoglutarate decarboxylase OS=Salmonella typhimurium (strain 14028s / SGSC 2262) GN=kgd PE=4 SV=1	>tr|A0A0F6AYN6|A0A0F6AYN6_SALT1	0.15	199	187	182	206	197	223	219	240	226	249	312	291	223	175	220	226	232	216	211	214	201
tr|A0A0F6B6W5|A0A0F6B6W5_SALT1 Outer membrane channel protein OS=Salmonella typhimurium (strain 14028s / SGSC 2262) GN=tolC PE=4 SV=1	>tr|A0A0F6B6W5|A0A0F6B6W5_SALT1	0.15	180	187	190	166	154	161	179	132	151	160	109	148	220	217	169	154	168	154	156	169	160
tr|A0A0F6BA04|A0A0F6BA04_SALT1 Transcriptional regulator HU subunit alpha OS=Salmonella typhimurium (strain 14028s / SGSC 2262) GN=hupA PE=3 SV=1	>tr|A0A0F6BA04|A0A0F6BA04_SALT1	0.15	143	117	155	132	119	103	129	109	120	122	165	172	111	130	138	148	133	130	116	133	167
tr|A0A0F6B3D9|A0A0F6B3D9_SALT1 CDP-6-deoxy-D-xylo-4-hexulose-3-dehydrase OS=Salmonella typhimurium (strain 14028s / SGSC 2262) GN=rfbH PE=3 SV=1	>tr|A0A0F6B3D9|A0A0F6B3D9_SALT1	0.15	91	99	97	118	133	114	119	121	109	111	171	134	105	111	128	115	129	114	111	107	136
tr|A0A0F6B895|A0A0F6B895_SALT1 Cellulose synthase subunit BcsC OS=Salmonella typhimurium (strain 14028s / SGSC 2262) GN=yhjL PE=4 SV=1	>tr|A0A0F6B895|A0A0F6B895_SALT1	0.15	108	100	95	89	85	87	82	74	99	87	61	58	92	103	81	99	92	85	97	110	85
tr|A0A0F6AWW5|A0A0F6AWW5_SALT1 Glucose dehydrogenase OS=Salmonella typhimurium (strain 14028s / SGSC 2262) GN=gcd PE=4 SV=1	>tr|A0A0F6AWW5|A0A0F6AWW5_SALT1	0.15	102	108	101	94	82	107	92	82	75	87	75	78	103	89	83	74	70	77	95	92	61
tr|A0A0F6B2B9|A0A0F6B2B9_SALT1 Site-determining protein OS=Salmonella typhimurium (strain 14028s / SGSC 2262) GN=minD PE=3 SV=1	>tr|A0A0F6B2B9|A0A0F6B2B9_SALT1	0.15	83	59	88	80	98	84	74	84	72	90	106	90	61	86	80	93	110	83	81	78	96
tr|A0A0F6AYI1|A0A0F6AYI1_SALT1 Glutamine--tRNA ligase OS=Salmonella typhimurium (strain 14028s / SGSC 2262) GN=glnS PE=3 SV=1	>tr|A0A0F6AYI1|A0A0F6AYI1_SALT1	0.15	86	75	81	87	80	90	67	87	81	93	90	63	56	56	87	98	79	77	86	67	83
tr|A0A0F6BBE4|A0A0F6BBE4_SALT1 Two-component response regulator OS=Salmonella typhimurium (strain 14028s / SGSC 2262) GN=arcA PE=4 SV=1	>tr|A0A0F6BBE4|A0A0F6BBE4_SALT1	0.15	79	49	69	80	89	71	76	91	93	87	85	93	61	66	81	90	80	88	68	75	92
tr|A0A0F6B4C5|A0A0F6B4C5_SALT1 3-oxoacyl-(Acyl carrier protein) synthase I OS=Salmonella typhimurium (strain 14028s / SGSC 2262) GN=fabB PE=3 SV=1	>tr|A0A0F6B4C5|A0A0F6B4C5_SALT1	0.15	78	63	72	77	88	84	56	83	78	84	86	62	49	62	75	71	83	84	69	75	92
tr|A0A0F6B5N7|A0A0F6B5N7_SALT1 Protein RecA OS=Salmonella typhimurium (strain 14028s / SGSC 2262) GN=recA PE=3 SV=1	>tr|A0A0F6B5N7|A0A0F6B5N7_SALT1	0.15	86	90	87	76	59	82	63	64	64	76	56	54	77	87	69	69	79	60	84	81	81
tr|A0A0F6B661|A0A0F6B661_SALT1 Putative lipoprotein OS=Salmonella typhimurium (strain 14028s / SGSC 2262) GN=ygdI PE=4 SV=1	>tr|A0A0F6B661|A0A0F6B661_SALT1	0.15	60	73	54	69	47	55	70	57	67	63	64	96	77	67	68	67	61	64	62	59	64
tr|A0A0F6B9Y2|A0A0F6B9Y2_SALT1 50S ribosomal protein L10 OS=Salmonella typhimurium (strain 14028s / SGSC 2262) GN=rplJ PE=3 SV=1	>tr|A0A0F6B9Y2|A0A0F6B9Y2_SALT1	0.15	68	73	79	78	73	68	53	60	68	75	63	51	56	81	53	69	58	55	82	66	76
tr|A0A0F6B3R6|A0A0F6B3R6_SALT1 Colicin I receptor OS=Salmonella typhimurium (strain 14028s / SGSC 2262) GN=cirA PE=3 SV=1	>tr|A0A0F6B3R6|A0A0F6B3R6_SALT1	0.15	83	71	71	66	63	56	84	62	55	61	43	78	71	68	64	56	73	67	55	71	75
tr|A0A0F6B2L5|A0A0F6B2L5_SALT1 Pyruvate kinase OS=Salmonella typhimurium (strain 14028s / SGSC 2262) GN=pykA PE=3 SV=1	>tr|A0A0F6B2L5|A0A0F6B2L5_SALT1	0.15	64	74	67	58	63	66	72	54	74	57	45	61	85	84	59	64	62	57	67	59	65
tr|A0A0F6AYY7|A0A0F6AYY7_SALT1 Glutamine ABC transporter periplasmic protein OS=Salmonella typhimurium (strain 14028s / SGSC 2262) GN=glnH PE=3 SV=1	>tr|A0A0F6AYY7|A0A0F6AYY7_SALT1	0.15	70	63	66	66	64	67	75	45	58	50	43	59	75	77	68	54	58	54	62	60	57
tr|A0A0F6BA79|A0A0F6BA79_SALT1 Glycerol-3-phosphate acyltransferase OS=Salmonella typhimurium (strain 14028s / SGSC 2262) GN=plsB PE=3 SV=1	>tr|A0A0F6BA79|A0A0F6BA79_SALT1	0.15	63	58	62	53	55	58	53	64	58	53	94	65	58	54	59	51	55	63	58	62	50
tr|A0A0F6B1H1|A0A0F6B1H1_SALT1 Putative glycosyl hydrolase OS=Salmonella typhimurium (strain 14028s / SGSC 2262) GN=STM14_1882 PE=4 SV=1	>tr|A0A0F6B1H1|A0A0F6B1H1_SALT1	0.15	52	67	63	57	47	58	47	52	56	57	40	33	65	59	53	54	52	52	59	58	49
tr|A0A0F6AYH8|A0A0F6AYH8_SALT1 Glucosamine-6-phosphate deaminase OS=Salmonella typhimurium (strain 14028s / SGSC 2262) GN=nagB PE=3 SV=1	>tr|A0A0F6AYH8|A0A0F6AYH8_SALT1	0.15	59	43	49	53	64	53	52	54	46	60	45	47	30	51	62	61	56	51	58	65	54
tr|A0A0F6BAA1|A0A0F6BAA1_SALT1 Single-stranded DNA-binding protein OS=Salmonella typhimurium (strain 14028s / SGSC 2262) GN=ssb PE=3 SV=1	>tr|A0A0F6BAA1|A0A0F6BAA1_SALT1	0.15	53	54	51	45	49	43	45	41	44	40	33	62	55	60	46	47	52	42	51	59	56
tr|A0A0F6B4H4|A0A0F6B4H4_SALT1 Cell division protein ZipA OS=Salmonella typhimurium (strain 14028s / SGSC 2262) GN=zipA PE=3 SV=1	>tr|A0A0F6B4H4|A0A0F6B4H4_SALT1	0.15	49	44	39	45	41	42	56	54	42	47	58	65	45	39	38	46	55	54	53	48	56
tr|A0A0F6B088|A0A0F6B088_SALT1 Uncharacterized protein OS=Salmonella typhimurium (strain 14028s / SGSC 2262) GN=STM14_1428 PE=4 SV=1	>tr|A0A0F6B088|A0A0F6B088_SALT1	0.15	37	40	48	46	38	51	36	47	43	55	56	58	35	40	45	41	38	47	48	43	42
tr|A0A0F6BA24|A0A0F6BA24_SALT1 B12-dependent methionine synthase OS=Salmonella typhimurium (strain 14028s / SGSC 2262) GN=metH PE=4 SV=1	>tr|A0A0F6BA24|A0A0F6BA24_SALT1	0.15	50	50	46	47	42	50	41	51	43	45	49	32	44	32	54	41	31	47	45	44	34
tr|A0A0F6AXB7|A0A0F6AXB7_SALT1 Phosphoheptose isomerase OS=Salmonella typhimurium (strain 14028s / SGSC 2262) GN=gmhA PE=3 SV=1	>tr|A0A0F6AXB7|A0A0F6AXB7_SALT1	0.15	56	35	49	49	45	48	51	44	39	46	25	39	40	42	47	41	53	44	44	52	47
tr|A0A0F6B4F5|A0A0F6B4F5_SALT1 Indolepyruvate decarboxylase OS=Salmonella typhimurium (strain 14028s / SGSC 2262) GN=STM14_2958 PE=3 SV=1	>tr|A0A0F6B4F5|A0A0F6B4F5_SALT1	0.15	38	59	49	37	38	46	39	43	45	38	43	39	55	46	48	33	36	40	41	43	37
tr|A0A0F6B416|A0A0F6B416_SALT1 Glycerophosphodiester phosphodiesterase OS=Salmonella typhimurium (strain 14028s / SGSC 2262) GN=glpQ PE=4 SV=1	>tr|A0A0F6B416|A0A0F6B416_SALT1	0.15	44	36	40	45	38	31	45	39	44	53	36	46	38	44	43	45	53	45	42	42	59
tr|A0A0F6B060|A0A0F6B060_SALT1 Putrescine-binding periplasmic protein OS=Salmonella typhimurium (strain 14028s / SGSC 2262) GN=potD PE=3 SV=1	>tr|A0A0F6B060|A0A0F6B060_SALT1	0.15	41	39	49	36	39	30	39	28	42	44	24	34	46	40	36	39	39	44	42	38	44
tr|A0A0F6B4T2|A0A0F6B4T2_SALT1 Putative inner membrane protein OS=Salmonella typhimurium (strain 14028s / SGSC 2262) GN=yfgM PE=4 SV=1	>tr|A0A0F6B4T2|A0A0F6B4T2_SALT1	0.15	41	46	53	32	36	40	38	31	41	41	26	34	45	45	40	41	41	36	37	45	42
tr|A0A0F6B8K0|A0A0F6B8K0_SALT1 2,3-bisphosphoglycerate-independent phosphoglycerate mutase OS=Salmonella typhimurium (strain 14028s / SGSC 2262) GN=pmgI PE=3 SV=1	>tr|A0A0F6B8K0|A0A0F6B8K0_SALT1	0.15	37	37	42	34	48	36	37	40	40	33	24	25	38	42	42	41	38	36	40	47	35
tr|A0A0F6B5M8|A0A0F6B5M8_SALT1 Glutamate--cysteine ligase OS=Salmonella typhimurium (strain 14028s / SGSC 2262) GN=gshA PE=3 SV=1	>tr|A0A0F6B5M8|A0A0F6B5M8_SALT1	0.15	40	37	39	37	26	47	41	43	42	40	26	28	38	39	40	37	32	41	41	36	29
tr|A0A0F6AZ65|A0A0F6AZ65_SALT1 Putative lipoprotein OS=Salmonella typhimurium (strain 14028s / SGSC 2262) GN=ybjP PE=4 SV=1	>tr|A0A0F6AZ65|A0A0F6AZ65_SALT1	0.15	46	25	33	37	29	33	42	28	33	37	39	29	26	41	38	36	37	36	35	40	38
tr|A0A0F6B0G2|A0A0F6B0G2_SALT1 Putative molecular chaperone OS=Salmonella typhimurium (strain 14028s / SGSC 2262) GN=STM14_1509 PE=3 SV=1	>tr|A0A0F6B0G2|A0A0F6B0G2_SALT1	0.15	36	32	42	42	34	27	36	29	35	42	40	43	31	36	34	28	38	28	37	34	45
tr|A0A0F6AXC9|A0A0F6AXC9_SALT1 Gamma-glutamyl phosphate reductase OS=Salmonella typhimurium (strain 14028s / SGSC 2262) GN=proA PE=3 SV=1	>tr|A0A0F6AXC9|A0A0F6AXC9_SALT1	0.15	37	40	37	28	27	45	37	29	39	31	26	26	33	34	38	38	35	29	32	33	36
tr|A0A0F6BAS2|A0A0F6BAS2_SALT1 PAPS (Adenosine 3'-phosphate 5'-phosphosulfate) 3'(2'),5'-bisphosphate nucleotidase OS=Salmonella typhimurium (strain 14028s / SGSC 2262) GN=cysQ PE=4 SV=1	>tr|A0A0F6BAS2|A0A0F6BAS2_SALT1	0.15	32	40	31	32	28	27	37	36	40	35	25	38	29	26	39	35	30	26	33	42	34
tr|A0A0F6B604|A0A0F6B604_SALT1 Sulfate adenylyltransferase subunit 1 OS=Salmonella typhimurium (strain 14028s / SGSC 2262) GN=cysN PE=3 SV=1	>tr|A0A0F6B604|A0A0F6B604_SALT1	0.15	39	31	33	45	31	33	33	38	37	32	26	25	26	32	35	36	30	31	32	43	35
tr|A0A0F6B4F1|A0A0F6B4F1_SALT1 Aminotransferase OS=Salmonella typhimurium (strain 14028s / SGSC 2262) GN=yfdZ PE=4 SV=1	>tr|A0A0F6B4F1|A0A0F6B4F1_SALT1	0.15	27	36	33	34	32	33	38	34	26	25	34	34	46	27	32	39	31	28	36	30	31
tr|A0A0F6B5S9|A0A0F6B5S9_SALT1 Putative ATP-binding protein OS=Salmonella typhimurium (strain 14028s / SGSC 2262) GN=sitB PE=4 SV=1	>tr|A0A0F6B5S9|A0A0F6B5S9_SALT1	0.15	34	35	32	33	31	30	28	28	30	27	29	27	39	38	33	37	27	31	42	43	28
tr|A0A0F6AYQ0|A0A0F6AYQ0_SALT1 Cell envelope integrity inner membrane protein TolA OS=Salmonella typhimurium (strain 14028s / SGSC 2262) GN=tolA PE=4 SV=1	>tr|A0A0F6AYQ0|A0A0F6AYQ0_SALT1	0.15	35	40	35	36	22	29	27	30	25	26	33	41	31	34	36	33	27	32	34	36	29
tr|A0A0F6AWR8|A0A0F6AWR8_SALT1 UDP-N-acetylmuramoylalanine--D-glutamate ligase OS=Salmonella typhimurium (strain 14028s / SGSC 2262) GN=murD PE=3 SV=1	>tr|A0A0F6AWR8|A0A0F6AWR8_SALT1	0.15	36	30	35	36	22	35	31	32	30	31	20	29	35	33	29	30	29	29	40	36	26
tr|A0A0F6B2R3|A0A0F6B2R3_SALT1 Trehalose-6-phosphate synthase OS=Salmonella typhimurium (strain 14028s / SGSC 2262) GN=otsA PE=3 SV=1	>tr|A0A0F6B2R3|A0A0F6B2R3_SALT1	0.15	28	29	27	34	35	28	23	38	26	36	30	24	26	32	33	37	36	28	35	37	30
tr|A0A0F6B5A9|A0A0F6B5A9_SALT1 30S ribosomal protein S16 OS=Salmonella typhimurium (strain 14028s / SGSC 2262) GN=rpsP PE=3 SV=1	>tr|A0A0F6B5A9|A0A0F6B5A9_SALT1	0.15	34	28	27	30	22	29	32	31	28	27	35	38	28	38	33	32	28	24	34	26	39
tr|A0A0F6B3I8|A0A0F6B3I8_SALT1 Putative protease OS=Salmonella typhimurium (strain 14028s / SGSC 2262) GN=yegQ PE=4 SV=1	>tr|A0A0F6B3I8|A0A0F6B3I8_SALT1	0.15	27	18	27	30	32	30	33	31	28	34	36	33	21	29	35	26	29	34	27	32	33
tr|A0A0F6B2A7|A0A0F6B2A7_SALT1 Fatty acid metabolism regulator protein OS=Salmonella typhimurium (strain 14028s / SGSC 2262) GN=fadR PE=3 SV=1	>tr|A0A0F6B2A7|A0A0F6B2A7_SALT1	0.15	33	24	22	32	25	27	32	31	31	29	38	34	24	28	30	29	29	27	36	36	27
tr|A0A0F6B919|A0A0F6B919_SALT1 Putative oxidoreductase OS=Salmonella typhimurium (strain 14028s / SGSC 2262) GN=yieF PE=4 SV=1	>tr|A0A0F6B919|A0A0F6B919_SALT1	0.15	28	32	29	33	32	29	32	33	26	35	21	29	30	27	28	29	26	38	38	22	28
tr|A0A0F6AZD3|A0A0F6AZD3_SALT1 Lipid A export ATP-binding/permease protein MsbA OS=Salmonella typhimurium (strain 14028s / SGSC 2262) GN=msbA PE=3 SV=1	>tr|A0A0F6AZD3|A0A0F6AZD3_SALT1	0.15	28	28	28	26	20	29	24	24	30	36	23	27	33	21	31	29	26	29	21	25	26
tr|A0A0F6B7K2|A0A0F6B7K2_SALT1 Peptide deformylase OS=Salmonella typhimurium (strain 14028s / SGSC 2262) GN=def PE=3 SV=1	>tr|A0A0F6B7K2|A0A0F6B7K2_SALT1	0.15	20	28	23	29	25	25	23	23	26	28	39	29	29	26	24	31	29	23	25	22	28
tr|A0A0F6AXX1|A0A0F6AXX1_SALT1 Ferrochelatase OS=Salmonella typhimurium (strain 14028s / SGSC 2262) GN=hemH PE=3 SV=1	>tr|A0A0F6AXX1|A0A0F6AXX1_SALT1	0.15	28	26	27	31	33	26	30	26	29	27	18	24	20	28	28	27	35	25	21	28	22
tr|A0A0F6B2A3|A0A0F6B2A3_SALT1 Alanine racemase OS=Salmonella typhimurium (strain 14028s / SGSC 2262) GN=dadX PE=3 SV=1	>tr|A0A0F6B2A3|A0A0F6B2A3_SALT1	0.15	26	21	17	26	24	23	32	27	25	23	33	22	32	23	23	25	27	26	27	24	23
tr|A0A0F6BAG0|A0A0F6BAG0_SALT1 Fumarate hydratase class I OS=Salmonella typhimurium (strain 14028s / SGSC 2262) GN=fumB PE=3 SV=1	>tr|A0A0F6BAG0|A0A0F6BAG0_SALT1	0.15	19	31	27	29	21	31	23	25	22	28	24	31	24	24	28	26	27	20	22	25	19
tr|A0A0F6B7M7|A0A0F6B7M7_SALT1 30S ribosomal protein S17 OS=Salmonella typhimurium (strain 14028s / SGSC 2262) GN=rpsQ PE=3 SV=1	>tr|A0A0F6B7M7|A0A0F6B7M7_SALT1	0.15	21	25	23	22	20	16	26	24	21	25	28	26	29	22	23	32	27	27	25	28	27
tr|A0A0F6BAN4|A0A0F6BAN4_SALT1 23S rRNA (guanosine-2'-O-)-methyltransferase RlmB OS=Salmonella typhimurium (strain 14028s / SGSC 2262) GN=yjfH PE=3 SV=1	>tr|A0A0F6BAN4|A0A0F6BAN4_SALT1	0.15	25	23	20	23	21	21	20	24	27	26	28	32	23	25	23	28	32	24	27	32	26
tr|A0A0F6B409|A0A0F6B409_SALT1 Ubiquinone biosynthesis O-methyltransferase OS=Salmonella typhimurium (strain 14028s / SGSC 2262) GN=ubiG PE=3 SV=1	>tr|A0A0F6B409|A0A0F6B409_SALT1	0.15	25	23	20	22	28	22	21	18	22	26	31	31	23	22	20	26	26	25	25	28	27
tr|A0A0F6B3D1|A0A0F6B3D1_SALT1 Undecaprenol-phosphate galactosephosphotransferase/O-antigen transferase OS=Salmonella typhimurium (strain 14028s / SGSC 2262) GN=rfbP PE=4 SV=1	>tr|A0A0F6B3D1|A0A0F6B3D1_SALT1	0.15	27	23	26	21	28	24	22	25	22	23	16	19	24	24	23	23	23	19	16	16	21
tr|A0A0F6B913|A0A0F6B913_SALT1 tRNA modification GTPase MnmE OS=Salmonella typhimurium (strain 14028s / SGSC 2262) GN=trmE PE=3 SV=1	>tr|A0A0F6B913|A0A0F6B913_SALT1	0.15	20	19	20	19	21	26	19	22	21	26	25	22	15	27	28	25	22	21	19	20	22
tr|A0A0F6B679|A0A0F6B679_SALT1 Thymidylate synthase OS=Salmonella typhimurium (strain 14028s / SGSC 2262) GN=thyA PE=3 SV=1	>tr|A0A0F6B679|A0A0F6B679_SALT1	0.15	21	20	21	25	17	21	20	24	16	20	28	31	23	19	24	24	25	22	23	20	19
tr|A0A0F6BAP2|A0A0F6BAP2_SALT1 Isovaleryl CoA dehydrogenase OS=Salmonella typhimurium (strain 14028s / SGSC 2262) GN=aidB PE=3 SV=1	>tr|A0A0F6BAP2|A0A0F6BAP2_SALT1	0.15	20	18	24	18	20	25	18	21	23	21	23	29	25	24	23	17	18	25	22	23	18
tr|A0A0F6AYX2|A0A0F6AYX2_SALT1 UPF0194 membrane protein YbhG OS=Salmonella typhimurium (strain 14028s / SGSC 2262) GN=ybhG PE=3 SV=1	>tr|A0A0F6AYX2|A0A0F6AYX2_SALT1	0.15	24	21	21	26	20	24	19	19	22	20	13	21	16	24	22	25	24	20	23	22	19
tr|A0A0F6B271|A0A0F6B271_SALT1 Peptide chain release factor 1 OS=Salmonella typhimurium (strain 14028s / SGSC 2262) GN=prfA PE=3 SV=1	>tr|A0A0F6B271|A0A0F6B271_SALT1	0.15	22	21	19	25	22	20	20	15	21	26	21	18	17	20	18	26	19	24	24	24	18
tr|A0A0F6BAE5|A0A0F6BAE5_SALT1 Uncharacterized protein OS=Salmonella typhimurium (strain 14028s / SGSC 2262) GN=phnB PE=4 SV=1	>tr|A0A0F6BAE5|A0A0F6BAE5_SALT1	0.15	24	15	21	15	15	18	24	19	22	17	16	20	18	21	20	21	23	20	23	16	18
tr|A0A0F6B8H7|A0A0F6B8H7_SALT1 L-seryl-tRNA(Sec) selenium transferase OS=Salmonella typhimurium (strain 14028s / SGSC 2262) GN=selA PE=3 SV=1	>tr|A0A0F6B8H7|A0A0F6B8H7_SALT1	0.15	19	14	17	23	19	24	23	21	18	18	18	20	15	15	23	18	17	18	24	21	17
tr|A0A0F6B0W7|A0A0F6B0W7_SALT1 Cysteine desulfurase OS=Salmonella typhimurium (strain 14028s / SGSC 2262) GN=sufS PE=3 SV=1	>tr|A0A0F6B0W7|A0A0F6B0W7_SALT1	0.15	15	17	13	17	20	20	19	21	19	21	25	22	20	20	15	18	23	21	17	16	21
tr|A0A0F6B9W8|A0A0F6B9W8_SALT1 tRNA/tmRNA (uracil-C(5))-methyltransferase OS=Salmonella typhimurium (strain 14028s / SGSC 2262) GN=trmA PE=3 SV=1	>tr|A0A0F6B9W8|A0A0F6B9W8_SALT1	0.15	17	13	15	18	20	24	19	22	21	21	18	15	17	16	21	23	18	18	20	21	15
tr|A0A0F6B791|A0A0F6B791_SALT1 Octaprenyl diphosphate synthase OS=Salmonella typhimurium (strain 14028s / SGSC 2262) GN=ispB PE=3 SV=1	>tr|A0A0F6B791|A0A0F6B791_SALT1	0.15	20	23	19	17	17	17	19	16	19	17	20	13	23	20	21	16	14	18	19	21	15
tr|A0A0F6B9E7|A0A0F6B9E7_SALT1 FMN reductase OS=Salmonella typhimurium (strain 14028s / SGSC 2262) GN=fre PE=4 SV=1	>tr|A0A0F6B9E7|A0A0F6B9E7_SALT1	0.15	20	15	23	19	21	19	18	20	22	18	18	13	16	21	18	16	16	15	16	19	23
tr|A0A0F6AY27|A0A0F6AY27_SALT1 Bifunctional protein FolD OS=Salmonella typhimurium (strain 14028s / SGSC 2262) GN=folD PE=3 SV=1	>tr|A0A0F6AY27|A0A0F6AY27_SALT1	0.15	17	13	17	18	14	21	17	20	14	14	19	20	21	19	18	23	19	19	17	21	16
tr|A0A0F6B4F3|A0A0F6B4F3_SALT1 Glucokinase OS=Salmonella typhimurium (strain 14028s / SGSC 2262) GN=glk PE=3 SV=1	>tr|A0A0F6B4F3|A0A0F6B4F3_SALT1	0.15	14	16	19	17	23	14	17	17	17	18	19	13	19	20	18	24	18	16	17	18	21
tr|A0A0F6B6K6|A0A0F6B6K6_SALT1 dITP/XTP pyrophosphatase OS=Salmonella typhimurium (strain 14028s / SGSC 2262) GN=yggV PE=3 SV=1	>tr|A0A0F6B6K6|A0A0F6B6K6_SALT1	0.15	18	22	18	19	15	17	18	20	19	23	16	18	20	19	16	18	16	17	20	14	12
tr|A0A0F6B6W8|A0A0F6B6W8_SALT1 Putative glutathionylspermidine synthase OS=Salmonella typhimurium (strain 14028s / SGSC 2262) GN=ygiC PE=4 SV=1	>tr|A0A0F6B6W8|A0A0F6B6W8_SALT1	0.15	17	16	16	14	19	19	12	17	19	21	16	11	15	18	17	15	18	17	18	14	16
tr|A0A0F6AYG4|A0A0F6AYG4_SALT1 Apolipoprotein N-acyltransferase OS=Salmonella typhimurium (strain 14028s / SGSC 2262) GN=lnt PE=3 SV=1	>tr|A0A0F6AYG4|A0A0F6AYG4_SALT1	0.15	14	13	15	19	11	15	13	17	12	12	11	11	16	12	12	14	14	15	14	14	13
tr|A0A0F6B1U1|A0A0F6B1U1_SALT1 Fumarate/nitrate reduction transcriptional regulator OS=Salmonella typhimurium (strain 14028s / SGSC 2262) GN=fnr PE=4 SV=1	>tr|A0A0F6B1U1|A0A0F6B1U1_SALT1	0.15	15	14	14	11	13	12	15	11	13	12	14	14	16	16	13	13	10	19	16	14	13
tr|A0A0F6BAF1|A0A0F6BAF1_SALT1 DNA-binding transcriptional regulator BasR OS=Salmonella typhimurium (strain 14028s / SGSC 2262) GN=basR PE=4 SV=1	>tr|A0A0F6BAF1|A0A0F6BAF1_SALT1	0.15	15	14	12	11	12	10	12	15	16	17	11	12	13	17	15	14	15	12	13	16	13
tr|A0A0F6B2T3|A0A0F6B2T3_SALT1 Putative amino-acid ABC transporter ATP-binding protein YecC OS=Salmonella typhimurium (strain 14028s / SGSC 2262) GN=yecC PE=4 SV=1	>tr|A0A0F6B2T3|A0A0F6B2T3_SALT1	0.15	14	14	13	17	13	13	15	9	14	13	9	13	16	15	14	13	16	12	16	13	13
tr|A0A0F6B0K8|A0A0F6B0K8_SALT1 UPF0229 protein YeaH OS=Salmonella typhimurium (strain 14028s / SGSC 2262) GN=yeaH PE=3 SV=1	>tr|A0A0F6B0K8|A0A0F6B0K8_SALT1	0.15	12	11	13	12	15	10	12	16	13	13	19	15	14	14	11	14	10	14	13	13	13
tr|A0A0F6B7C5|A0A0F6B7C5_SALT1 Putative cytoplasmic protein OS=Salmonella typhimurium (strain 14028s / SGSC 2262) GN=yhcH PE=4 SV=1	>tr|A0A0F6B7C5|A0A0F6B7C5_SALT1	0.15	13	9	14	15	11	10	14	11	10	12	13	15	16	11	12	11	13	12	13	13	11
tr|A0A0F6AYT0|A0A0F6AYT0_SALT1 DNA-binding transcriptional regulator ModE OS=Salmonella typhimurium (strain 14028s / SGSC 2262) GN=modE PE=4 SV=1	>tr|A0A0F6AYT0|A0A0F6AYT0_SALT1	0.15	15	13	14	12	12	11	12	10	11	10	13	11	11	16	10	10	11	10	11	11	14
tr|A0A0F6B4R7|A0A0F6B4R7_SALT1 Inosine-5'-monophosphate dehydrogenase OS=Salmonella typhimurium (strain 14028s / SGSC 2262) GN=guaB PE=3 SV=1	>tr|A0A0F6B4R7|A0A0F6B4R7_SALT1	0.16	228	229	226	291	231	256	270	190	252	199	220	363	204	258	243	237	204	218	288	271	241
tr|A0A0F6B8K6|A0A0F6B8K6_SALT1 2-amino-3-ketobutyrate coenzyme A ligase OS=Salmonella typhimurium (strain 14028s / SGSC 2262) GN=kbl PE=3 SV=1	>tr|A0A0F6B8K6|A0A0F6B8K6_SALT1	0.16	92	77	108	118	104	125	143	121	123	117	135	112	78	85	114	106	93	121	104	111	101
tr|A0A0F6B1N0|A0A0F6B1N0_SALT1 Putative outer membrane lipoprotein OS=Salmonella typhimurium (strain 14028s / SGSC 2262) GN=STM14_1945 PE=4 SV=1	>tr|A0A0F6B1N0|A0A0F6B1N0_SALT1	0.16	101	79	88	101	102	81	120	102	98	97	96	129	79	84	114	119	127	112	82	104	120
tr|A0A0F6B8H9|A0A0F6B8H9_SALT1 Mannitol-specific enzyme IIABC component OS=Salmonella typhimurium (strain 14028s / SGSC 2262) GN=mtlA PE=4 SV=1	>tr|A0A0F6B8H9|A0A0F6B8H9_SALT1	0.16	94	100	92	105	72	87	79	97	96	92	133	83	117	70	89	74	87	94	89	91	91
tr|A0A0F6B4P2|A0A0F6B4P2_SALT1 Outer membrane protein assembly factor BamC OS=Salmonella typhimurium (strain 14028s / SGSC 2262) GN=nlpB PE=3 SV=1	>tr|A0A0F6B4P2|A0A0F6B4P2_SALT1	0.16	104	117	95	78	79	87	97	66	84	90	56	76	110	96	99	92	92	85	83	98	86
tr|A0A0F6B7D6|A0A0F6B7D6_SALT1 50S ribosomal protein L13 OS=Salmonella typhimurium (strain 14028s / SGSC 2262) GN=rplM PE=3 SV=1	>tr|A0A0F6B7D6|A0A0F6B7D6_SALT1	0.16	70	74	66	74	59	58	80	64	65	74	91	83	54	80	75	78	96	76	72	75	102
tr|A0A0F6B1S5|A0A0F6B1S5_SALT1 D-lactate dehydrogenase OS=Salmonella typhimurium (strain 14028s / SGSC 2262) GN=ldhA PE=3 SV=1	>tr|A0A0F6B1S5|A0A0F6B1S5_SALT1	0.16	79	56	58	76	66	58	61	75	69	78	100	79	49	60	69	70	82	77	65	70	70
tr|A0A0F6B816|A0A0F6B816_SALT1 Gamma-glutamyltranspeptidase periplasmic OS=Salmonella typhimurium (strain 14028s / SGSC 2262) GN=ggt PE=4 SV=1	>tr|A0A0F6B816|A0A0F6B816_SALT1	0.16	65	71	89	62	53	56	61	46	59	51	48	61	67	67	71	69	64	56	76	76	69
tr|A0A0F6B436|A0A0F6B436_SALT1 Bifunctional polymyxin resistance protein ArnA OS=Salmonella typhimurium (strain 14028s / SGSC 2262) GN=yfbG PE=3 SV=1	>tr|A0A0F6B436|A0A0F6B436_SALT1	0.16	53	60	60	58	52	76	51	83	74	81	81	78	60	57	63	62	58	62	63	56	60
tr|A0A0F6B7N9|A0A0F6B7N9_SALT1 Bacterioferritin OS=Salmonella typhimurium (strain 14028s / SGSC 2262) GN=bfr PE=3 SV=1	>tr|A0A0F6B7N9|A0A0F6B7N9_SALT1	0.16	46	55	51	47	45	48	60	66	40	63	78	59	58	66	57	61	56	60	50	48	62
tr|A0A0F6B297|A0A0F6B297_SALT1 Periplasmic trehalase OS=Salmonella typhimurium (strain 14028s / SGSC 2262) GN=treA PE=3 SV=1	>tr|A0A0F6B297|A0A0F6B297_SALT1	0.16	57	67	69	51	48	57	63	43	50	65	31	53	56	55	61	52	45	52	60	53	53
tr|A0A0F6AX23|A0A0F6AX23_SALT1 Ribosome-recycling factor OS=Salmonella typhimurium (strain 14028s / SGSC 2262) GN=frr PE=3 SV=1	>tr|A0A0F6AX23|A0A0F6AX23_SALT1	0.16	65	53	61	56	33	44	50	42	44	63	46	52	55	46	54	52	55	46	65	48	63
tr|A0A0F6B8I9|A0A0F6B8I9_SALT1 L-lactate dehydrogenase OS=Salmonella typhimurium (strain 14028s / SGSC 2262) GN=lldD PE=3 SV=1	>tr|A0A0F6B8I9|A0A0F6B8I9_SALT1	0.16	65	48	56	55	55	65	47	47	48	47	31	46	59	68	50	54	50	52	49	47	58
tr|A0A0F6B4T8|A0A0F6B4T8_SALT1 Nucleoside diphosphate kinase OS=Salmonella typhimurium (strain 14028s / SGSC 2262) GN=ndk PE=3 SV=1	>tr|A0A0F6B4T8|A0A0F6B4T8_SALT1	0.16	44	51	43	53	59	39	51	43	46	52	40	35	64	65	59	46	51	44	45	48	50
tr|A0A0F6B997|A0A0F6B997_SALT1 Putative uroporphyrinogen III C-methyltransferase OS=Salmonella typhimurium (strain 14028s / SGSC 2262) GN=hemX PE=4 SV=1	>tr|A0A0F6B997|A0A0F6B997_SALT1	0.16	45	59	62	54	49	51	49	42	50	33	43	40	55	59	46	38	36	45	49	48	48
tr|A0A0F6B503|A0A0F6B503_SALT1 Elongation factor 4 OS=Salmonella typhimurium (strain 14028s / SGSC 2262) GN=lepA PE=3 SV=1	>tr|A0A0F6B503|A0A0F6B503_SALT1	0.16	47	38	36	47	47	52	38	56	51	47	65	61	48	36	42	39	49	48	48	44	44
tr|A0A0F6BAQ8|A0A0F6BAQ8_SALT1 30S ribosomal protein S6 OS=Salmonella typhimurium (strain 14028s / SGSC 2262) GN=rpsF PE=3 SV=1	>tr|A0A0F6BAQ8|A0A0F6BAQ8_SALT1	0.16	38	40	45	46	57	32	43	45	48	46	40	43	40	49	43	51	49	46	66	43	55
tr|A0A0F6B4W4|A0A0F6B4W4_SALT1 Inositol-1-monophosphatase OS=Salmonella typhimurium (strain 14028s / SGSC 2262) GN=suhB PE=3 SV=1	>tr|A0A0F6B4W4|A0A0F6B4W4_SALT1	0.16	48	52	46	47	45	36	40	37	48	46	24	58	46	41	41	38	44	45	54	48	45
tr|A0A0F6B9E9|A0A0F6B9E9_SALT1 3-ketoacyl-CoA thiolase OS=Salmonella typhimurium (strain 14028s / SGSC 2262) GN=fadA PE=3 SV=1	>tr|A0A0F6B9E9|A0A0F6B9E9_SALT1	0.16	43	48	42	41	49	55	42	53	45	46	36	33	56	52	40	30	41	36	41	40	38
tr|A0A0F6B7W1|A0A0F6B7W1_SALT1 Putative RNase R OS=Salmonella typhimurium (strain 14028s / SGSC 2262) GN=yhgF PE=4 SV=1	>tr|A0A0F6B7W1|A0A0F6B7W1_SALT1	0.16	49	47	40	50	44	40	40	36	49	45	31	28	55	45	41	39	32	37	47	43	37
tr|A0A0F6B4Q3|A0A0F6B4Q3_SALT1 Uracil phosphoribosyltransferase OS=Salmonella typhimurium (strain 14028s / SGSC 2262) GN=upp PE=3 SV=1	>tr|A0A0F6B4Q3|A0A0F6B4Q3_SALT1	0.16	43	38	43	34	37	40	42	32	45	33	20	39	47	47	43	42	32	44	43	41	38
tr|A0A0F6B1H5|A0A0F6B1H5_SALT1 Putative envelope protein OS=Salmonella typhimurium (strain 14028s / SGSC 2262) GN=osmC PE=4 SV=1	>tr|A0A0F6B1H5|A0A0F6B1H5_SALT1	0.16	29	39	45	35	38	34	46	37	30	29	38	41	45	33	44	37	52	45	36	39	36
tr|A0A0F6B1H2|A0A0F6B1H2_SALT1 Malto-oligosyltrehalose trehalohydrolase OS=Salmonella typhimurium (strain 14028s / SGSC 2262) GN=STM14_1883 PE=3 SV=1	>tr|A0A0F6B1H2|A0A0F6B1H2_SALT1	0.16	36	35	39	38	49	41	42	45	31	42	29	24	35	39	32	40	36	40	36	44	42
tr|A0A0F6B6Q8|A0A0F6B6Q8_SALT1 Bifunctional glutathionylspermidine amidase/glutathionylspermidine synthetase OS=Salmonella typhimurium (strain 14028s / SGSC 2262) GN=gsp PE=4 SV=1	>tr|A0A0F6B6Q8|A0A0F6B6Q8_SALT1	0.16	40	36	37	36	34	40	32	47	49	46	28	31	34	41	38	34	30	31	42	45	42
tr|A0A0F6AYT6|A0A0F6AYT6_SALT1 6-phosphogluconolactonase OS=Salmonella typhimurium (strain 14028s / SGSC 2262) GN=ybhE PE=3 SV=1	>tr|A0A0F6AYT6|A0A0F6AYT6_SALT1	0.16	30	41	36	33	32	40	40	43	38	40	31	24	33	31	44	38	45	39	45	34	42
tr|A0A0F6B996|A0A0F6B996_SALT1 Putative protoheme IX biogenesis protein OS=Salmonella typhimurium (strain 14028s / SGSC 2262) GN=hemY PE=4 SV=1	>tr|A0A0F6B996|A0A0F6B996_SALT1	0.16	37	47	32	34	30	38	39	40	40	37	25	22	31	34	39	35	42	39	39	41	37
tr|A0A0F6AYY5|A0A0F6AYY5_SALT1 Glutamine ABC transporter ATP-binding protein OS=Salmonella typhimurium (strain 14028s / SGSC 2262) GN=glnQ PE=4 SV=1	>tr|A0A0F6AYY5|A0A0F6AYY5_SALT1	0.16	35	26	37	33	45	39	35	29	40	43	25	28	26	34	40	42	39	36	37	38	38
tr|A0A0F6AZ01|A0A0F6AZ01_SALT1 Putative ABC transporter ATPase component OS=Salmonella typhimurium (strain 14028s / SGSC 2262) GN=ybiT PE=4 SV=1	>tr|A0A0F6AZ01|A0A0F6AZ01_SALT1	0.16	33	29	32	37	40	36	34	36	38	39	23	32	30	32	41	39	31	33	39	40	50
tr|A0A0F6B472|A0A0F6B472_SALT1 Aminotransferase AlaT OS=Salmonella typhimurium (strain 14028s / SGSC 2262) GN=yfbQ PE=4 SV=1	>tr|A0A0F6B472|A0A0F6B472_SALT1	0.16	23	31	31	35	37	29	37	48	31	40	39	35	30	26	38	36	41	40	31	38	36
tr|A0A0F6AWW7|A0A0F6AWW7_SALT1 Carbonic anhydrase OS=Salmonella typhimurium (strain 14028s / SGSC 2262) GN=yadF PE=3 SV=1	>tr|A0A0F6AWW7|A0A0F6AWW7_SALT1	0.16	32	27	36	33	32	31	34	41	31	46	39	46	35	36	29	38	39	29	41	36	49
tr|A0A0F6B4J3|A0A0F6B4J3_SALT1 Thiosulfate transporter subunit OS=Salmonella typhimurium (strain 14028s / SGSC 2262) GN=cysP PE=4 SV=1	>tr|A0A0F6B4J3|A0A0F6B4J3_SALT1	0.16	40	31	29	43	35	29	33	22	39	32	28	27	37	36	38	33	31	26	34	38	33
tr|A0A0F6B8J7|A0A0F6B8J7_SALT1 Protein-export protein SecB OS=Salmonella typhimurium (strain 14028s / SGSC 2262) GN=secB PE=3 SV=1	>tr|A0A0F6B8J7|A0A0F6B8J7_SALT1	0.16	44	31	32	28	34	33	29	27	30	34	33	28	21	36	28	38	40	32	39	29	33
tr|A0A0F6BAK8|A0A0F6BAK8_SALT1 Succinate dehydrogenase iron-sulfur subunit OS=Salmonella typhimurium (strain 14028s / SGSC 2262) GN=frdB PE=3 SV=1	>tr|A0A0F6BAK8|A0A0F6BAK8_SALT1	0.16	28	36	25	28	35	29	30	27	23	26	41	36	39	23	27	35	31	33	33	32	31
tr|A0A0F6AZA3|A0A0F6AZA3_SALT1 Leucine-responsive transcriptional regulator OS=Salmonella typhimurium (strain 14028s / SGSC 2262) GN=lrp PE=4 SV=1	>tr|A0A0F6AZA3|A0A0F6AZA3_SALT1	0.16	37	33	29	32	26	29	33	31	24	33	20	31	37	34	28	31	36	28	30	28	42
tr|A0A0F6B3E2|A0A0F6B3E2_SALT1 CDP-6-deoxy-delta-3,4-glucoseen reductase OS=Salmonella typhimurium (strain 14028s / SGSC 2262) GN=rfbI PE=4 SV=1	>tr|A0A0F6B3E2|A0A0F6B3E2_SALT1	0.16	31	32	23	24	35	38	28	33	25	25	29	36	34	29	29	32	26	21	34	35	27
tr|A0A0F6BAY2|A0A0F6BAY2_SALT1 Aspartate carbamoyltransferase regulatory chain OS=Salmonella typhimurium (strain 14028s / SGSC 2262) GN=pyrI PE=3 SV=1	>tr|A0A0F6BAY2|A0A0F6BAY2_SALT1	0.16	29	32	30	38	32	29	31	27	26	27	21	22	31	34	32	26	23	19	30	26	31
tr|A0A0F6B8M8|A0A0F6B8M8_SALT1 Coenzyme A biosynthesis bifunctional protein CoaBC OS=Salmonella typhimurium (strain 14028s / SGSC 2262) GN=dfp PE=3 SV=1	>tr|A0A0F6B8M8|A0A0F6B8M8_SALT1	0.16	30	25	25	28	30	40	28	32	27	26	34	29	33	24	27	25	23	36	33	29	21
tr|A0A0F6B001|A0A0F6B001_SALT1 UPF0502 protein YceH OS=Salmonella typhimurium (strain 14028s / SGSC 2262) GN=yceH PE=3 SV=1	>tr|A0A0F6B001|A0A0F6B001_SALT1	0.16	26	18	32	23	30	35	29	24	31	31	24	35	28	21	31	27	30	29	23	25	25
tr|A0A0F6B3S5|A0A0F6B3S5_SALT1 Phosphofructokinase OS=Salmonella typhimurium (strain 14028s / SGSC 2262) GN=fruK PE=3 SV=1	>tr|A0A0F6B3S5|A0A0F6B3S5_SALT1	0.16	30	29	27	28	27	26	39	22	29	33	20	27	27	25	35	24	30	31	32	31	23
tr|A0A0F6B142|A0A0F6B142_SALT1 Pyridoxal kinase PdxY OS=Salmonella typhimurium (strain 14028s / SGSC 2262) GN=pdxY PE=3 SV=1	>tr|A0A0F6B142|A0A0F6B142_SALT1	0.16	26	21	30	23	32	28	31	27	28	26	38	29	23	28	27	35	21	26	29	23	33
tr|A0A0F6AZ98|A0A0F6AZ98_SALT1 Cysteine/glutathione ABC transporter membrane/ATP-binding component OS=Salmonella typhimurium (strain 14028s / SGSC 2262) GN=cydC PE=4 SV=1	>tr|A0A0F6AZ98|A0A0F6AZ98_SALT1	0.16	35	28	25	33	26	30	25	26	23	32	23	20	33	24	33	23	27	30	32	28	24
tr|A0A0F6BAM6|A0A0F6BAM6_SALT1 GTPase HflX OS=Salmonella typhimurium (strain 14028s / SGSC 2262) GN=hflX PE=3 SV=1	>tr|A0A0F6BAM6|A0A0F6BAM6_SALT1	0.16	31	24	30	33	27	36	30	25	30	24	23	25	23	34	32	26	24	20	23	30	23
tr|A0A0F6AZM6|A0A0F6AZM6_SALT1 Paraquat-inducible protein B OS=Salmonella typhimurium (strain 14028s / SGSC 2262) GN=pqiB PE=4 SV=1	>tr|A0A0F6AZM6|A0A0F6AZM6_SALT1	0.16	27	32	25	28	29	27	31	31	32	30	14	25	26	26	23	23	27	26	29	26	21
tr|A0A0F6B583|A0A0F6B583_SALT1 Putative acetyl-CoA synthetase OS=Salmonella typhimurium (strain 14028s / SGSC 2262) GN=yfiQ PE=4 SV=1	>tr|A0A0F6B583|A0A0F6B583_SALT1	0.16	24	30	24	22	26	38	26	36	24	29	28	25	23	20	28	26	26	28	25	26	23
tr|A0A0F6BAL6|A0A0F6BAL6_SALT1 Small ribosomal subunit biogenesis GTPase RsgA OS=Salmonella typhimurium (strain 14028s / SGSC 2262) GN=yjeQ PE=3 SV=1	>tr|A0A0F6BAL6|A0A0F6BAL6_SALT1	0.16	26	21	23	26	27	28	30	27	28	25	26	25	21	15	32	33	29	33	27	27	28
tr|A0A0F6B7S9|A0A0F6B7S9_SALT1 Siroheme synthase OS=Salmonella typhimurium (strain 14028s / SGSC 2262) GN=cysG PE=3 SV=1	>tr|A0A0F6B7S9|A0A0F6B7S9_SALT1	0.16	29	32	23	27	30	28	23	30	24	27	14	21	30	24	24	25	26	25	29	24	25
tr|A0A0F6B059|A0A0F6B059_SALT1 NAD-dependent protein deacylase OS=Salmonella typhimurium (strain 14028s / SGSC 2262) GN=cobB PE=3 SV=1	>tr|A0A0F6B059|A0A0F6B059_SALT1	0.16	21	29	29	25	35	32	26	25	29	23	24	26	23	22	29	24	23	24	22	20	19
tr|A0A0F6B8A9|A0A0F6B8A9_SALT1 Dipeptide transporter ATP-binding subunit OS=Salmonella typhimurium (strain 14028s / SGSC 2262) GN=dppF PE=3 SV=1	>tr|A0A0F6B8A9|A0A0F6B8A9_SALT1	0.16	22	28	21	30	19	27	29	24	22	27	24	20	34	27	24	18	21	28	28	25	26
tr|A0A0F6B989|A0A0F6B989_SALT1 dTDP-4-amino-4,6-dideoxygalactose transaminase OS=Salmonella typhimurium (strain 14028s / SGSC 2262) GN=wecE PE=3 SV=1	>tr|A0A0F6B989|A0A0F6B989_SALT1	0.16	21	21	16	26	22	28	26	28	24	27	30	26	23	19	30	25	25	27	32	31	21
sp|A0A0F6B8A2|BCSE_SALT1 Cyclic di-GMP binding protein BcsE OS=Salmonella typhimurium (strain 14028s / SGSC 2262) GN=bcsE PE=3 SV=1	>sp|A0A0F6B8A2|BCSE_SALT1	0.16	23	30	22	23	22	25	18	26	32	24	29	24	30	24	28	18	27	26	21	19	20
tr|A0A0F6B7G9|A0A0F6B7G9_SALT1 Putative oxidoreductase OS=Salmonella typhimurium (strain 14028s / SGSC 2262) GN=yhdH PE=4 SV=1	>tr|A0A0F6B7G9|A0A0F6B7G9_SALT1	0.16	28	30	23	25	29	24	27	27	28	24	18	13	31	29	26	26	26	25	26	26	22
tr|A0A0F6B9W3|A0A0F6B9W3_SALT1 DNA-binding transcriptional regulator OxyR OS=Salmonella typhimurium (strain 14028s / SGSC 2262) GN=oxyR PE=4 SV=1	>tr|A0A0F6B9W3|A0A0F6B9W3_SALT1	0.16	23	23	25	22	28	28	28	30	23	21	29	24	23	33	23	29	23	22	18	18	23
tr|A0A0F6B6Q1|A0A0F6B6Q1_SALT1 Mannonate dehydratase OS=Salmonella typhimurium (strain 14028s / SGSC 2262) GN=uxuA PE=3 SV=1	>tr|A0A0F6B6Q1|A0A0F6B6Q1_SALT1	0.16	23	22	28	24	30	24	27	23	28	28	18	16	17	24	25	22	19	19	23	26	23
tr|A0A0F6B3L0|A0A0F6B3L0_SALT1 Iron-sulfur cluster carrier protein OS=Salmonella typhimurium (strain 14028s / SGSC 2262) GN=mrp PE=3 SV=1	>tr|A0A0F6B3L0|A0A0F6B3L0_SALT1	0.16	25	25	19	29	21	19	21	26	30	23	25	20	25	32	22	27	17	29	25	23	29
tr|A0A0F6B4B1|A0A0F6B4B1_SALT1 Dihydrofolate synthase/folylpolyglutamate synthase OS=Salmonella typhimurium (strain 14028s / SGSC 2262) GN=folC PE=3 SV=1	>tr|A0A0F6B4B1|A0A0F6B4B1_SALT1	0.16	24	23	24	27	30	25	25	26	35	28	20	20	28	25	23	28	18	22	22	25	19
tr|A0A0F6B753|A0A0F6B753_SALT1 Putative intracellular proteinase OS=Salmonella typhimurium (strain 14028s / SGSC 2262) GN=yhbO PE=4 SV=1	>tr|A0A0F6B753|A0A0F6B753_SALT1	0.16	20	19	19	23	27	18	27	23	25	24	26	31	27	30	23	28	21	24	19	19	28
tr|A0A0F6B274|A0A0F6B274_SALT1 Outer-membrane lipoprotein LolB OS=Salmonella typhimurium (strain 14028s / SGSC 2262) GN=lolB PE=3 SV=1	>tr|A0A0F6B274|A0A0F6B274_SALT1	0.16	25	27	27	22	21	18	19	21	22	24	18	29	29	31	23	24	21	19	23	23	24
tr|A0A0F6B8H6|A0A0F6B8H6_SALT1 Selenocysteinyl-tRNA-specific translation factor OS=Salmonella typhimurium (strain 14028s / SGSC 2262) GN=selB PE=4 SV=1	>tr|A0A0F6B8H6|A0A0F6B8H6_SALT1	0.16	22	23	20	24	29	22	16	25	23	21	23	27	26	27	19	23	19	28	19	24	31
tr|A0A0F6BAL5|A0A0F6BAL5_SALT1 Phosphatidylserine decarboxylase proenzyme OS=Salmonella typhimurium (strain 14028s / SGSC 2262) GN=psd PE=3 SV=1	>tr|A0A0F6BAL5|A0A0F6BAL5_SALT1	0.16	27	24	26	21	15	27	25	27	23	24	15	15	23	22	23	22	24	24	23	22	25
tr|A0A0F6AX31|A0A0F6AX31_SALT1 3-hydroxyacyl-[acyl-carrier-protein] dehydratase FabZ OS=Salmonella typhimurium (strain 14028s / SGSC 2262) GN=fabZ PE=3 SV=1	>tr|A0A0F6AX31|A0A0F6AX31_SALT1	0.16	23	17	16	24	27	22	23	25	28	23	23	14	19	24	22	23	22	19	23	21	26
tr|A0A0F6B1T1|A0A0F6B1T1_SALT1 Putative universal stress protein OS=Salmonella typhimurium (strain 14028s / SGSC 2262) GN=ynaF PE=3 SV=1	>tr|A0A0F6B1T1|A0A0F6B1T1_SALT1	0.16	16	23	19	19	20	18	27	23	26	25	23	31	23	22	23	24	27	19	20	22	26
tr|A0A0F6B9J8|A0A0F6B9J8_SALT1 Putative acetyltransferase OS=Salmonella typhimurium (strain 14028s / SGSC 2262) GN=yiiD PE=4 SV=1	>tr|A0A0F6B9J8|A0A0F6B9J8_SALT1	0.16	24	23	19	26	21	28	22	25	16	28	21	21	16	19	26	21	18	20	22	24	25
tr|A0A0F6AXC8|A0A0F6AXC8_SALT1 Glutamate 5-kinase OS=Salmonella typhimurium (strain 14028s / SGSC 2262) GN=proB PE=3 SV=1	>tr|A0A0F6AXC8|A0A0F6AXC8_SALT1	0.16	21	27	24	20	23	25	20	19	20	19	23	18	23	28	15	17	19	26	19	21	20
tr|A0A0F6B4N7|A0A0F6B4N7_SALT1 Succinyl-diaminopimelate desuccinylase OS=Salmonella typhimurium (strain 14028s / SGSC 2262) GN=dapE PE=3 SV=1	>tr|A0A0F6B4N7|A0A0F6B4N7_SALT1	0.16	22	20	24	18	26	21	26	23	21	17	19	19	30	21	23	22	19	21	26	16	19
tr|A0A0F6B974|A0A0F6B974_SALT1 Peptidylprolyl isomerase OS=Salmonella typhimurium (strain 14028s / SGSC 2262) GN=ppiC PE=4 SV=1	>tr|A0A0F6B974|A0A0F6B974_SALT1	0.16	23	24	22	28	17	25	26	18	20	26	26	22	17	24	22	17	18	18	21	18	20
tr|A0A0F6AYH6|A0A0F6AYH6_SALT1 N-acetylglucosamine operon transcriptional repressor OS=Salmonella typhimurium (strain 14028s / SGSC 2262) GN=nagC PE=4 SV=1	>tr|A0A0F6AYH6|A0A0F6AYH6_SALT1	0.16	17	22	18	27	17	22	16	22	21	20	18	14	24	20	27	22	21	20	19	19	20
tr|A0A0F6B7X0|A0A0F6B7X0_SALT1 Fe/S biogenesis protein NfuA OS=Salmonella typhimurium (strain 14028s / SGSC 2262) GN=yhgI PE=3 SV=1	>tr|A0A0F6B7X0|A0A0F6B7X0_SALT1	0.16	21	22	20	20	18	22	30	22	25	19	15	16	19	24	20	17	18	19	20	21	18
tr|A0A0F6BAJ5|A0A0F6BAJ5_SALT1 Putative outer membrane lipoprotein OS=Salmonella typhimurium (strain 14028s / SGSC 2262) GN=yjeI PE=4 SV=1	>tr|A0A0F6BAJ5|A0A0F6BAJ5_SALT1	0.16	14	16	23	18	19	18	23	13	20	18	24	24	25	23	18	22	23	18	18	20	19
tr|A0A0F6B3H3|A0A0F6B3H3_SALT1 Uridine kinase OS=Salmonella typhimurium (strain 14028s / SGSC 2262) GN=udk PE=3 SV=1	>tr|A0A0F6B3H3|A0A0F6B3H3_SALT1	0.16	17	15	13	19	26	21	19	21	20	18	21	19	20	19	17	17	23	21	19	22	24
tr|A0A0F6AWT2|A0A0F6AWT2_SALT1 Cell division protein ZapD OS=Salmonella typhimurium (strain 14028s / SGSC 2262) GN=yacF PE=3 SV=1	>tr|A0A0F6AWT2|A0A0F6AWT2_SALT1	0.16	18	20	16	20	15	19	21	26	15	18	16	20	20	14	21	19	17	26	23	22	20
tr|A0A0F6B786|A0A0F6B786_SALT1 D-alanyl-D-alanine carboxypeptidase/endopeptidase OS=Salmonella typhimurium (strain 14028s / SGSC 2262) GN=dacB PE=4 SV=1	>tr|A0A0F6B786|A0A0F6B786_SALT1	0.16	16	24	19	16	21	21	16	20	22	18	13	15	21	17	20	16	17	23	23	18	20
tr|A0A0F6B7H0|A0A0F6B7H0_SALT1 Protein-methionine-sulfoxide reductase catalytic subunit MsrP OS=Salmonella typhimurium (strain 14028s / SGSC 2262) GN=msrP PE=3 SV=1	>tr|A0A0F6B7H0|A0A0F6B7H0_SALT1	0.16	17	22	20	14	21	17	20	18	20	14	13	12	18	19	21	21	17	18	21	21	19
tr|A0A0F6B944|A0A0F6B944_SALT1 Ribosomal RNA small subunit methyltransferase G OS=Salmonella typhimurium (strain 14028s / SGSC 2262) GN=gidB PE=3 SV=1	>tr|A0A0F6B944|A0A0F6B944_SALT1	0.16	16	15	15	16	15	16	16	20	18	20	16	18	17	20	16	23	23	18	23	19	25
tr|A0A0F6B2D1|A0A0F6B2D1_SALT1 Para-aminobenzoate synthase component I OS=Salmonella typhimurium (strain 14028s / SGSC 2262) GN=pabB PE=4 SV=1	>tr|A0A0F6B2D1|A0A0F6B2D1_SALT1	0.16	16	19	13	11	17	20	16	21	22	23	16	19	20	16	17	22	19	18	19	18	19
tr|A0A0F6B8P1|A0A0F6B8P1_SALT1 Guanylate kinase OS=Salmonella typhimurium (strain 14028s / SGSC 2262) GN=gmk PE=3 SV=1	>tr|A0A0F6B8P1|A0A0F6B8P1_SALT1	0.16	20	21	15	21	17	11	18	16	20	17	18	21	15	18	18	24	17	18	21	18	24
tr|A0A0F6B3C4|A0A0F6B3C4_SALT1 Imidazole glycerol phosphate synthase subunit HisH OS=Salmonella typhimurium (strain 14028s / SGSC 2262) GN=hisH PE=3 SV=1	>tr|A0A0F6B3C4|A0A0F6B3C4_SALT1	0.16	20	15	18	21	21	18	21	19	15	17	14	21	14	18	22	12	15	20	17	19	16
tr|A0A0F6B9F4|A0A0F6B9F4_SALT1 Protoporphyrinogen oxidase OS=Salmonella typhimurium (strain 14028s / SGSC 2262) GN=hemG PE=4 SV=1	>tr|A0A0F6B9F4|A0A0F6B9F4_SALT1	0.16	14	13	14	14	15	15	18	23	18	14	15	15	18	18	18	18	17	15	23	18	19
tr|A0A0F6B598|A0A0F6B598_SALT1 Bifunctional chorismate mutase/prephenate dehydratase OS=Salmonella typhimurium (strain 14028s / SGSC 2262) GN=pheA PE=4 SV=1	>tr|A0A0F6B598|A0A0F6B598_SALT1	0.16	20	19	14	13	12	17	16	22	15	19	18	20	19	13	16	13	16	15	17	19	19
tr|A0A0F6B9P6|A0A0F6B9P6_SALT1 Putative ADP-ribosylglycohydrolase OS=Salmonella typhimurium (strain 14028s / SGSC 2262) GN=STM14_4891 PE=4 SV=1	>tr|A0A0F6B9P6|A0A0F6B9P6_SALT1	0.16	15	12	18	17	20	19	16	18	16	14	11	12	19	19	18	16	14	15	14	13	18
tr|A0A0F6AYH5|A0A0F6AYH5_SALT1 UMP phosphatase OS=Salmonella typhimurium (strain 14028s / SGSC 2262) GN=nagD PE=4 SV=1	>tr|A0A0F6AYH5|A0A0F6AYH5_SALT1	0.16	16	17	14	17	11	14	16	16	11	17	15	18	14	12	16	13	12	16	20	13	15
tr|A0A0F6B620|A0A0F6B620_SALT1 6-carboxy-5,6,7,8-tetrahydropterin synthase OS=Salmonella typhimurium (strain 14028s / SGSC 2262) GN=ptpS PE=3 SV=1	>tr|A0A0F6B620|A0A0F6B620_SALT1	0.16	14	16	12	13	10	11	14	14	16	15	19	18	12	17	12	15	15	13	11	16	14
tr|A0A0F6BA95|A0A0F6BA95_SALT1 Putative cytoplasmic protein OS=Salmonella typhimurium (strain 14028s / SGSC 2262) GN=yjbQ PE=4 SV=1	>tr|A0A0F6BA95|A0A0F6BA95_SALT1	0.16	8	9	13	11	11	11	13	12	12	12	9	8	13	13	11	11	11	13	10	14	8
tr|A0A0F6B0L7|A0A0F6B0L7_SALT1 Glyceraldehyde-3-phosphate dehydrogenase OS=Salmonella typhimurium (strain 14028s / SGSC 2262) GN=gapA PE=3 SV=1	>tr|A0A0F6B0L7|A0A0F6B0L7_SALT1	0.17	527	422	490	539	562	432	516	607	417	571	805	606	507	439	445	558	581	579	589	512	702
tr|A0A0F6B7N6|A0A0F6B7N6_SALT1 50S ribosomal protein L3 OS=Salmonella typhimurium (strain 14028s / SGSC 2262) GN=rplC PE=3 SV=1	>tr|A0A0F6B7N6|A0A0F6B7N6_SALT1	0.17	101	97	101	91	95	74	78	89	82	93	139	141	99	117	90	115	104	104	111	95	108
tr|A0A0F6B0Q2|A0A0F6B0Q2_SALT1 Catalase OS=Salmonella typhimurium (strain 14028s / SGSC 2262) GN=katE PE=3 SV=1	>tr|A0A0F6B0Q2|A0A0F6B0Q2_SALT1	0.17	85	86	88	74	99	90	104	98	94	98	156	103	87	95	88	89	100	102	87	81	98
tr|A0A0F6B4T1|A0A0F6B4T1_SALT1 Outer membrane protein assembly factor BamB OS=Salmonella typhimurium (strain 14028s / SGSC 2262) GN=yfgL PE=3 SV=1	>tr|A0A0F6B4T1|A0A0F6B4T1_SALT1	0.17	80	83	83	84	92	103	128	96	94	100	53	75	78	85	96	80	114	90	81	93	111
tr|A0A0F6AX13|A0A0F6AX13_SALT1 Periplasmic serine endoprotease DegP-like OS=Salmonella typhimurium (strain 14028s / SGSC 2262) GN=htrA PE=3 SV=1	>tr|A0A0F6AX13|A0A0F6AX13_SALT1	0.17	90	95	97	79	94	87	79	74	98	74	55	60	96	122	88	78	83	77	98	99	74
tr|A0A0F6BAR0|A0A0F6BAR0_SALT1 30S ribosomal protein S18 OS=Salmonella typhimurium (strain 14028s / SGSC 2262) GN=rpsR PE=3 SV=1	>tr|A0A0F6BAR0|A0A0F6BAR0_SALT1	0.17	77	110	78	82	55	63	86	58	84	79	59	71	99	84	71	80	81	74	96	79	77
tr|A0A0F6B2U2|A0A0F6B2U2_SALT1 Flagellin OS=Salmonella typhimurium (strain 14028s / SGSC 2262) GN=fliC PE=3 SV=1	>tr|A0A0F6B2U2|A0A0F6B2U2_SALT1	0.17	71	87	78	79	74	66	81	67	82	70	48	65	102	100	73	63	65	66	80	68	66
tr|A0A0F6AX29|A0A0F6AX29_SALT1 Periplasmic chaperone OS=Salmonella typhimurium (strain 14028s / SGSC 2262) GN=hlpA PE=3 SV=1	>tr|A0A0F6AX29|A0A0F6AX29_SALT1	0.17	81	93	86	70	49	70	63	53	65	71	60	79	81	76	69	57	57	59	81	64	56
tr|A0A0F6B6G1|A0A0F6B6G1_SALT1 Ribose-5-phosphate isomerase A OS=Salmonella typhimurium (strain 14028s / SGSC 2262) GN=rpiA PE=3 SV=1	>tr|A0A0F6B6G1|A0A0F6B6G1_SALT1	0.17	52	65	60	63	83	41	60	54	49	58	66	65	54	57	53	53	75	59	75	60	75
tr|A0A0F6B955|A0A0F6B955_SALT1 D-ribose transporter subunit RbsB OS=Salmonella typhimurium (strain 14028s / SGSC 2262) GN=rbsB PE=4 SV=1	>tr|A0A0F6B955|A0A0F6B955_SALT1	0.17	61	58	69	66	54	64	58	45	62	69	31	41	56	75	71	69	63	59	64	65	62
tr|A0A0F6B7V9|A0A0F6B7V9_SALT1 Osmolarity response regulator OS=Salmonella typhimurium (strain 14028s / SGSC 2262) GN=ompR PE=4 SV=1	>tr|A0A0F6B7V9|A0A0F6B7V9_SALT1	0.17	46	57	51	58	53	47	57	50	63	53	33	39	64	69	50	50	47	38	59	62	58
tr|A0A0F6AZL9|A0A0F6AZL9_SALT1 Dihydroorotate dehydrogenase (quinone) OS=Salmonella typhimurium (strain 14028s / SGSC 2262) GN=pyrD PE=3 SV=1	>tr|A0A0F6AZL9|A0A0F6AZL9_SALT1	0.17	48	43	53	52	35	58	53	57	37	47	68	60	57	47	55	45	67	53	48	50	44
tr|A0A0F6B9U1|A0A0F6B9U1_SALT1 Catalase-peroxidase OS=Salmonella typhimurium (strain 14028s / SGSC 2262) GN=katG PE=3 SV=1	>tr|A0A0F6B9U1|A0A0F6B9U1_SALT1	0.17	40	51	61	34	46	39	42	49	52	52	44	62	61	45	53	52	50	57	67	49	44
tr|A0A0F6B282|A0A0F6B282_SALT1 Ribosome-binding ATPase YchF OS=Salmonella typhimurium (strain 14028s / SGSC 2262) GN=ychF PE=3 SV=1	>tr|A0A0F6B282|A0A0F6B282_SALT1	0.17	57	69	49	47	41	49	48	46	49	45	45	36	70	55	49	43	43	44	45	43	43
tr|A0A0F6AY76|A0A0F6AY76_SALT1 Enterobactin synthase subunit F OS=Salmonella typhimurium (strain 14028s / SGSC 2262) GN=entF PE=4 SV=1	>tr|A0A0F6AY76|A0A0F6AY76_SALT1	0.17	45	46	42	45	46	64	50	60	50	50	51	45	32	36	47	45	41	59	45	52	36
tr|A0A0F6B1K3|A0A0F6B1K3_SALT1 Putative periplasmic protein OS=Salmonella typhimurium (strain 14028s / SGSC 2262) GN=STM14_1918 PE=4 SV=1	>tr|A0A0F6B1K3|A0A0F6B1K3_SALT1	0.17	54	54	47	51	56	43	53	45	52	38	28	29	52	51	45	42	49	38	49	48	53
tr|A0A0F6B161|A0A0F6B161_SALT1 Mannose-6-phosphate isomerase OS=Salmonella typhimurium (strain 14028s / SGSC 2262) GN=manA PE=3 SV=1	>tr|A0A0F6B161|A0A0F6B161_SALT1	0.17	49	51	53	46	33	50	60	37	48	38	30	36	54	52	45	39	45	44	48	47	39
tr|A0A0F6B0S8|A0A0F6B0S8_SALT1 Integration host factor subunit alpha OS=Salmonella typhimurium (strain 14028s / SGSC 2262) GN=ihfA PE=3 SV=1	>tr|A0A0F6B0S8|A0A0F6B0S8_SALT1	0.17	43	40	36	37	33	36	46	52	45	41	38	34	30	51	40	49	52	37	31	49	49
tr|A0A0F6AZC6|A0A0F6AZC6_SALT1 3-phosphoshikimate 1-carboxyvinyltransferase OS=Salmonella typhimurium (strain 14028s / SGSC 2262) GN=aroA PE=3 SV=1	>tr|A0A0F6AZC6|A0A0F6AZC6_SALT1	0.17	36	35	34	39	43	36	37	44	44	41	61	52	29	32	39	43	41	44	34	39	42
tr|A0A0F6B7D8|A0A0F6B7D8_SALT1 Cytochrome d ubiquinol oxidase subunit III OS=Salmonella typhimurium (strain 14028s / SGSC 2262) GN=yhcB PE=4 SV=1	>tr|A0A0F6B7D8|A0A0F6B7D8_SALT1	0.17	37	32	34	45	32	27	45	33	38	51	29	39	40	46	41	47	41	32	36	37	36
tr|A0A0F6B4P5|A0A0F6B4P5_SALT1 Thioredoxin-dependent thiol peroxidase OS=Salmonella typhimurium (strain 14028s / SGSC 2262) GN=bcp PE=4 SV=1	>tr|A0A0F6B4P5|A0A0F6B4P5_SALT1	0.17	29	36	32	36	36	32	38	33	34	50	55	45	34	33	33	39	50	39	37	39	42
tr|A0A0F6AWR6|A0A0F6AWR6_SALT1 UDP-N-acetylmuramoyl-tripeptide--D-alanyl-D-alanine ligase OS=Salmonella typhimurium (strain 14028s / SGSC 2262) GN=murF PE=3 SV=1	>tr|A0A0F6AWR6|A0A0F6AWR6_SALT1	0.17	37	37	38	34	30	38	44	29	36	25	29	40	45	34	35	29	23	39	37	41	30
tr|A0A0F6BB65|A0A0F6BB65_SALT1 DNA methylase M OS=Salmonella typhimurium (strain 14028s / SGSC 2262) GN=hsdM PE=4 SV=1	>tr|A0A0F6BB65|A0A0F6BB65_SALT1	0.17	22	39	26	28	39	31	37	41	38	27	43	33	42	32	30	35	35	33	30	31	25
tr|A0A0F6AZM3|A0A0F6AZM3_SALT1 Ribosomal RNA large subunit methyltransferase K/L OS=Salmonella typhimurium (strain 14028s / SGSC 2262) GN=ycbY PE=3 SV=1	>tr|A0A0F6AZM3|A0A0F6AZM3_SALT1	0.17	32	27	29	31	34	29	42	43	31	37	49	35	39	27	36	33	30	35	29	29	29
tr|A0A0F6AYL1|A0A0F6AYL1_SALT1 Putative hydrolase-oxidase OS=Salmonella typhimurium (strain 14028s / SGSC 2262) GN=ybgI PE=4 SV=1	>tr|A0A0F6AYL1|A0A0F6AYL1_SALT1	0.17	33	28	27	31	40	28	32	39	31	38	35	28	27	36	33	31	42	36	25	30	47
tr|A0A0F6B0S6|A0A0F6B0S6_SALT1 Phenylalanine--tRNA ligase alpha subunit OS=Salmonella typhimurium (strain 14028s / SGSC 2262) GN=pheS PE=3 SV=1	>tr|A0A0F6B0S6|A0A0F6B0S6_SALT1	0.17	31	19	29	32	35	33	28	34	42	34	26	31	26	30	36	40	34	39	34	36	42
tr|A0A0F6B7X4|A0A0F6B7X4_SALT1 Alpha-1,4 glucan phosphorylase OS=Salmonella typhimurium (strain 14028s / SGSC 2262) GN=malP PE=3 SV=1	>tr|A0A0F6B7X4|A0A0F6B7X4_SALT1	0.17	30	21	33	32	33	36	32	42	32	29	35	18	37	29	32	36	36	35	34	40	31
tr|A0A0F6B634|A0A0F6B634_SALT1 D-glucarate dehydratase OS=Salmonella typhimurium (strain 14028s / SGSC 2262) GN=gudD PE=3 SV=1	>tr|A0A0F6B634|A0A0F6B634_SALT1	0.17	29	45	37	30	26	31	27	30	29	36	33	21	31	34	33	30	24	35	37	27	36
tr|A0A0F6B4H3|A0A0F6B4H3_SALT1 DNA ligase OS=Salmonella typhimurium (strain 14028s / SGSC 2262) GN=ligA PE=3 SV=1	>tr|A0A0F6B4H3|A0A0F6B4H3_SALT1	0.17	37	37	32	30	38	39	32	36	32	30	33	21	33	40	32	30	26	23	31	24	27
tr|A0A0F6B067|A0A0F6B067_SALT1 Peptidase T OS=Salmonella typhimurium (strain 14028s / SGSC 2262) GN=pepT PE=3 SV=1	>tr|A0A0F6B067|A0A0F6B067_SALT1	0.17	28	23	32	34	19	26	27	30	20	30	34	32	28	25	32	36	27	32	32	34	36
tr|A0A0F6AXI0|A0A0F6AXI0_SALT1 Citrate synthase OS=Salmonella typhimurium (strain 14028s / SGSC 2262) GN=prpC PE=3 SV=1	>tr|A0A0F6AXI0|A0A0F6AXI0_SALT1	0.17	23	29	28	26	32	38	30	27	25	26	39	36	25	24	30	25	34	38	31	25	26
tr|A0A0F6B9E6|A0A0F6B9E6_SALT1 3-octaprenyl-4-hydroxybenzoate carboxy-lyase OS=Salmonella typhimurium (strain 14028s / SGSC 2262) GN=yigC PE=3 SV=1	>tr|A0A0F6B9E6|A0A0F6B9E6_SALT1	0.17	37	25	36	28	20	21	28	28	27	32	25	20	29	28	31	34	26	27	35	32	33
tr|A0A0F6B047|A0A0F6B047_SALT1 UPF0227 protein YcfP OS=Salmonella typhimurium (strain 14028s / SGSC 2262) GN=ycfP PE=3 SV=1	>tr|A0A0F6B047|A0A0F6B047_SALT1	0.17	24	19	25	26	32	21	29	36	30	34	31	28	24	25	30	33	25	37	28	29	36
tr|A0A0F6B7G0|A0A0F6B7G0_SALT1 Protease TldD OS=Salmonella typhimurium (strain 14028s / SGSC 2262) GN=tldD PE=4 SV=1	>tr|A0A0F6B7G0|A0A0F6B7G0_SALT1	0.17	28	24	26	30	38	27	28	21	32	30	18	25	29	30	34	28	19	27	29	31	29
tr|A0A0F6AXP7|A0A0F6AXP7_SALT1 1-deoxy-D-xylulose-5-phosphate synthase OS=Salmonella typhimurium (strain 14028s / SGSC 2262) GN=dxs PE=3 SV=1	>tr|A0A0F6AXP7|A0A0F6AXP7_SALT1	0.17	28	33	31	26	25	34	30	28	30	25	33	19	32	27	28	22	17	31	36	30	23
tr|A0A0F6B8N1|A0A0F6B8N1_SALT1 Orotate phosphoribosyltransferase OS=Salmonella typhimurium (strain 14028s / SGSC 2262) GN=pyrE PE=3 SV=1	>tr|A0A0F6B8N1|A0A0F6B8N1_SALT1	0.17	30	26	27	33	27	29	23	21	30	27	30	33	21	30	20	19	31	28	29	34	22
tr|A0A0F6B5X8|A0A0F6B5X8_SALT1 DNA mismatch repair protein MutS OS=Salmonella typhimurium (strain 14028s / SGSC 2262) GN=mutS PE=3 SV=1	>tr|A0A0F6B5X8|A0A0F6B5X8_SALT1	0.17	23	25	28	28	25	37	25	31	34	26	23	21	25	29	26	21	35	29	21	26	22
tr|A0A0F6B6Q3|A0A0F6B6Q3_SALT1 Uronate isomerase OS=Salmonella typhimurium (strain 14028s / SGSC 2262) GN=uxaC PE=3 SV=1	>tr|A0A0F6B6Q3|A0A0F6B6Q3_SALT1	0.17	27	33	24	26	21	27	32	26	29	29	23	16	20	20	31	28	28	30	28	26	21
tr|A0A0F6B4P9|A0A0F6B4P9_SALT1 Beta-barrel assembly-enhancing protease OS=Salmonella typhimurium (strain 14028s / SGSC 2262) GN=bepA PE=3 SV=1	>tr|A0A0F6B4P9|A0A0F6B4P9_SALT1	0.17	33	32	24	29	26	28	27	26	23	28	19	20	26	23	28	22	38	30	32	26	23
tr|A0A0F6B9G2|A0A0F6B9G2_SALT1 Thiol:disulfide interchange protein OS=Salmonella typhimurium (strain 14028s / SGSC 2262) GN=dsbA PE=3 SV=1	>tr|A0A0F6B9G2|A0A0F6B9G2_SALT1	0.17	33	26	23	28	26	17	31	25	21	29	18	20	33	28	27	25	22	28	29	27	27
tr|A0A0F6AXG5|A0A0F6AXG5_SALT1 DNA methylase OS=Salmonella typhimurium (strain 14028s / SGSC 2262) GN=mod PE=4 SV=1	>tr|A0A0F6AXG5|A0A0F6AXG5_SALT1	0.17	32	27	23	23	24	26	26	26	29	18	21	28	31	20	24	26	17	20	27	26	19
tr|A0A0F6AY19|A0A0F6AY19_SALT1 N5-carboxyaminoimidazole ribonucleotide mutase OS=Salmonella typhimurium (strain 14028s / SGSC 2262) GN=purE PE=3 SV=1	>tr|A0A0F6AY19|A0A0F6AY19_SALT1	0.17	21	28	19	22	22	26	32	24	25	28	29	40	25	27	27	23	27	27	27	23	25
tr|A0A0F6BA01|A0A0F6BA01_SALT1 Uroporphyrinogen decarboxylase OS=Salmonella typhimurium (strain 14028s / SGSC 2262) GN=hemE PE=3 SV=1	>tr|A0A0F6BA01|A0A0F6BA01_SALT1	0.17	31	29	23	26	24	23	30	21	21	21	20	18	25	20	23	30	19	23	25	30	28
tr|A0A0F6B5D8|A0A0F6B5D8_SALT1 Putative ATPase OS=Salmonella typhimurium (strain 14028s / SGSC 2262) GN=STM14_3310 PE=4 SV=1	>tr|A0A0F6B5D8|A0A0F6B5D8_SALT1	0.17	18	22	24	17	26	23	22	30	20	25	25	31	29	16	26	19	24	21	23	21	27
tr|A0A0F6B2N5|A0A0F6B2N5_SALT1 Carboxy-S-adenosyl-L-methionine synthase OS=Salmonella typhimurium (strain 14028s / SGSC 2262) GN=yecO PE=3 SV=1	>tr|A0A0F6B2N5|A0A0F6B2N5_SALT1	0.17	20	33	25	24	18	24	22	26	26	27	23	18	29	24	26	15	21	27	26	23	22
tr|A0A0F6BAM0|A0A0F6BAM0_SALT1 Multifunctional fusion protein OS=Salmonella typhimurium (strain 14028s / SGSC 2262) GN=yjeF PE=3 SV=1	>tr|A0A0F6BAM0|A0A0F6BAM0_SALT1	0.17	14	22	22	21	26	17	25	27	16	21	21	14	20	16	21	22	25	24	23	21	24
tr|A0A0F6B022|A0A0F6B022_SALT1 Pseudouridine synthase OS=Salmonella typhimurium (strain 14028s / SGSC 2262) GN=rluC PE=3 SV=1	>tr|A0A0F6B022|A0A0F6B022_SALT1	0.17	20	18	17	18	21	27	22	24	24	21	21	33	19	20	16	19	24	23	23	24	26
tr|A0A0F6AX18|A0A0F6AX18_SALT1 Methionine aminopeptidase OS=Salmonella typhimurium (strain 14028s / SGSC 2262) GN=map PE=3 SV=1	>tr|A0A0F6AX18|A0A0F6AX18_SALT1	0.17	18	21	15	19	21	21	23	22	22	26	31	24	19	20	23	26	24	20	21	16	16
tr|A0A0F6B0F8|A0A0F6B0F8_SALT1 Lysozyme inhibitor OS=Salmonella typhimurium (strain 14028s / SGSC 2262) GN=pliC PE=4 SV=1	>tr|A0A0F6B0F8|A0A0F6B0F8_SALT1	0.17	23	20	20	18	18	22	21	23	18	18	16	18	27	17	28	26	23	25	18	21	19
tr|A0A0F6AZP4|A0A0F6AZP4_SALT1 Ribosomal RNA large subunit methyltransferase I OS=Salmonella typhimurium (strain 14028s / SGSC 2262) GN=yccW PE=3 SV=1	>tr|A0A0F6AZP4|A0A0F6AZP4_SALT1	0.17	23	18	22	24	18	21	17	21	19	21	10	18	20	19	22	18	17	24	26	20	18
tr|A0A0F6B3C0|A0A0F6B3C0_SALT1 ATP phosphoribosyltransferase OS=Salmonella typhimurium (strain 14028s / SGSC 2262) GN=hisG PE=3 SV=1	>tr|A0A0F6B3C0|A0A0F6B3C0_SALT1	0.17	17	24	22	17	19	22	21	16	17	22	21	21	24	28	19	13	23	19	18	16	18
tr|A0A0F6B9D4|A0A0F6B9D4_SALT1 Putative dienelactone hydrolase OS=Salmonella typhimurium (strain 14028s / SGSC 2262) GN=dlhH PE=4 SV=1	>tr|A0A0F6B9D4|A0A0F6B9D4_SALT1	0.17	22	21	23	19	17	12	20	16	22	23	19	20	17	13	20	15	22	14	20	21	18
tr|A0A0F6AWT9|A0A0F6AWT9_SALT1 Quinolinate phosphoribosyltransferase OS=Salmonella typhimurium (strain 14028s / SGSC 2262) GN=nadC PE=3 SV=1	>tr|A0A0F6AWT9|A0A0F6AWT9_SALT1	0.17	19	24	15	21	14	18	19	19	20	19	11	18	25	18	18	22	16	21	24	22	21
tr|A0A0F6B4E1|A0A0F6B4E1_SALT1 Uncharacterized protein OS=Salmonella typhimurium (strain 14028s / SGSC 2262) GN=STM14_2943 PE=4 SV=1	>tr|A0A0F6B4E1|A0A0F6B4E1_SALT1	0.17	17	23	14	22	20	13	19	15	18	20	15	20	23	19	22	21	24	15	19	20	21
tr|A0A0F6B9D0|A0A0F6B9D0_SALT1 5-methyltetrahydropteroyltriglutamate--homocysteine methyltransferase OS=Salmonella typhimurium (strain 14028s / SGSC 2262) GN=metE PE=3 SV=1	>tr|A0A0F6B9D0|A0A0F6B9D0_SALT1	0.17	16	17	20	17	16	20	11	24	18	21	18	14	15	16	15	15	18	15	16	14	18
tr|A0A0F6B7S1|A0A0F6B7S1_SALT1 Peptidyl-prolyl cis-trans isomerase OS=Salmonella typhimurium (strain 14028s / SGSC 2262) GN=ppiA PE=3 SV=1	>tr|A0A0F6B7S1|A0A0F6B7S1_SALT1	0.17	15	16	18	13	18	9	21	16	18	17	14	14	18	16	22	18	17	19	18	13	17
tr|A0A0F6BA61|A0A0F6BA61_SALT1 Aspartokinase OS=Salmonella typhimurium (strain 14028s / SGSC 2262) GN=lysC PE=3 SV=1	>tr|A0A0F6BA61|A0A0F6BA61_SALT1	0.17	19	19	18	18	18	20	13	14	23	16	18	19	20	19	14	13	12	17	20	19	14
tr|A0A0F6B1W5|A0A0F6B1W5_SALT1 UPF0283 membrane protein YcjF OS=Salmonella typhimurium (strain 14028s / SGSC 2262) GN=ycjF PE=3 SV=1	>tr|A0A0F6B1W5|A0A0F6B1W5_SALT1	0.17	13	13	15	16	13	17	16	20	15	18	14	24	12	18	17	17	14	16	20	19	18
tr|A0A0F6AWW6|A0A0F6AWW6_SALT1 Hypoxanthine phosphoribosyltransferase OS=Salmonella typhimurium (strain 14028s / SGSC 2262) GN=hpt PE=3 SV=1	>tr|A0A0F6AWW6|A0A0F6AWW6_SALT1	0.17	20	16	16	16	19	16	14	12	17	16	15	13	17	24	14	15	17	13	17	16	19
tr|A0A0F6B1K6|A0A0F6B1K6_SALT1 Putative DNA-binding transcriptional regulator OS=Salmonella typhimurium (strain 14028s / SGSC 2262) GN=yncC PE=4 SV=1	>tr|A0A0F6B1K6|A0A0F6B1K6_SALT1	0.17	18	13	22	15	17	17	14	17	13	19	15	18	17	10	16	17	16	17	12	16	21
tr|A0A0F6BA93|A0A0F6BA93_SALT1 Aminotransferase OS=Salmonella typhimurium (strain 14028s / SGSC 2262) GN=tyrB PE=3 SV=1	>tr|A0A0F6BA93|A0A0F6BA93_SALT1	0.17	15	19	15	13	14	18	16	19	15	20	10	16	20	16	13	16	17	15	12	13	18
tr|A0A0F6B776|A0A0F6B776_SALT1 Preprotein translocase subunit SecG OS=Salmonella typhimurium (strain 14028s / SGSC 2262) GN=secG PE=4 SV=1	>tr|A0A0F6B776|A0A0F6B776_SALT1	0.17	19	13	21	16	14	13	20	14	18	13	14	14	17	15	13	16	17	22	16	16	14
tr|A0A0F6B596|A0A0F6B596_SALT1 Translation inhibitor protein RaiA OS=Salmonella typhimurium (strain 14028s / SGSC 2262) GN=yfiA PE=4 SV=1	>tr|A0A0F6B596|A0A0F6B596_SALT1	0.17	15	15	14	19	17	13	14	12	15	19	11	16	12	15	20	17	15	13	16	17	20
tr|A0A0F6B7C9|A0A0F6B7C9_SALT1 N-acetylneuraminate lyase OS=Salmonella typhimurium (strain 14028s / SGSC 2262) GN=nanA PE=3 SV=1	>tr|A0A0F6B7C9|A0A0F6B7C9_SALT1	0.17	17	18	15	16	15	21	16	16	17	17	13	13	16	13	15	16	13	11	17	14	11
tr|A0A0F6B888|A0A0F6B888_SALT1 Ketodeoxygluconokinase OS=Salmonella typhimurium (strain 14028s / SGSC 2262) GN=kdgK PE=4 SV=1	>tr|A0A0F6B888|A0A0F6B888_SALT1	0.17	12	16	14	15	18	14	16	15	16	16	11	13	20	13	13	9	15	13	18	14	12
tr|A0A0F6AZ50|A0A0F6AZ50_SALT1 Spermidine/putrescine import ATP-binding protein PotA OS=Salmonella typhimurium (strain 14028s / SGSC 2262) GN=potG PE=3 SV=1	>tr|A0A0F6AZ50|A0A0F6AZ50_SALT1	0.17	14	18	14	15	11	16	17	16	12	11	14	19	15	17	15	10	14	12	12	14	11
tr|A0A0F6B658|A0A0F6B658_SALT1 Ribosomal RNA large subunit methyltransferase M OS=Salmonella typhimurium (strain 14028s / SGSC 2262) GN=ygdE PE=3 SV=1	>tr|A0A0F6B658|A0A0F6B658_SALT1	0.17	11	14	13	11	12	18	12	18	13	11	19	16	16	13	14	15	15	14	13	15	11
tr|A0A0F6AWH0|A0A0F6AWH0_SALT1 Riboflavin biosynthesis protein OS=Salmonella typhimurium (strain 14028s / SGSC 2262) GN=ribF PE=3 SV=1	>tr|A0A0F6AWH0|A0A0F6AWH0_SALT1	0.17	13	10	8	12	15	14	14	14	15	18	15	15	14	10	14	13	17	13	17	14	17
tr|A0A0F6BAF0|A0A0F6BAF0_SALT1 Sensor protein BasS/PmrB OS=Salmonella typhimurium (strain 14028s / SGSC 2262) GN=basS PE=4 SV=1	>tr|A0A0F6BAF0|A0A0F6BAF0_SALT1	0.17	12	14	11	9	14	15	15	15	12	10	15	13	11	11	15	11	15	17	13	13	11
tr|A0A0F6B4B5|A0A0F6B4B5_SALT1 Putative semialdehyde dehydrogenase OS=Salmonella typhimurium (strain 14028s / SGSC 2262) GN=usg PE=3 SV=1	>tr|A0A0F6B4B5|A0A0F6B4B5_SALT1	0.17	11	13	14	9	13	13	12	12	11	11	10	13	14	14	12	8	8	12	9	11	10
tr|A0A0F6B2L9|A0A0F6B2L9_SALT1 High-affinity zinc transporter periplasmic component OS=Salmonella typhimurium (strain 14028s / SGSC 2262) GN=znuA PE=4 SV=1	>tr|A0A0F6B2L9|A0A0F6B2L9_SALT1	0.17	12	11	12	8	14	10	14	15	10	11	11	9	11	11	11	7	11	10	10	14	12
tr|A0A0F6AXT4|A0A0F6AXT4_SALT1 Putative esterase OS=Salmonella typhimurium (strain 14028s / SGSC 2262) GN=ybaW PE=4 SV=1	>tr|A0A0F6AXT4|A0A0F6AXT4_SALT1	0.17	10	9	11	10	8	10	7	12	9	7	13	11	11	11	11	8	10	7	9	9	8
tr|A0A0F6B623|A0A0F6B623_SALT1 Enolase OS=Salmonella typhimurium (strain 14028s / SGSC 2262) GN=eno PE=3 SV=1	>tr|A0A0F6B623|A0A0F6B623_SALT1	0.18	517	661	516	458	407	467	488	340	444	443	369	411	663	545	445	405	358	405	504	490	432
tr|A0A0F6B9Y1|A0A0F6B9Y1_SALT1 50S ribosomal protein L1 OS=Salmonella typhimurium (strain 14028s / SGSC 2262) GN=rplA PE=3 SV=1	>tr|A0A0F6B9Y1|A0A0F6B9Y1_SALT1	0.18	465	429	420	390	365	340	331	280	337	349	258	397	588	390	361	415	325	334	388	400	361
tr|A0A0F6B0N4|A0A0F6B0N4_SALT1 Succinylornithine transaminase OS=Salmonella typhimurium (strain 14028s / SGSC 2262) GN=argD_1 PE=3 SV=1	>tr|A0A0F6B0N4|A0A0F6B0N4_SALT1	0.18	147	135	148	191	199	225	208	232	212	211	205	199	136	127	221	182	192	220	148	221	191
tr|A0A0F6B9R1|A0A0F6B9R1_SALT1 Triosephosphate isomerase OS=Salmonella typhimurium (strain 14028s / SGSC 2262) GN=tpiA PE=3 SV=1	>tr|A0A0F6B9R1|A0A0F6B9R1_SALT1	0.18	110	90	109	92	132	115	150	115	111	85	120	157	98	69	109	106	125	106	95	105	111
tr|A0A0F6B4E0|A0A0F6B4E0_SALT1 Long-chain fatty acid outer membrane transporter OS=Salmonella typhimurium (strain 14028s / SGSC 2262) GN=fadL PE=4 SV=1	>tr|A0A0F6B4E0|A0A0F6B4E0_SALT1	0.18	84	64	74	80	117	76	79	99	101	78	98	109	73	100	65	93	108	75	71	85	108
tr|A0A0F6B4X8|A0A0F6B4X8_SALT1 Lysine decarboxylase 1 OS=Salmonella typhimurium (strain 14028s / SGSC 2262) GN=cadA PE=4 SV=1	>tr|A0A0F6B4X8|A0A0F6B4X8_SALT1	0.18	71	57	51	76	71	66	58	74	67	74	89	69	49	54	99	80	76	87	79	81	74
tr|A0A0F6AYD4|A0A0F6AYD4_SALT1 D-alanyl-D-alanine carboxypeptidase fraction A OS=Salmonella typhimurium (strain 14028s / SGSC 2262) GN=dacA PE=3 SV=1	>tr|A0A0F6AYD4|A0A0F6AYD4_SALT1	0.18	74	76	55	60	52	50	60	46	55	48	39	45	62	62	57	49	38	53	50	57	49
tr|A0A0F6B7Z6|A0A0F6B7Z6_SALT1 Glycogen synthase OS=Salmonella typhimurium (strain 14028s / SGSC 2262) GN=glgA PE=3 SV=1	>tr|A0A0F6B7Z6|A0A0F6B7Z6_SALT1	0.18	57	58	57	58	56	67	52	42	48	47	64	61	68	72	53	41	40	48	52	46	37
tr|A0A0F6AZ63|A0A0F6AZ63_SALT1 Arginine transport system OS=Salmonella typhimurium (strain 14028s / SGSC 2262) GN=artI PE=3 SV=1	>tr|A0A0F6AZ63|A0A0F6AZ63_SALT1	0.18	50	51	51	50	42	48	54	41	40	49	53	79	72	55	48	46	47	57	49	60	48
tr|A0A0F6AWD0|A0A0F6AWD0_SALT1 Chaperone protein DnaJ OS=Salmonella typhimurium (strain 14028s / SGSC 2262) GN=dnaJ PE=3 SV=1	>tr|A0A0F6AWD0|A0A0F6AWD0_SALT1	0.18	48	63	60	54	46	49	42	41	44	50	35	29	31	48	49	51	39	53	41	52	52
tr|A0A0F6B716|A0A0F6B716_SALT1 Putative inner membrane protein OS=Salmonella typhimurium (strain 14028s / SGSC 2262) GN=yqjD PE=4 SV=1	>tr|A0A0F6B716|A0A0F6B716_SALT1	0.18	45	52	45	46	35	41	39	31	38	42	60	67	50	45	40	43	42	41	48	42	42
tr|A0A0F6B7Z9|A0A0F6B7Z9_SALT1 1,4-alpha-glucan branching enzyme GlgB OS=Salmonella typhimurium (strain 14028s / SGSC 2262) GN=glgB PE=3 SV=1	>tr|A0A0F6B7Z9|A0A0F6B7Z9_SALT1	0.18	41	37	36	38	62	40	32	54	46	40	46	39	30	46	33	38	41	39	41	36	47
tr|A0A0F6B0P2|A0A0F6B0P2_SALT1 NH(3)-dependent NAD(+) synthetase OS=Salmonella typhimurium (strain 14028s / SGSC 2262) GN=nadE PE=3 SV=1	>tr|A0A0F6B0P2|A0A0F6B0P2_SALT1	0.18	38	24	26	36	44	35	46	42	45	46	49	45	26	34	39	48	43	47	41	46	43
tr|A0A0F6AYP2|A0A0F6AYP2_SALT1 Cytochrome d terminal oxidase polypeptide subunit I OS=Salmonella typhimurium (strain 14028s / SGSC 2262) GN=cydA PE=4 SV=1	>tr|A0A0F6AYP2|A0A0F6AYP2_SALT1	0.18	44	44	51	39	34	38	29	38	40	40	59	53	46	38	38	37	38	37	44	35	29
tr|A0A0F6B774|A0A0F6B774_SALT1 Argininosuccinate synthase OS=Salmonella typhimurium (strain 14028s / SGSC 2262) GN=argG PE=3 SV=1	>tr|A0A0F6B774|A0A0F6B774_SALT1	0.18	30	34	46	38	37	37	28	30	33	46	20	32	28	29	40	37	38	41	43	41	37
tr|A0A0F6B7M0|A0A0F6B7M0_SALT1 50S ribosomal protein L18 OS=Salmonella typhimurium (strain 14028s / SGSC 2262) GN=rplR PE=3 SV=1	>tr|A0A0F6B7M0|A0A0F6B7M0_SALT1	0.18	31	45	44	36	27	33	31	29	31	37	24	38	34	53	35	34	31	36	32	37	35
tr|A0A0F6B922|A0A0F6B922_SALT1 Phosphate-specific transport system accessory protein PhoU OS=Salmonella typhimurium (strain 14028s / SGSC 2262) GN=phoU PE=3 SV=1	>tr|A0A0F6B922|A0A0F6B922_SALT1	0.18	31	25	34	36	32	35	35	35	37	36	36	48	17	35	41	35	37	36	28	46	36
tr|A0A0F6B1S9|A0A0F6B1S9_SALT1 Pyruvate-flavodoxin oxidoreductase OS=Salmonella typhimurium (strain 14028s / SGSC 2262) GN=nifJ PE=3 SV=1	>tr|A0A0F6B1S9|A0A0F6B1S9_SALT1	0.18	24	36	22	35	31	40	35	44	31	32	41	34	27	26	38	37	30	38	38	30	28
tr|A0A0F6AZM4|A0A0F6AZM4_SALT1 ABC transporter ATPase component OS=Salmonella typhimurium (strain 14028s / SGSC 2262) GN=uup PE=4 SV=1	>tr|A0A0F6AZM4|A0A0F6AZM4_SALT1	0.18	28	27	29	32	43	26	29	40	37	27	41	45	34	24	31	38	37	38	33	32	29
tr|A0A0F6AXC4|A0A0F6AXC4_SALT1 Esterase FrsA OS=Salmonella typhimurium (strain 14028s / SGSC 2262) GN=frsA PE=3 SV=1	>tr|A0A0F6AXC4|A0A0F6AXC4_SALT1	0.18	41	35	32	41	35	38	27	28	36	39	28	28	32	43	30	27	28	24	37	38	24
tr|A0A0F6B7L0|A0A0F6B7L0_SALT1 50S ribosomal protein L17 OS=Salmonella typhimurium (strain 14028s / SGSC 2262) GN=rplQ PE=3 SV=1	>tr|A0A0F6B7L0|A0A0F6B7L0_SALT1	0.18	32	38	32	31	35	35	35	30	35	32	15	22	41	40	30	30	38	36	32	32	36
tr|A0A0F6B906|A0A0F6B906_SALT1 Beta sliding clamp OS=Salmonella typhimurium (strain 14028s / SGSC 2262) GN=dnaN PE=3 SV=1	>tr|A0A0F6B906|A0A0F6B906_SALT1	0.18	27	37	37	37	32	33	29	31	29	40	21	19	40	42	34	36	32	27	33	32	36
tr|A0A0F6B8H8|A0A0F6B8H8_SALT1 Glutathione S-transferase OS=Salmonella typhimurium (strain 14028s / SGSC 2262) GN=yibF PE=4 SV=1	>tr|A0A0F6B8H8|A0A0F6B8H8_SALT1	0.18	26	44	39	41	25	32	41	27	24	32	23	26	31	35	33	33	31	36	40	35	32
tr|A0A0F6B8D1|A0A0F6B8D1_SALT1 Putative outer membrane lipoprotein OS=Salmonella typhimurium (strain 14028s / SGSC 2262) GN=yiaD PE=3 SV=1	>tr|A0A0F6B8D1|A0A0F6B8D1_SALT1	0.18	26	30	33	31	24	34	33	35	31	29	18	18	39	30	37	29	34	33	34	33	28
tr|A0A0F6B223|A0A0F6B223_SALT1 Putative catalase OS=Salmonella typhimurium (strain 14028s / SGSC 2262) GN=STM14_2094 PE=4 SV=1	>tr|A0A0F6B223|A0A0F6B223_SALT1	0.18	27	29	36	28	31	30	31	27	35	31	15	25	24	27	32	28	34	37	36	35	38
tr|A0A0F6B580|A0A0F6B580_SALT1 Putative methyltransferase OS=Salmonella typhimurium (strain 14028s / SGSC 2262) GN=yfiF PE=3 SV=1	>tr|A0A0F6B580|A0A0F6B580_SALT1	0.18	27	34	29	29	25	35	29	22	34	24	30	32	41	39	35	35	28	21	27	22	30
tr|A0A0F6AZ71|A0A0F6AZ71_SALT1 Pyruvate dehydrogenase OS=Salmonella typhimurium (strain 14028s / SGSC 2262) GN=poxB PE=3 SV=1	>tr|A0A0F6AZ71|A0A0F6AZ71_SALT1	0.18	23	35	35	28	34	39	29	29	31	26	24	22	30	31	35	18	24	32	33	23	25
tr|A0A0F6B4U6|A0A0F6B4U6_SALT1 Sulfurtransferase OS=Salmonella typhimurium (strain 14028s / SGSC 2262) GN=sseA PE=4 SV=1	>tr|A0A0F6B4U6|A0A0F6B4U6_SALT1	0.18	26	29	31	31	32	24	26	29	29	28	39	22	16	25	27	28	21	29	22	31	29
tr|A0A0F6B1P7|A0A0F6B1P7_SALT1 Glucans biosynthesis protein D OS=Salmonella typhimurium (strain 14028s / SGSC 2262) GN=mdoD PE=3 SV=1	>tr|A0A0F6B1P7|A0A0F6B1P7_SALT1	0.18	26	30	32	22	27	31	31	27	24	31	19	24	38	23	27	28	36	27	21	22	24
tr|A0A0F6B2G0|A0A0F6B2G0_SALT1 Putative inner membrane protein OS=Salmonella typhimurium (strain 14028s / SGSC 2262) GN=STM14_2236 PE=4 SV=1	>tr|A0A0F6B2G0|A0A0F6B2G0_SALT1	0.18	34	31	27	27	34	31	23	21	30	26	20	28	30	35	31	22	17	25	31	29	29
tr|A0A0F6AYA6|A0A0F6AYA6_SALT1 Putative dehydrogenase OS=Salmonella typhimurium (strain 14028s / SGSC 2262) GN=ybdR PE=3 SV=1	>tr|A0A0F6AYA6|A0A0F6AYA6_SALT1	0.18	21	28	23	20	18	31	27	35	30	26	29	33	26	20	30	28	29	35	27	29	23
tr|A0A0F6AXN1|A0A0F6AXN1_SALT1 Protein-export membrane protein SecF OS=Salmonella typhimurium (strain 14028s / SGSC 2262) GN=secF PE=3 SV=1	>tr|A0A0F6AXN1|A0A0F6AXN1_SALT1	0.18	31	23	22	29	24	20	24	29	30	28	30	40	27	23	25	31	35	34	27	26	22
tr|A0A0F6AYJ6|A0A0F6AYJ6_SALT1 Negative modulator of initiation of replication OS=Salmonella typhimurium (strain 14028s / SGSC 2262) GN=seqA PE=3 SV=1	>tr|A0A0F6AYJ6|A0A0F6AYJ6_SALT1	0.18	35	26	29	28	24	35	24	23	25	33	18	20	23	25	29	33	31	26	25	26	28
tr|A0A0F6AYV0|A0A0F6AYV0_SALT1 UvrABC system protein B OS=Salmonella typhimurium (strain 14028s / SGSC 2262) GN=uvrB PE=3 SV=1	>tr|A0A0F6AYV0|A0A0F6AYV0_SALT1	0.18	23	17	17	33	24	32	33	27	24	27	26	31	28	32	29	19	26	27	26	24	27
tr|A0A0F6B2K8|A0A0F6B2K8_SALT1 Keto-hydroxyglutarate-aldolase/keto-deoxy-phosphogluconate aldolase OS=Salmonella typhimurium (strain 14028s / SGSC 2262) GN=eda PE=4 SV=1	>tr|A0A0F6B2K8|A0A0F6B2K8_SALT1	0.18	34	30	33	34	29	24	22	27	25	31	15	24	30	24	26	28	21	25	33	29	29
tr|A0A0F6AZD7|A0A0F6AZD7_SALT1 3-deoxy-manno-octulosonate cytidylyltransferase OS=Salmonella typhimurium (strain 14028s / SGSC 2262) GN=kdsB PE=3 SV=1	>tr|A0A0F6AZD7|A0A0F6AZD7_SALT1	0.18	23	18	19	25	26	24	30	27	29	34	25	24	21	22	36	29	30	35	28	26	27
tr|A0A0F6B1B6|A0A0F6B1B6_SALT1 Dipeptidyl carboxypeptidase II OS=Salmonella typhimurium (strain 14028s / SGSC 2262) GN=dcp PE=3 SV=1	>tr|A0A0F6B1B6|A0A0F6B1B6_SALT1	0.18	28	32	36	34	31	29	27	20	30	25	25	22	29	32	22	25	18	21	27	33	26
tr|A0A0F6AWV5|A0A0F6AWV5_SALT1 Putative restriction endonuclease OS=Salmonella typhimurium (strain 14028s / SGSC 2262) GN=STM14_0191 PE=4 SV=1	>tr|A0A0F6AWV5|A0A0F6AWV5_SALT1	0.18	30	24	23	24	27	29	24	21	26	25	30	32	30	23	35	24	25	24	18	34	19
tr|A0A0F6B202|A0A0F6B202_SALT1 Transcriptional regulator CysB OS=Salmonella typhimurium (strain 14028s / SGSC 2262) GN=cysB PE=4 SV=1	>tr|A0A0F6B202|A0A0F6B202_SALT1	0.18	31	23	25	26	19	29	23	27	23	21	21	25	24	17	28	35	24	33	31	31	28
tr|A0A0F6B3D8|A0A0F6B3D8_SALT1 CDP-abequose synthase OS=Salmonella typhimurium (strain 14028s / SGSC 2262) GN=rfbJ PE=4 SV=1	>tr|A0A0F6B3D8|A0A0F6B3D8_SALT1	0.18	26	22	23	19	34	25	27	26	31	27	30	28	37	24	22	24	28	22	19	23	23
tr|A0A0F6B9B3|A0A0F6B9B3_SALT1 DNA helicase OS=Salmonella typhimurium (strain 14028s / SGSC 2262) GN=uvrD PE=3 SV=1	>tr|A0A0F6B9B3|A0A0F6B9B3_SALT1	0.18	27	29	29	26	21	28	28	27	29	29	16	15	27	23	27	28	17	30	27	26	19
tr|A0A0F6B5K2|A0A0F6B5K2_SALT1 DNA-binding protein OS=Salmonella typhimurium (strain 14028s / SGSC 2262) GN=stpA PE=3 SV=1	>tr|A0A0F6B5K2|A0A0F6B5K2_SALT1	0.18	24	28	31	23	20	27	29	23	29	21	20	15	25	29	25	26	21	21	27	34	28
tr|A0A0F6B866|A0A0F6B866_SALT1 Ribosomal RNA large subunit methyltransferase J OS=Salmonella typhimurium (strain 14028s / SGSC 2262) GN=yhiR PE=3 SV=1	>tr|A0A0F6B866|A0A0F6B866_SALT1	0.18	24	26	27	21	21	20	27	20	25	19	18	31	33	30	26	23	28	29	19	26	24
tr|A0A0F6B495|A0A0F6B495_SALT1 Histidine/lysine/arginine/ornithine transporter subunit OS=Salmonella typhimurium (strain 14028s / SGSC 2262) GN=hisP PE=4 SV=1	>tr|A0A0F6B495|A0A0F6B495_SALT1	0.18	28	21	21	27	22	24	18	18	30	24	34	26	19	25	23	30	28	19	28	20	27
tr|A0A0F6B3E1|A0A0F6B3E1_SALT1 Glucose-1-phosphate cytidylyltransferase OS=Salmonella typhimurium (strain 14028s / SGSC 2262) GN=rfbF PE=4 SV=1	>tr|A0A0F6B3E1|A0A0F6B3E1_SALT1	0.18	20	26	20	18	24	23	14	18	30	17	18	26	26	26	21	22	24	27	24	23	21
tr|A0A0F6AY56|A0A0F6AY56_SALT1 Outer membrane esterase OS=Salmonella typhimurium (strain 14028s / SGSC 2262) GN=apeE PE=4 SV=1	>tr|A0A0F6AY56|A0A0F6AY56_SALT1	0.18	20	22	25	19	16	22	19	24	24	24	13	18	20	26	20	21	23	24	24	31	22
tr|A0A0F6B169|A0A0F6B169_SALT1 Outer membrane protein N OS=Salmonella typhimurium (strain 14028s / SGSC 2262) GN=ompN PE=4 SV=1	>tr|A0A0F6B169|A0A0F6B169_SALT1	0.18	17	22	20	20	25	20	27	20	17	21	28	34	21	22	23	21	27	27	20	25	19
tr|A0A0F6AXY7|A0A0F6AXY7_SALT1 Putative thioredoxin protein OS=Salmonella typhimurium (strain 14028s / SGSC 2262) GN=ybbN PE=4 SV=1	>tr|A0A0F6AXY7|A0A0F6AXY7_SALT1	0.18	26	13	25	26	25	20	16	27	27	21	21	25	19	21	21	23	21	20	18	27	23
tr|A0A0F6B0M7|A0A0F6B0M7_SALT1 Selenide, water dikinase OS=Salmonella typhimurium (strain 14028s / SGSC 2262) GN=selD PE=3 SV=1	>tr|A0A0F6B0M7|A0A0F6B0M7_SALT1	0.18	21	20	20	23	21	23	30	22	17	16	18	21	31	26	24	28	23	22	19	20	19
tr|A0A0F6AYF8|A0A0F6AYF8_SALT1 Pyrimidine-specific ribonucleoside hydrolase RihA OS=Salmonella typhimurium (strain 14028s / SGSC 2262) GN=rihA PE=3 SV=1	>tr|A0A0F6AYF8|A0A0F6AYF8_SALT1	0.18	28	17	21	23	20	21	28	25	18	22	14	16	18	19	19	16	21	21	20	20	17
tr|A0A0F6AXQ0|A0A0F6AXQ0_SALT1 tRNA sulfurtransferase OS=Salmonella typhimurium (strain 14028s / SGSC 2262) GN=thiI PE=3 SV=1	>tr|A0A0F6AXQ0|A0A0F6AXQ0_SALT1	0.18	17	24	14	18	22	17	19	18	23	24	23	20	13	18	20	17	26	17	17	23	20
tr|A0A0F6BA23|A0A0F6BA23_SALT1 Transcriptional repressor IclR OS=Salmonella typhimurium (strain 14028s / SGSC 2262) GN=iclR PE=4 SV=1	>tr|A0A0F6BA23|A0A0F6BA23_SALT1	0.18	21	22	17	17	15	18	19	17	23	20	26	25	12	20	17	19	23	22	20	16	22
tr|A0A0F6B3C6|A0A0F6B3C6_SALT1 Imidazole glycerol phosphate synthase subunit HisF OS=Salmonella typhimurium (strain 14028s / SGSC 2262) GN=hisF PE=3 SV=1	>tr|A0A0F6B3C6|A0A0F6B3C6_SALT1	0.18	22	28	20	19	17	20	16	24	17	18	16	16	21	21	23	13	23	16	22	22	18
tr|A0A0F6B622|A0A0F6B622_SALT1 7-carboxy-7-deazaguanine synthase OS=Salmonella typhimurium (strain 14028s / SGSC 2262) GN=ygcF PE=3 SV=1	>tr|A0A0F6B622|A0A0F6B622_SALT1	0.18	17	18	17	17	19	15	20	21	18	24	25	24	18	14	17	16	19	24	27	24	19
tr|A0A0F6BAW2|A0A0F6BAW2_SALT1 Cytochrome b562 OS=Salmonella typhimurium (strain 14028s / SGSC 2262) GN=cybC PE=4 SV=1	>tr|A0A0F6BAW2|A0A0F6BAW2_SALT1	0.18	25	20	21	23	15	20	22	14	15	22	15	20	16	21	20	25	17	19	20	23	15
tr|A0A0F6B4Y1|A0A0F6B4Y1_SALT1 Putative transcriptional regulator OS=Salmonella typhimurium (strain 14028s / SGSC 2262) GN=yfhA PE=4 SV=1	>tr|A0A0F6B4Y1|A0A0F6B4Y1_SALT1	0.18	20	16	17	23	18	19	18	27	15	23	20	18	21	16	18	15	17	25	24	21	17
tr|A0A0F6AZ60|A0A0F6AZ60_SALT1 Arginine transport system component OS=Salmonella typhimurium (strain 14028s / SGSC 2262) GN=artJ PE=3 SV=1	>tr|A0A0F6AZ60|A0A0F6AZ60_SALT1	0.18	20	19	20	11	15	24	21	19	14	14	16	25	19	22	18	22	16	18	20	16	19
tr|A0A0F6AZR8|A0A0F6AZR8_SALT1 4-hydroxyphenylacetate catabolism OS=Salmonella typhimurium (strain 14028s / SGSC 2262) GN=hpaG PE=4 SV=1	>tr|A0A0F6AZR8|A0A0F6AZR8_SALT1	0.18	22	17	22	16	24	21	21	14	19	22	15	18	17	18	15	14	18	13	16	18	15
tr|A0A0F6AW63|A0A0F6AW63_SALT1 Putative cytoplasmic protein OS=Salmonella typhimurium (strain 14028s / SGSC 2262) GN=STM14_5574 PE=4 SV=1	>tr|A0A0F6AW63|A0A0F6AW63_SALT1	0.18	16	19	15	17	21	18	23	16	18	19	10	14	23	20	19	22	14	14	16	16	17
tr|A0A0F6B1R8|A0A0F6B1R8_SALT1 Putative inner membrane protein OS=Salmonella typhimurium (strain 14028s / SGSC 2262) GN=ydcF PE=4 SV=1	>tr|A0A0F6B1R8|A0A0F6B1R8_SALT1	0.18	16	15	14	16	20	16	17	18	22	22	13	21	13	23	17	16	19	19	19	18	12
tr|A0A0F6B605|A0A0F6B605_SALT1 Sulfate adenylyltransferase subunit 2 OS=Salmonella typhimurium (strain 14028s / SGSC 2262) GN=cysD PE=3 SV=1	>tr|A0A0F6B605|A0A0F6B605_SALT1	0.18	16	14	15	16	18	13	15	19	14	16	18	22	13	12	19	17	18	21	21	15	21
tr|A0A0F6B5Z7|A0A0F6B5Z7_SALT1 tRNA pseudouridine synthase D OS=Salmonella typhimurium (strain 14028s / SGSC 2262) GN=truD PE=3 SV=1	>tr|A0A0F6B5Z7|A0A0F6B5Z7_SALT1	0.18	16	15	14	18	21	13	18	18	20	14	13	18	12	14	16	23	16	21	16	15	14
tr|A0A0F6AX11|A0A0F6AX11_SALT1 5'-methylthioadenosine/S-adenosylhomocysteine nucleosidase OS=Salmonella typhimurium (strain 14028s / SGSC 2262) GN=pfs PE=3 SV=1	>tr|A0A0F6AX11|A0A0F6AX11_SALT1	0.18	17	12	14	17	19	17	14	15	21	16	16	14	14	13	18	25	19	15	16	17	16
tr|A0A0F6B5A1|A0A0F6B5A1_SALT1 Phospho-2-dehydro-3-deoxyheptonate aldolase OS=Salmonella typhimurium (strain 14028s / SGSC 2262) GN=aroF PE=3 SV=1	>tr|A0A0F6B5A1|A0A0F6B5A1_SALT1	0.18	17	13	17	17	18	17	21	15	16	14	13	14	21	15	15	12	13	13	16	12	12
tr|A0A0F6B3N1|A0A0F6B3N1_SALT1 Acetoin dehydrogenase OS=Salmonella typhimurium (strain 14028s / SGSC 2262) GN=yohF PE=4 SV=1	>tr|A0A0F6B3N1|A0A0F6B3N1_SALT1	0.18	15	17	15	15	22	15	13	16	21	17	18	18	9	18	15	18	17	13	13	14	15
tr|A0A0F6B986|A0A0F6B986_SALT1 dTDP-glucose 4,6-dehydratase OS=Salmonella typhimurium (strain 14028s / SGSC 2262) GN=rffG PE=3 SV=1	>tr|A0A0F6B986|A0A0F6B986_SALT1	0.18	13	17	10	13	11	18	11	19	14	17	18	18	12	14	12	13	14	17	13	16	15
tr|A0A0F6B2K4|A0A0F6B2K4_SALT1 Putative inner membrane protein OS=Salmonella typhimurium (strain 14028s / SGSC 2262) GN=yebE PE=4 SV=1	>tr|A0A0F6B2K4|A0A0F6B2K4_SALT1	0.18	14	12	14	16	15	16	18	14	10	14	16	13	14	13	18	18	15	22	20	16	16
tr|A0A0F6B3T5|A0A0F6B3T5_SALT1 Elongation factor P-like protein OS=Salmonella typhimurium (strain 14028s / SGSC 2262) GN=yeiP PE=3 SV=1	>tr|A0A0F6B3T5|A0A0F6B3T5_SALT1	0.18	15	15	14	14	15	10	15	14	16	17	8	9	15	16	13	15	16	14	18	16	17
tr|A0A0F6AWW8|A0A0F6AWW8_SALT1 Putative ABC-type multidrug transport system ATPase component OS=Salmonella typhimurium (strain 14028s / SGSC 2262) GN=yadG PE=4 SV=1	>tr|A0A0F6AWW8|A0A0F6AWW8_SALT1	0.18	16	10	15	16	16	15	15	17	16	11	15	11	9	18	17	13	15	12	13	14	17
tr|A0A0F6B3Q3|A0A0F6B3Q3_SALT1 DNA-binding transcriptional regulator GalS OS=Salmonella typhimurium (strain 14028s / SGSC 2262) GN=galS PE=4 SV=1	>tr|A0A0F6B3Q3|A0A0F6B3Q3_SALT1	0.18	16	13	15	14	10	18	14	10	14	15	16	12	20	11	13	13	16	12	16	16	12
tr|A0A0F6B1N4|A0A0F6B1N4_SALT1 Ribosomal-protein-L7/L12-serine acetyltransferase OS=Salmonella typhimurium (strain 14028s / SGSC 2262) GN=rimL PE=4 SV=1	>tr|A0A0F6B1N4|A0A0F6B1N4_SALT1	0.18	13	15	14	11	10	9	16	15	11	13	19	12	14	18	12	15	12	15	12	14	17
tr|A0A0F6B126|A0A0F6B126_SALT1 Ribonuclease T OS=Salmonella typhimurium (strain 14028s / SGSC 2262) GN=rnt PE=3 SV=1	>tr|A0A0F6B126|A0A0F6B126_SALT1	0.18	16	17	13	12	12	12	14	15	14	17	11	13	17	10	17	12	10	17	17	12	12
tr|A0A0F6AX26|A0A0F6AX26_SALT1 Ditrans,polycis-undecaprenyl-diphosphate synthase ((2E,6E)-farnesyl-diphosphate specific) OS=Salmonella typhimurium (strain 14028s / SGSC 2262) GN=uppS PE=3 SV=1	>tr|A0A0F6AX26|A0A0F6AX26_SALT1	0.18	17	14	13	12	11	17	14	11	14	17	9	11	13	13	15	11	12	15	17	11	13
tr|A0A0F6B1B4|A0A0F6B1B4_SALT1 Putative regulatory protein OS=Salmonella typhimurium (strain 14028s / SGSC 2262) GN=ydfH PE=4 SV=1	>tr|A0A0F6B1B4|A0A0F6B1B4_SALT1	0.18	12	11	16	11	13	10	11	13	13	12	13	13	18	14	16	10	12	17	14	13	11
tr|A0A0F6B2F5|A0A0F6B2F5_SALT1 Protease HtpX OS=Salmonella typhimurium (strain 14028s / SGSC 2262) GN=htpX PE=3 SV=1	>tr|A0A0F6B2F5|A0A0F6B2F5_SALT1	0.18	14	10	13	12	16	17	12	10	11	12	10	15	11	16	10	10	12	14	12	14	14
tr|A0A0F6B6K3|A0A0F6B6K3_SALT1 Pyridoxal phosphate homeostasis protein OS=Salmonella typhimurium (strain 14028s / SGSC 2262) GN=yggS PE=3 SV=1	>tr|A0A0F6B6K3|A0A0F6B6K3_SALT1	0.18	11	11	12	12	9	9	13	15	14	13	11	14	10	10	13	14	16	15	12	17	16
tr|A0A0F6BB93|A0A0F6BB93_SALT1 Putative cytoplasmic protein OS=Salmonella typhimurium (strain 14028s / SGSC 2262) GN=STM14_5465 PE=4 SV=1	>tr|A0A0F6BB93|A0A0F6BB93_SALT1	0.18	7	8	10	11	12	13	13	13	11	11	11	13	9	15	13	11	13	10	12	9	14
tr|A0A0F6AZX0|A0A0F6AZX0_SALT1 DNA-binding transcriptional regulator CsgD OS=Salmonella typhimurium (strain 14028s / SGSC 2262) GN=csgD PE=4 SV=1	>tr|A0A0F6AZX0|A0A0F6AZX0_SALT1	0.18	13	15	12	8	12	9	15	12	7	12	9	12	12	11	10	10	9	11	10	11	13
tr|A0A0F6B807|A0A0F6B807_SALT1 Putative cytoplasmic protein OS=Salmonella typhimurium (strain 14028s / SGSC 2262) GN=yhhW PE=3 SV=1	>tr|A0A0F6B807|A0A0F6B807_SALT1	0.18	10	8	10	6	9	10	12	7	12	10	13	12	10	11	12	10	13	12	10	9	13
tr|A0A0F6BAC0|A0A0F6BAC0_SALT1 Uncharacterized protein OS=Salmonella typhimurium (strain 14028s / SGSC 2262) GN=yjcD PE=4 SV=1	>tr|A0A0F6BAC0|A0A0F6BAC0_SALT1	0.18	10	8	8	9	10	12	8	13	10	8	6	7	11	10	10	8	11	11	10	9	8
tr|A0A0F6B711|A0A0F6B711_SALT1 Serine/threonine transporter SstT OS=Salmonella typhimurium (strain 14028s / SGSC 2262) GN=ygjU PE=3 SV=1	>tr|A0A0F6B711|A0A0F6B711_SALT1	0.18	9	8	11	9	10	12	10	8	9	8	13	11	11	8	8	8	9	10	7	7	7
tr|A0A0F6AXN6|A0A0F6AXN6_SALT1 Nucleoside channel OS=Salmonella typhimurium (strain 14028s / SGSC 2262) GN=tsx PE=4 SV=1	>tr|A0A0F6AXN6|A0A0F6AXN6_SALT1	0.19	148	139	145	163	245	110	151	159	154	148	195	159	148	171	131	177	230	160	139	148	195
sp|TRYP_PIG|	sp|TRYP_PIG|	0.19	147	218	166	143	162	107	167	141	153	141	103	127	191	191	147	173	112	143	134	165	166
tr|A0A0F6AYN0|A0A0F6AYN0_SALT1 Citrate synthase OS=Salmonella typhimurium (strain 14028s / SGSC 2262) GN=gltA PE=3 SV=1	>tr|A0A0F6AYN0|A0A0F6AYN0_SALT1	0.19	112	121	130	146	145	167	140	189	143	160	233	190	121	120	150	182	175	180	149	150	141
tr|A0A0F6B0S1|A0A0F6B0S1_SALT1 Threonine--tRNA ligase OS=Salmonella typhimurium (strain 14028s / SGSC 2262) GN=thrS PE=3 SV=1	>tr|A0A0F6B0S1|A0A0F6B0S1_SALT1	0.19	106	102	99	128	102	117	110	142	102	134	194	139	108	79	123	130	125	131	114	119	108
tr|A0A0F6B6I9|A0A0F6B6I9_SALT1 Biosynthetic arginine decarboxylase OS=Salmonella typhimurium (strain 14028s / SGSC 2262) GN=speA PE=3 SV=1	>tr|A0A0F6B6I9|A0A0F6B6I9_SALT1	0.19	76	59	77	96	90	88	79	100	109	107	136	102	62	73	94	96	108	109	85	101	103
tr|A0A0F6B137|A0A0F6B137_SALT1 Putative outer membrane lipoprotein OS=Salmonella typhimurium (strain 14028s / SGSC 2262) GN=slyB PE=4 SV=1	>tr|A0A0F6B137|A0A0F6B137_SALT1	0.19	77	67	72	78	75	82	74	71	70	68	40	35	55	88	76	81	70	60	79	70	91
tr|A0A0F6B5G4|A0A0F6B5G4_SALT1 Flagellin OS=Salmonella typhimurium (strain 14028s / SGSC 2262) GN=fljB PE=3 SV=1	>tr|A0A0F6B5G4|A0A0F6B5G4_SALT1	0.19	64	77	69	65	75	58	73	50	79	60	54	61	94	100	64	56	53	60	75	61	59
tr|A0A0F6AYZ4|A0A0F6AYZ4_SALT1 Outer membrane protein X OS=Salmonella typhimurium (strain 14028s / SGSC 2262) GN=ompX PE=4 SV=1	>tr|A0A0F6AYZ4|A0A0F6AYZ4_SALT1	0.19	64	43	52	66	59	46	53	49	76	49	61	43	71	57	56	79	56	69	79	74	70
tr|A0A0F6B3M5|A0A0F6B3M5_SALT1 Quinone-dependent D-lactate dehydrogenase OS=Salmonella typhimurium (strain 14028s / SGSC 2262) GN=dld PE=3 SV=1	>tr|A0A0F6B3M5|A0A0F6B3M5_SALT1	0.19	43	48	48	56	55	67	46	73	58	68	70	74	45	38	63	54	61	64	62	60	43
tr|A0A0F6AWR5|A0A0F6AWR5_SALT1 UDP-N-acetylmuramoyl-L-alanyl-D-glutamate--2,6-diaminopimelate ligase OS=Salmonella typhimurium (strain 14028s / SGSC 2262) GN=murE PE=3 SV=1	>tr|A0A0F6AWR5|A0A0F6AWR5_SALT1	0.19	49	41	38	48	51	56	46	52	39	46	64	69	39	32	40	44	47	59	50	52	47
tr|A0A0F6B7Q2|A0A0F6B7Q2_SALT1 Peptidyl-prolyl cis-trans isomerase OS=Salmonella typhimurium (strain 14028s / SGSC 2262) GN=slyD PE=3 SV=1	>tr|A0A0F6B7Q2|A0A0F6B7Q2_SALT1	0.19	41	44	40	50	50	40	51	34	42	37	25	33	29	34	50	30	31	42	38	38	45
tr|A0A0F6AXV8|A0A0F6AXV8_SALT1 Potassium efflux protein KefA OS=Salmonella typhimurium (strain 14028s / SGSC 2262) GN=aefA PE=4 SV=1	>tr|A0A0F6AXV8|A0A0F6AXV8_SALT1	0.19	33	37	29	36	49	39	38	52	51	40	41	27	45	30	40	38	29	40	32	34	45
tr|A0A0F6B0P0|A0A0F6B0P0_SALT1 Periplasmic protein OS=Salmonella typhimurium (strain 14028s / SGSC 2262) GN=spy PE=4 SV=1	>tr|A0A0F6B0P0|A0A0F6B0P0_SALT1	0.19	35	39	37	35	30	29	32	28	31	32	44	52	37	39	31	35	38	43	56	46	41
tr|A0A0F6B7B9|A0A0F6B7B9_SALT1 Glutamate synthase subunit alpha OS=Salmonella typhimurium (strain 14028s / SGSC 2262) GN=gltB PE=4 SV=1	>tr|A0A0F6B7B9|A0A0F6B7B9_SALT1	0.19	29	38	37	27	27	44	28	40	31	36	40	34	47	32	31	31	26	38	28	36	21
tr|A0A0F6AZA5|A0A0F6AZA5_SALT1 Outer-membrane lipoprotein carrier protein OS=Salmonella typhimurium (strain 14028s / SGSC 2262) GN=lolA PE=3 SV=1	>tr|A0A0F6AZA5|A0A0F6AZA5_SALT1	0.19	43	49	33	29	43	26	32	35	29	31	25	32	42	44	29	29	30	29	32	33	34
tr|A0A0F6B7T7|A0A0F6B7T7_SALT1 Ribulose-phosphate 3-epimerase OS=Salmonella typhimurium (strain 14028s / SGSC 2262) GN=rpe PE=3 SV=1	>tr|A0A0F6B7T7|A0A0F6B7T7_SALT1	0.19	27	28	35	44	42	24	36	34	39	38	28	35	18	25	33	36	30	36	36	35	36
sp|D0ZVL4|RPOS_SALT1 RNA polymerase sigma factor RpoS OS=Salmonella typhimurium (strain 14028s / SGSC 2262) GN=rpoS PE=1 SV=1	>sp|D0ZVL4|RPOS_SALT1	0.19	29	26	28	27	36	29	33	26	33	28	24	22	29	33	42	35	31	36	41	39	43
tr|A0A0F6B6N9|A0A0F6B6N9_SALT1 Putative NAD-dependent aldehyde dehydrogenase OS=Salmonella typhimurium (strain 14028s / SGSC 2262) GN=STM14_3782 PE=3 SV=1	>tr|A0A0F6B6N9|A0A0F6B6N9_SALT1	0.19	31	41	35	36	33	37	35	37	31	32	24	14	40	32	31	25	27	29	32	33	28
tr|A0A0F6B6V2|A0A0F6B6V2_SALT1 DNA topoisomerase 4 subunit A OS=Salmonella typhimurium (strain 14028s / SGSC 2262) GN=parC PE=3 SV=1	>tr|A0A0F6B6V2|A0A0F6B6V2_SALT1	0.19	33	29	30	26	35	29	31	31	31	29	30	38	42	27	28	26	16	27	29	34	19
tr|A0A0F6B1W4|A0A0F6B1W4_SALT1 DNA-binding transcriptional regulator TyrR OS=Salmonella typhimurium (strain 14028s / SGSC 2262) GN=tyrR PE=4 SV=1	>tr|A0A0F6B1W4|A0A0F6B1W4_SALT1	0.19	26	28	32	27	20	31	22	28	28	27	31	41	29	26	38	21	21	23	34	30	27
tr|A0A0F6B4F7|A0A0F6B4F7_SALT1 Putative oxidoreductase OS=Salmonella typhimurium (strain 14028s / SGSC 2262) GN=STM14_2960 PE=4 SV=1	>tr|A0A0F6B4F7|A0A0F6B4F7_SALT1	0.19	18	18	23	30	33	26	33	27	30	28	34	31	24	21	34	31	29	36	29	38	29
tr|A0A0F6BB18|A0A0F6BB18_SALT1 Putative cytoplasmic protein OS=Salmonella typhimurium (strain 14028s / SGSC 2262) GN=STM14_5389 PE=4 SV=1	>tr|A0A0F6BB18|A0A0F6BB18_SALT1	0.19	33	28	28	22	21	30	27	35	34	32	16	22	31	28	28	26	28	24	19	29	23
tr|A0A0F6B3D3|A0A0F6B3D3_SALT1 Mannose-1-phosphate guanylyltransferase OS=Salmonella typhimurium (strain 14028s / SGSC 2262) GN=rfbM PE=3 SV=1	>tr|A0A0F6B3D3|A0A0F6B3D3_SALT1	0.19	28	28	30	28	28	31	24	25	30	22	43	25	21	26	30	18	21	27	27	25	23
tr|A0A0F6AZ15|A0A0F6AZ15_SALT1 Putative ABC transporter periplasmic binding protein OS=Salmonella typhimurium (strain 14028s / SGSC 2262) GN=yliB PE=4 SV=1	>tr|A0A0F6AZ15|A0A0F6AZ15_SALT1	0.19	27	39	32	25	33	27	25	22	31	29	23	27	31	28	21	22	19	22	24	24	21
tr|A0A0F6B968|A0A0F6B968_SALT1 Dihydroxy-acid dehydratase OS=Salmonella typhimurium (strain 14028s / SGSC 2262) GN=ilvD PE=3 SV=1	>tr|A0A0F6B968|A0A0F6B968_SALT1	0.19	22	33	29	22	25	34	29	27	26	27	20	13	31	29	33	27	21	21	29	24	27
tr|A0A0F6B8E3|A0A0F6B8E3_SALT1 Glycine--tRNA ligase alpha subunit OS=Salmonella typhimurium (strain 14028s / SGSC 2262) GN=glyQ PE=3 SV=1	>tr|A0A0F6B8E3|A0A0F6B8E3_SALT1	0.19	24	30	37	26	26	29	23	21	25	27	26	20	35	38	23	24	23	26	24	23	24
tr|A0A0F6BB98|A0A0F6BB98_SALT1 Ribosomal RNA small subunit methyltransferase C OS=Salmonella typhimurium (strain 14028s / SGSC 2262) GN=rsmC PE=3 SV=1	>tr|A0A0F6BB98|A0A0F6BB98_SALT1	0.19	31	34	32	25	26	25	32	25	25	31	21	20	33	34	25	22	22	24	24	23	18
tr|A0A0F6B3A4|A0A0F6B3A4_SALT1 UPF0265 protein YeeX OS=Salmonella typhimurium (strain 14028s / SGSC 2262) GN=yeeX PE=3 SV=1	>tr|A0A0F6B3A4|A0A0F6B3A4_SALT1	0.19	26	23	24	26	18	27	22	22	23	36	26	31	17	27	24	30	36	28	22	22	30
tr|A0A0F6B6R0|A0A0F6B6R0_SALT1 Putative glutathione S-transferase YghU OS=Salmonella typhimurium (strain 14028s / SGSC 2262) GN=yghU PE=4 SV=1	>tr|A0A0F6B6R0|A0A0F6B6R0_SALT1	0.19	22	26	23	19	25	18	27	24	21	21	26	38	33	26	27	19	28	31	22	26	23
tr|A0A0F6AZN0|A0A0F6AZN0_SALT1 3-hydroxydecanoyl-[acyl-carrier-protein] dehydratase OS=Salmonella typhimurium (strain 14028s / SGSC 2262) GN=fabA PE=3 SV=1	>tr|A0A0F6AZN0|A0A0F6AZN0_SALT1	0.19	29	29	28	24	32	30	24	26	27	20	14	14	31	23	31	25	25	25	30	26	27
tr|A0A0F6AXP0|A0A0F6AXP0_SALT1 Riboflavin biosynthesis protein RibD OS=Salmonella typhimurium (strain 14028s / SGSC 2262) GN=ribD PE=3 SV=1	>tr|A0A0F6AXP0|A0A0F6AXP0_SALT1	0.19	21	23	28	25	20	31	22	29	27	31	23	16	24	18	28	17	24	26	28	32	25
tr|A0A0F6AYS3|A0A0F6AYS3_SALT1 Aldose 1-epimerase OS=Salmonella typhimurium (strain 14028s / SGSC 2262) GN=galM PE=3 SV=1	>tr|A0A0F6AYS3|A0A0F6AYS3_SALT1	0.19	27	24	25	22	25	31	24	30	27	30	18	15	16	30	23	22	18	29	27	22	24
tr|A0A0F6B2Y1|A0A0F6B2Y1_SALT1 Putative porin OS=Salmonella typhimurium (strain 14028s / SGSC 2262) GN=ompS PE=3 SV=1	>tr|A0A0F6B2Y1|A0A0F6B2Y1_SALT1	0.19	30	18	22	25	28	20	24	24	31	28	24	29	30	28	22	31	26	14	22	20	32
tr|A0A0F6AXK4|A0A0F6AXK4_SALT1 Pyrroline-5-carboxylate reductase OS=Salmonella typhimurium (strain 14028s / SGSC 2262) GN=proC PE=3 SV=1	>tr|A0A0F6AXK4|A0A0F6AXK4_SALT1	0.19	26	21	22	25	21	36	19	34	21	23	24	24	19	17	27	26	25	28	28	25	25
tr|A0A0F6B9C1|A0A0F6B9C1_SALT1 Phospholipase A OS=Salmonella typhimurium (strain 14028s / SGSC 2262) GN=pldA PE=4 SV=1	>tr|A0A0F6B9C1|A0A0F6B9C1_SALT1	0.19	22	28	26	26	34	20	21	26	22	22	16	20	30	21	29	21	28	16	22	26	25
tr|A0A0F6AYU3|A0A0F6AYU3_SALT1 Adenosylmethionine-8-amino-7-oxononanoate aminotransferase OS=Salmonella typhimurium (strain 14028s / SGSC 2262) GN=bioA PE=3 SV=1	>tr|A0A0F6AYU3|A0A0F6AYU3_SALT1	0.19	24	24	18	23	26	30	27	22	18	24	20	12	23	21	24	30	29	25	22	24	19
tr|A0A0F6B1R6|A0A0F6B1R6_SALT1 Putative SAM-dependent methyltransferase OS=Salmonella typhimurium (strain 14028s / SGSC 2262) GN=STM14_1982 PE=4 SV=1	>tr|A0A0F6B1R6|A0A0F6B1R6_SALT1	0.19	22	17	21	24	19	23	23	21	22	30	16	25	13	19	20	24	27	19	24	19	28
tr|A0A0F6B950|A0A0F6B950_SALT1 ATPase RavA OS=Salmonella typhimurium (strain 14028s / SGSC 2262) GN=yieN PE=3 SV=1	>tr|A0A0F6B950|A0A0F6B950_SALT1	0.19	19	28	26	19	22	28	21	18	21	23	13	16	28	20	23	25	16	18	21	20	20
tr|A0A0F6BA91|A0A0F6BA91_SALT1 Replicative DNA helicase OS=Salmonella typhimurium (strain 14028s / SGSC 2262) GN=dnaB PE=3 SV=1	>tr|A0A0F6BA91|A0A0F6BA91_SALT1	0.19	19	27	22	19	21	24	29	22	19	15	21	22	30	28	23	21	18	19	17	17	18
tr|A0A0F6B9S6|A0A0F6B9S6_SALT1 Cell division protein FtsN OS=Salmonella typhimurium (strain 14028s / SGSC 2262) GN=ftsN PE=3 SV=1	>tr|A0A0F6B9S6|A0A0F6B9S6_SALT1	0.19	22	25	31	17	17	23	24	18	19	21	19	16	20	25	22	16	21	14	25	21	19
tr|A0A0F6B4J5|A0A0F6B4J5_SALT1 Putative iron-dependent peroxidase OS=Salmonella typhimurium (strain 14028s / SGSC 2262) GN=STM14_3004 PE=4 SV=1	>tr|A0A0F6B4J5|A0A0F6B4J5_SALT1	0.19	19	14	22	18	26	24	21	25	21	16	28	15	15	22	23	18	21	23	16	19	20
tr|A0A0F6B0M5|A0A0F6B0M5_SALT1 Protease 4 OS=Salmonella typhimurium (strain 14028s / SGSC 2262) GN=sppA PE=3 SV=1	>tr|A0A0F6B0M5|A0A0F6B0M5_SALT1	0.19	21	16	15	20	20	24	28	23	24	22	18	12	17	27	21	19	22	16	20	24	22
tr|A0A0F6B6Q2|A0A0F6B6Q2_SALT1 Putative D-mannonate oxidoreductase OS=Salmonella typhimurium (strain 14028s / SGSC 2262) GN=STM14_3796 PE=3 SV=1	>tr|A0A0F6B6Q2|A0A0F6B6Q2_SALT1	0.19	17	21	23	21	14	20	25	21	21	22	14	9	17	18	21	18	21	23	23	18	19
tr|A0A0F6AXB5|A0A0F6AXB5_SALT1 Uncharacterized protein OS=Salmonella typhimurium (strain 14028s / SGSC 2262) GN=yafV PE=4 SV=1	>tr|A0A0F6AXB5|A0A0F6AXB5_SALT1	0.19	21	25	23	17	21	29	23	17	22	22	13	26	24	22	22	16	18	17	20	21	14
tr|A0A0F6AXY4|A0A0F6AXY4_SALT1 Putative inner membrane protein OS=Salmonella typhimurium (strain 14028s / SGSC 2262) GN=ybbK PE=4 SV=1	>tr|A0A0F6AXY4|A0A0F6AXY4_SALT1	0.19	23	28	25	24	21	20	23	9	19	20	18	18	23	20	20	17	19	18	23	18	23
tr|A0A0F6AYD6|A0A0F6AYD6_SALT1 Endolytic peptidoglycan transglycosylase RlpA OS=Salmonella typhimurium (strain 14028s / SGSC 2262) GN=rlpA PE=3 SV=1	>tr|A0A0F6AYD6|A0A0F6AYD6_SALT1	0.19	20	29	19	20	16	15	24	19	18	19	14	16	21	26	20	17	22	16	21	24	18
tr|A0A0F6AY85|A0A0F6AY85_SALT1 2,3-dihydro-2,3-dihydroxybenzoate synthetase OS=Salmonella typhimurium (strain 14028s / SGSC 2262) GN=entB PE=4 SV=1	>tr|A0A0F6AY85|A0A0F6AY85_SALT1	0.19	17	22	20	21	23	28	20	19	20	20	16	12	24	21	26	16	16	19	21	20	14
tr|A0A0F6B7B0|A0A0F6B7B0_SALT1 RNase adapter protein RapZ OS=Salmonella typhimurium (strain 14028s / SGSC 2262) GN=yhbJ PE=3 SV=1	>tr|A0A0F6B7B0|A0A0F6B7B0_SALT1	0.19	19	22	21	16	24	21	14	27	17	16	18	18	16	23	19	21	15	16	27	18	20
tr|A0A0F6B899|A0A0F6B899_SALT1 Cell division protein OS=Salmonella typhimurium (strain 14028s / SGSC 2262) GN=yhjQ PE=4 SV=1	>tr|A0A0F6B899|A0A0F6B899_SALT1	0.19	24	11	16	18	23	23	26	16	22	21	18	19	15	26	23	21	22	20	19	25	19
tr|A0A0F6BB06|A0A0F6BB06_SALT1 Putative permease OS=Salmonella typhimurium (strain 14028s / SGSC 2262) GN=yjgQ PE=4 SV=1	>tr|A0A0F6BB06|A0A0F6BB06_SALT1	0.19	20	22	16	22	18	20	17	21	23	15	29	22	23	16	22	12	19	20	18	23	16
tr|A0A0F6B0T8|A0A0F6B0T8_SALT1 Phosphoenolpyruvate synthase regulatory protein OS=Salmonella typhimurium (strain 14028s / SGSC 2262) GN=ydiA PE=3 SV=1	>tr|A0A0F6B0T8|A0A0F6B0T8_SALT1	0.19	21	19	23	18	21	17	26	20	23	18	10	16	21	23	20	19	12	21	17	23	18
tr|A0A0F6B7K5|A0A0F6B7K5_SALT1 Potassium transporter peripheral membrane component OS=Salmonella typhimurium (strain 14028s / SGSC 2262) GN=trkA PE=4 SV=1	>tr|A0A0F6B7K5|A0A0F6B7K5_SALT1	0.19	17	22	21	18	14	22	23	25	21	19	9	19	21	23	16	24	19	23	18	19	19
tr|A0A0F6B999|A0A0F6B999_SALT1 Porphobilinogen deaminase OS=Salmonella typhimurium (strain 14028s / SGSC 2262) GN=hemC PE=3 SV=1	>tr|A0A0F6B999|A0A0F6B999_SALT1	0.19	18	18	18	19	13	25	20	20	23	13	20	18	21	16	22	18	18	22	21	22	11
tr|A0A0F6B798|A0A0F6B798_SALT1 Putative transport protein OS=Salmonella typhimurium (strain 14028s / SGSC 2262) GN=yrbD PE=4 SV=1	>tr|A0A0F6B798|A0A0F6B798_SALT1	0.19	16	13	18	17	27	20	19	17	22	13	18	21	20	22	13	17	19	17	17	22	15
tr|A0A0F6B7B4|A0A0F6B7B4_SALT1 Glyoxalase OS=Salmonella typhimurium (strain 14028s / SGSC 2262) GN=yhbL PE=3 SV=1	>tr|A0A0F6B7B4|A0A0F6B7B4_SALT1	0.19	18	21	18	16	13	18	28	22	17	16	18	19	18	15	19	17	13	24	22	20	15
tr|A0A0F6B9X2|A0A0F6B9X2_SALT1 UDP-N-acetylenolpyruvoylglucosamine reductase OS=Salmonella typhimurium (strain 14028s / SGSC 2262) GN=murB PE=3 SV=1	>tr|A0A0F6B9X2|A0A0F6B9X2_SALT1	0.19	19	20	24	18	21	20	19	19	30	17	16	20	20	18	18	17	18	14	14	22	13
tr|A0A0F6B8Q9|A0A0F6B8Q9_SALT1 Putative cytoplasmic protein OS=Salmonella typhimurium (strain 14028s / SGSC 2262) GN=rhuM PE=4 SV=1	>tr|A0A0F6B8Q9|A0A0F6B8Q9_SALT1	0.19	16	18	11	21	15	18	23	19	19	24	19	14	19	15	20	14	21	18	22	24	17
tr|A0A0F6B858|A0A0F6B858_SALT1 Phosphate transporter OS=Salmonella typhimurium (strain 14028s / SGSC 2262) GN=pitA PE=3 SV=1	>tr|A0A0F6B858|A0A0F6B858_SALT1	0.19	20	23	17	15	21	25	21	15	20	18	13	19	16	19	20	23	16	21	18	15	11
tr|A0A0F6AXN9|A0A0F6AXN9_SALT1 Transcriptional repressor NrdR OS=Salmonella typhimurium (strain 14028s / SGSC 2262) GN=ybaD PE=3 SV=1	>tr|A0A0F6AXN9|A0A0F6AXN9_SALT1	0.19	22	13	17	16	12	17	16	16	17	15	23	26	23	16	18	18	16	20	22	22	18
tr|A0A0F6B0Q6|A0A0F6B0Q6_SALT1 Kinase/transporter-like protein OS=Salmonella typhimurium (strain 14028s / SGSC 2262) GN=ydjN PE=3 SV=1	>tr|A0A0F6B0Q6|A0A0F6B0Q6_SALT1	0.19	17	17	15	28	14	19	19	20	16	17	20	19	19	17	21	17	14	15	14	19	25
tr|A0A0F6B1Z0|A0A0F6B1Z0_SALT1 Putative regulatory protein OS=Salmonella typhimurium (strain 14028s / SGSC 2262) GN=yciT PE=4 SV=1	>tr|A0A0F6B1Z0|A0A0F6B1Z0_SALT1	0.19	18	19	21	22	14	17	14	14	21	18	15	16	13	26	19	16	16	19	13	20	22
tr|A0A0F6BBC6|A0A0F6BBC6_SALT1 Nicotinamide-nucleotide adenylyltransferase OS=Salmonella typhimurium (strain 14028s / SGSC 2262) GN=nadR PE=4 SV=1	>tr|A0A0F6BBC6|A0A0F6BBC6_SALT1	0.19	19	15	15	13	20	19	15	22	21	22	20	16	19	12	17	18	27	19	14	18	18
tr|A0A0F6BB17|A0A0F6BB17_SALT1 Putative ATP-dependent Lon protease OS=Salmonella typhimurium (strain 14028s / SGSC 2262) GN=STM14_5388 PE=4 SV=1	>tr|A0A0F6BB17|A0A0F6BB17_SALT1	0.19	16	17	18	18	21	14	16	21	14	20	28	16	19	14	17	15	15	22	17	16	15
tr|A0A0F6AXH9|A0A0F6AXH9_SALT1 2-methylisocitrate lyase OS=Salmonella typhimurium (strain 14028s / SGSC 2262) GN=prpB PE=3 SV=1	>tr|A0A0F6AXH9|A0A0F6AXH9_SALT1	0.19	18	25	18	15	17	20	20	18	22	15	11	13	24	21	20	16	15	16	22	15	19
tr|A0A0F6AW64|A0A0F6AW64_SALT1 Plasmid partition protein A OS=Salmonella typhimurium (strain 14028s / SGSC 2262) GN=parA PE=4 SV=1	>tr|A0A0F6AW64|A0A0F6AW64_SALT1	0.19	19	15	18	17	17	16	11	21	17	19	21	14	12	10	16	11	16	17	18	16	15
tr|A0A0F6B3M2|A0A0F6B3M2_SALT1 Putative transport protein OS=Salmonella typhimurium (strain 14028s / SGSC 2262) GN=yehZ PE=4 SV=1	>tr|A0A0F6B3M2|A0A0F6B3M2_SALT1	0.19	19	17	22	21	16	14	16	12	17	17	11	12	17	22	15	17	14	12	18	17	19
tr|A0A0F6BAU0|A0A0F6BAU0_SALT1 Putative transcriptional regulator OS=Salmonella typhimurium (strain 14028s / SGSC 2262) GN=STM14_5307 PE=4 SV=1	>tr|A0A0F6BAU0|A0A0F6BAU0_SALT1	0.19	16	12	19	16	21	18	20	18	15	12	13	14	12	21	14	15	11	16	13	16	15
tr|A0A0F6B7L6|A0A0F6B7L6_SALT1 Protein translocase subunit SecY OS=Salmonella typhimurium (strain 14028s / SGSC 2262) GN=secY PE=3 SV=1	>tr|A0A0F6B7L6|A0A0F6B7L6_SALT1	0.19	13	12	15	16	17	17	14	17	14	20	18	21	9	15	17	12	17	17	21	17	13
tr|A0A0F6B4D6|A0A0F6B4D6_SALT1 3-ketoacyl-CoA thiolase OS=Salmonella typhimurium (strain 14028s / SGSC 2262) GN=fadI PE=3 SV=1	>tr|A0A0F6B4D6|A0A0F6B4D6_SALT1	0.19	19	14	17	18	11	21	17	15	22	17	15	13	15	18	15	14	11	15	16	13	17
tr|A0A0F6B7Y4|A0A0F6B7Y4_SALT1 DNA-binding transcriptional repressor GlpR OS=Salmonella typhimurium (strain 14028s / SGSC 2262) GN=glpR PE=4 SV=1	>tr|A0A0F6B7Y4|A0A0F6B7Y4_SALT1	0.19	15	12	15	18	21	15	13	16	17	15	23	18	10	14	14	19	16	14	20	17	15
tr|A0A0F6BB73|A0A0F6BB73_SALT1 Putative carbon starvation protein OS=Salmonella typhimurium (strain 14028s / SGSC 2262) GN=yjiY PE=4 SV=1	>tr|A0A0F6BB73|A0A0F6BB73_SALT1	0.19	17	11	17	16	19	18	9	19	18	18	18	15	15	19	18	19	16	15	18	12	11
tr|A0A0F6B7Q7|A0A0F6B7Q7_SALT1 Putative ABC transporter ATP-binding protein OS=Salmonella typhimurium (strain 14028s / SGSC 2262) GN=yheS PE=4 SV=1	>tr|A0A0F6B7Q7|A0A0F6B7Q7_SALT1	0.19	11	15	14	13	21	14	18	22	16	17	18	12	16	15	15	14	16	20	11	13	14
tr|A0A0F6B0Q8|A0A0F6B0Q8_SALT1 2-deoxyglucose-6-phosphatase OS=Salmonella typhimurium (strain 14028s / SGSC 2262) GN=yniC PE=4 SV=1	>tr|A0A0F6B0Q8|A0A0F6B0Q8_SALT1	0.19	19	19	20	18	14	16	19	9	17	17	11	12	15	16	18	14	14	12	14	18	13
tr|A0A0F6B0L9|A0A0F6B0L9_SALT1 Peptide methionine sulfoxide reductase MsrB OS=Salmonella typhimurium (strain 14028s / SGSC 2262) GN=yeaA PE=3 SV=1	>tr|A0A0F6B0L9|A0A0F6B0L9_SALT1	0.19	15	11	14	14	15	8	14	10	15	17	11	16	15	15	12	15	15	18	18	17	19
tr|A0A0F6B2N6|A0A0F6B2N6_SALT1 tRNA U34 carboxymethyltransferase OS=Salmonella typhimurium (strain 14028s / SGSC 2262) GN=yecP PE=3 SV=1	>tr|A0A0F6B2N6|A0A0F6B2N6_SALT1	0.19	13	12	15	17	21	17	20	18	11	14	14	14	14	16	19	15	12	12	16	10	17
tr|A0A0F6B2C0|A0A0F6B2C0_SALT1 Cell division topological specificity factor OS=Salmonella typhimurium (strain 14028s / SGSC 2262) GN=minE PE=3 SV=1	>tr|A0A0F6B2C0|A0A0F6B2C0_SALT1	0.19	14	16	17	17	12	13	20	11	11	17	14	14	13	17	16	13	14	15	17	21	12
tr|A0A0F6B6J7|A0A0F6B6J7_SALT1 Ribosomal RNA small subunit methyltransferase E OS=Salmonella typhimurium (strain 14028s / SGSC 2262) GN=yggJ PE=3 SV=1	>tr|A0A0F6B6J7|A0A0F6B6J7_SALT1	0.19	20	14	13	14	15	17	15	17	17	18	10	19	8	11	16	15	15	16	17	15	17
tr|A0A0F6BAZ1|A0A0F6BAZ1_SALT1 Arginine deiminase OS=Salmonella typhimurium (strain 14028s / SGSC 2262) GN=arcA PE=3 SV=1	>tr|A0A0F6BAZ1|A0A0F6BAZ1_SALT1	0.19	12	15	15	15	7	13	10	16	15	14	14	11	18	16	14	17	14	16	19	17	13
tr|A0A0F6B467|A0A0F6B467_SALT1 NADH-quinone oxidoreductase subunit A OS=Salmonella typhimurium (strain 14028s / SGSC 2262) GN=nuoA PE=3 SV=1	>tr|A0A0F6B467|A0A0F6B467_SALT1	0.19	11	17	12	17	14	17	14	12	17	18	10	13	14	21	13	18	16	15	18	14	14
tr|A0A0F6AY89|A0A0F6AY89_SALT1 Carbon starvation protein OS=Salmonella typhimurium (strain 14028s / SGSC 2262) GN=cstA PE=4 SV=1	>tr|A0A0F6AY89|A0A0F6AY89_SALT1	0.19	12	13	14	16	16	13	16	13	13	16	23	21	12	12	14	14	17	17	17	16	16
tr|A0A0F6B4P0|A0A0F6B4P0_SALT1 Putative inner membrane protein OS=Salmonella typhimurium (strain 14028s / SGSC 2262) GN=STM14_3049 PE=4 SV=1	>tr|A0A0F6B4P0|A0A0F6B4P0_SALT1	0.19	14	12	11	13	13	15	14	13	16	12	21	18	12	14	14	15	18	15	18	11	11
tr|A0A0F6AZ06|A0A0F6AZ06_SALT1 Putative hydrolase OS=Salmonella typhimurium (strain 14028s / SGSC 2262) GN=ybiV(1) PE=4 SV=1	>tr|A0A0F6AZ06|A0A0F6AZ06_SALT1	0.19	12	16	12	14	13	16	11	15	11	19	13	11	16	16	15	10	19	12	13	14	13
tr|A0A0F6B492|A0A0F6B492_SALT1 Putative glutathione S-transferase OS=Salmonella typhimurium (strain 14028s / SGSC 2262) GN=yfcF PE=4 SV=1	>tr|A0A0F6B492|A0A0F6B492_SALT1	0.19	15	11	10	13	9	11	13	12	15	14	14	18	11	9	14	12	11	16	13	15	17
tr|A0A0F6B6T7|A0A0F6B6T7_SALT1 Putative alcohol dehydrogenase OS=Salmonella typhimurium (strain 14028s / SGSC 2262) GN=yqhD PE=4 SV=1	>tr|A0A0F6B6T7|A0A0F6B6T7_SALT1	0.19	13	9	11	8	13	15	10	13	15	13	10	14	11	14	15	14	14	16	17	13	16
tr|A0A0F6B3A7|A0A0F6B3A7_SALT1 DNA gyrase inhibitor OS=Salmonella typhimurium (strain 14028s / SGSC 2262) GN=sbmC PE=3 SV=1	>tr|A0A0F6B3A7|A0A0F6B3A7_SALT1	0.19	11	8	9	8	13	11	9	11	14	12	13	12	11	17	13	9	13	11	9	12	11
tr|A0A0F6B3P6|A0A0F6B3P6_SALT1 Putative oxidoreductase OS=Salmonella typhimurium (strain 14028s / SGSC 2262) GN=STM14_2693 PE=4 SV=1	>tr|A0A0F6B3P6|A0A0F6B3P6_SALT1	0.19	12	8	9	14	13	9	13	15	14	9	10	13	11	11	13	8	9	10	11	11	13
tr|A0A0F6BA29|A0A0F6BA29_SALT1 Pseudouridine synthase OS=Salmonella typhimurium (strain 14028s / SGSC 2262) GN=yjbC PE=3 SV=1	>tr|A0A0F6BA29|A0A0F6BA29_SALT1	0.19	14	11	11	9	9	12	10	11	13	15	11	9	9	10	11	7	13	11	16	12	13
tr|A0A0F6BB26|A0A0F6BB26_SALT1 Probable transcriptional regulatory protein YeeN OS=Salmonella typhimurium (strain 14028s / SGSC 2262) GN=yeeN PE=3 SV=1	>tr|A0A0F6BB26|A0A0F6BB26_SALT1	0.19	11	13	11	11	10	12	9	7	13	11	8	9	10	15	13	10	11	10	10	9	8
tr|A0A0F6AZ13|A0A0F6AZ13_SALT1 L-asparaginase OS=Salmonella typhimurium (strain 14028s / SGSC 2262) GN=ybiK PE=4 SV=1	>tr|A0A0F6AZ13|A0A0F6AZ13_SALT1	0.19	7	9	10	10	11	9	10	9	13	10	8	9	12	13	7	8	8	10	11	9	10
tr|A0A0F6B5B9|A0A0F6B5B9_SALT1 Outer membrane protein assembly factor BamE OS=Salmonella typhimurium (strain 14028s / SGSC 2262) GN=smpA PE=3 SV=1	>tr|A0A0F6B5B9|A0A0F6B5B9_SALT1	0.19	10	7	9	9	10	9	12	11	9	10	6	12	8	9	9	14	12	11	11	11	12
tr|A0A0F6B1D8|A0A0F6B1D8_SALT1 Putative outer membrane protein OS=Salmonella typhimurium (strain 14028s / SGSC 2262) GN=STM14_1848 PE=3 SV=1	>tr|A0A0F6B1D8|A0A0F6B1D8_SALT1	0.19	9	9	10	10	11	9	11	8	6	8	10	13	9	9	8	8	13	13	9	10	11
tr|A0A0F6B2B7|A0A0F6B2B7_SALT1 Protein YcgL OS=Salmonella typhimurium (strain 14028s / SGSC 2262) GN=ycgL PE=3 SV=1	>tr|A0A0F6B2B7|A0A0F6B2B7_SALT1	0.19	9	13	8	10	7	6	11	9	12	8	11	13	12	10	8	11	11	10	8	8	9
tr|A0A0F6AWU0|A0A0F6AWU0_SALT1 N-acetyl-anhydromuranmyl-L-alanine amidase OS=Salmonella typhimurium (strain 14028s / SGSC 2262) GN=ampD PE=4 SV=1	>tr|A0A0F6AWU0|A0A0F6AWU0_SALT1	0.19	12	9	10	9	7	9	7	8	13	11	8	11	13	11	9	8	9	11	10	9	7
tr|A0A0F6B9R5|A0A0F6B9R5_SALT1 Ferredoxin-NADP reductase OS=Salmonella typhimurium (strain 14028s / SGSC 2262) GN=fpr PE=4 SV=1	>tr|A0A0F6B9R5|A0A0F6B9R5_SALT1	0.19	10	7	8	10	7	8	8	9	8	7	8	5	10	10	9	9	5	6	7	8	8
tr|A0A0F6BBB5|A0A0F6BBB5_SALT1 Purine nucleoside phosphorylase DeoD-type OS=Salmonella typhimurium (strain 14028s / SGSC 2262) GN=deoD PE=3 SV=1	>tr|A0A0F6BBB5|A0A0F6BBB5_SALT1	0.2	79	91	94	94	91	94	99	101	104	84	121	119	72	65	102	127	158	98	101	115	106
tr|A0A0F6B7D5|A0A0F6B7D5_SALT1 30S ribosomal protein S9 OS=Salmonella typhimurium (strain 14028s / SGSC 2262) GN=rpsI PE=3 SV=1	>tr|A0A0F6B7D5|A0A0F6B7D5_SALT1	0.2	59	53	74	66	63	45	51	42	65	74	53	41	46	76	58	64	56	53	63	51	83
tr|A0A0F6B4G0|A0A0F6B4G0_SALT1 Nucleoside permease OS=Salmonella typhimurium (strain 14028s / SGSC 2262) GN=nupC PE=3 SV=1	>tr|A0A0F6B4G0|A0A0F6B4G0_SALT1	0.2	58	65	67	68	61	48	39	51	49	65	54	49	32	35	69	53	53	55	61	42	49
tr|A0A0F6B1X1|A0A0F6B1X1_SALT1 Phage shock protein PspA OS=Salmonella typhimurium (strain 14028s / SGSC 2262) GN=pspA PE=4 SV=1	>tr|A0A0F6B1X1|A0A0F6B1X1_SALT1	0.2	47	46	41	48	29	43	50	56	52	62	59	76	65	59	41	47	44	53	53	51	43
tr|A0A0F6B030|A0A0F6B030_SALT1 Malonyl CoA-acyl carrier protein transacylase OS=Salmonella typhimurium (strain 14028s / SGSC 2262) GN=fabD PE=3 SV=1	>tr|A0A0F6B030|A0A0F6B030_SALT1	0.2	54	60	56	49	45	49	39	40	48	47	23	27	47	48	38	38	41	40	51	42	50
tr|A0A0F6B3V1|A0A0F6B3V1_SALT1 50S ribosomal protein L25 OS=Salmonella typhimurium (strain 14028s / SGSC 2262) GN=rplY PE=3 SV=1	>tr|A0A0F6B3V1|A0A0F6B3V1_SALT1	0.2	33	27	47	36	42	47	57	28	47	41	38	49	28	46	45	34	36	50	47	47	44
tr|A0A0F6B748|A0A0F6B748_SALT1 Penicillin-binding protein activator LpoA OS=Salmonella typhimurium (strain 14028s / SGSC 2262) GN=yraM PE=3 SV=1	>tr|A0A0F6B748|A0A0F6B748_SALT1	0.2	56	43	44	38	39	41	42	38	42	39	18	29	42	52	44	34	43	36	53	45	40
tr|A0A0F6B1R9|A0A0F6B1R9_SALT1 ATP-dependent RNA helicase HrpA OS=Salmonella typhimurium (strain 14028s / SGSC 2262) GN=hrpA PE=4 SV=1	>tr|A0A0F6B1R9|A0A0F6B1R9_SALT1	0.2	39	46	37	39	33	48	36	50	40	38	28	28	54	45	36	37	31	37	43	42	23
tr|A0A0F6B5H4|A0A0F6B5H4_SALT1 Outer membrane receptor FepA OS=Salmonella typhimurium (strain 14028s / SGSC 2262) GN=iroN PE=3 SV=1	>tr|A0A0F6B5H4|A0A0F6B5H4_SALT1	0.2	34	43	49	36	38	35	36	25	33	29	26	25	46	33	43	34	44	44	44	48	36
tr|A0A0F6AWS4|A0A0F6AWS4_SALT1 Cell division protein FtsA OS=Salmonella typhimurium (strain 14028s / SGSC 2262) GN=ftsA PE=3 SV=1	>tr|A0A0F6AWS4|A0A0F6AWS4_SALT1	0.2	26	25	32	28	36	40	31	39	45	30	43	42	20	32	31	40	34	29	26	28	33
tr|A0A0F6AZP2|A0A0F6AZP2_SALT1 Putative cytoplasmic protein OS=Salmonella typhimurium (strain 14028s / SGSC 2262) GN=STM14_1223 PE=4 SV=1	>tr|A0A0F6AZP2|A0A0F6AZP2_SALT1	0.2	32	39	33	33	32	26	39	27	33	31	20	27	50	42	32	34	31	26	34	33	30
tr|A0A0F6AYG8|A0A0F6AYG8_SALT1 Putative phosphate starvation-inducible protein OS=Salmonella typhimurium (strain 14028s / SGSC 2262) GN=phoL PE=4 SV=1	>tr|A0A0F6AYG8|A0A0F6AYG8_SALT1	0.2	36	33	36	37	28	39	27	27	31	29	14	31	39	38	35	31	23	27	35	31	40
tr|A0A0F6AZD1|A0A0F6AZD1_SALT1 Integration host factor subunit beta OS=Salmonella typhimurium (strain 14028s / SGSC 2262) GN=ihfB PE=3 SV=1	>tr|A0A0F6AZD1|A0A0F6AZD1_SALT1	0.2	26	29	22	34	29	22	30	29	35	33	39	47	32	27	28	38	41	42	33	33	33
tr|A0A0F6B980|A0A0F6B980_SALT1 Thioredoxin OS=Salmonella typhimurium (strain 14028s / SGSC 2262) GN=trxA PE=3 SV=1	>tr|A0A0F6B980|A0A0F6B980_SALT1	0.2	36	42	45	29	26	27	30	27	31	30	21	27	41	40	32	27	30	26	31	27	30
tr|A0A0F6B9P3|A0A0F6B9P3_SALT1 CDP-diacylglycerol pyrophosphatase OS=Salmonella typhimurium (strain 14028s / SGSC 2262) GN=ushB PE=3 SV=1	>tr|A0A0F6B9P3|A0A0F6B9P3_SALT1	0.2	37	23	23	29	31	32	33	29	35	38	28	24	25	15	31	41	37	31	30	28	28
tr|A0A0F6B3Z9|A0A0F6B3Z9_SALT1 Phosphotransferase RcsD OS=Salmonella typhimurium (strain 14028s / SGSC 2262) GN=yojN PE=3 SV=1	>tr|A0A0F6B3Z9|A0A0F6B3Z9_SALT1	0.2	25	38	30	32	21	29	32	35	25	31	35	33	45	24	31	26	27	31	24	27	20
tr|A0A0F6B672|A0A0F6B672_SALT1 Protease III OS=Salmonella typhimurium (strain 14028s / SGSC 2262) GN=ptr PE=3 SV=1	>tr|A0A0F6B672|A0A0F6B672_SALT1	0.2	35	33	35	26	31	36	34	30	31	28	19	19	24	28	39	23	21	27	30	30	25
tr|A0A0F6AZE2|A0A0F6AZE2_SALT1 Chromosome partition protein MukF OS=Salmonella typhimurium (strain 14028s / SGSC 2262) GN=mukF PE=3 SV=1	>tr|A0A0F6AZE2|A0A0F6AZE2_SALT1	0.2	33	32	37	33	28	23	32	27	31	27	18	18	39	33	30	33	26	25	26	27	23
tr|A0A0F6B8P3|A0A0F6B8P3_SALT1 Bifunctional (P)ppGpp synthetase II/ guanosine-3',5'-bis pyrophosphate 3'-pyrophosphohydrolase OS=Salmonella typhimurium (strain 14028s / SGSC 2262) GN=spoT PE=3 SV=1	>tr|A0A0F6B8P3|A0A0F6B8P3_SALT1	0.2	27	28	28	32	29	39	30	31	34	24	26	25	21	17	32	22	29	35	22	20	24
tr|A0A0F6B448|A0A0F6B448_SALT1 Uncharacterized protein OS=Salmonella typhimurium (strain 14028s / SGSC 2262) GN=elaB PE=4 SV=1	>tr|A0A0F6B448|A0A0F6B448_SALT1	0.2	30	30	28	27	21	28	27	22	25	23	39	39	23	28	28	21	30	35	27	20	35
tr|A0A0F6AZT2|A0A0F6AZT2_SALT1 Curved DNA-binding protein OS=Salmonella typhimurium (strain 14028s / SGSC 2262) GN=cbpA PE=3 SV=1	>tr|A0A0F6AZT2|A0A0F6AZT2_SALT1	0.2	27	23	31	29	36	20	19	23	28	24	20	26	26	39	26	29	19	25	25	20	30
tr|A0A0F6B234|A0A0F6B234_SALT1 Oligopeptide transport protein OS=Salmonella typhimurium (strain 14028s / SGSC 2262) GN=oppF PE=3 SV=1	>tr|A0A0F6B234|A0A0F6B234_SALT1	0.2	22	36	35	23	31	26	23	27	27	34	21	21	40	29	27	21	27	22	27	24	21
tr|A0A0F6B434|A0A0F6B434_SALT1 UDP-4-amino-4-deoxy-L-arabinose--oxoglutarate aminotransferase OS=Salmonella typhimurium (strain 14028s / SGSC 2262) GN=yfbE PE=3 SV=1	>tr|A0A0F6B434|A0A0F6B434_SALT1	0.2	29	32	34	25	16	36	23	26	29	30	21	18	33	30	23	23	23	24	27	29	26
tr|A0A0F6BAR4|A0A0F6BAR4_SALT1 Peptidyl-prolyl cis-trans isomerase OS=Salmonella typhimurium (strain 14028s / SGSC 2262) GN=fklB PE=3 SV=1	>tr|A0A0F6BAR4|A0A0F6BAR4_SALT1	0.2	21	18	26	31	40	18	27	28	32	23	26	27	28	31	23	31	27	23	20	28	34
tr|A0A0F6B0M6|A0A0F6B0M6_SALT1 Uncharacterized protein OS=Salmonella typhimurium (strain 14028s / SGSC 2262) GN=ydjA PE=4 SV=1	>tr|A0A0F6B0M6|A0A0F6B0M6_SALT1	0.2	24	37	25	20	21	27	28	29	25	26	21	15	33	34	24	23	22	33	29	27	23
tr|A0A0F6AY96|A0A0F6AY96_SALT1 Thiol:disulfide interchange protein OS=Salmonella typhimurium (strain 14028s / SGSC 2262) GN=dsbG PE=3 SV=1	>tr|A0A0F6AY96|A0A0F6AY96_SALT1	0.2	26	31	32	27	23	23	24	17	26	22	20	24	40	30	30	23	19	24	27	23	25
tr|A0A0F6BAK5|A0A0F6BAK5_SALT1 Outer membrane lipoprotein Blc OS=Salmonella typhimurium (strain 14028s / SGSC 2262) GN=blc PE=4 SV=1	>tr|A0A0F6BAK5|A0A0F6BAK5_SALT1	0.2	24	30	30	22	25	23	17	21	30	20	18	16	27	35	25	28	24	25	23	21	29
tr|A0A0F6B8K8|A0A0F6B8K8_SALT1 ADP-heptose:LPS heptosyltransferase II OS=Salmonella typhimurium (strain 14028s / SGSC 2262) GN=rfaF PE=4 SV=1	>tr|A0A0F6B8K8|A0A0F6B8K8_SALT1	0.2	23	25	16	24	23	21	19	27	22	30	24	28	13	19	21	15	17	26	22	23	17
tr|A0A0F6B128|A0A0F6B128_SALT1 N-ethylmaleimide reductase OS=Salmonella typhimurium (strain 14028s / SGSC 2262) GN=nemA PE=4 SV=1	>tr|A0A0F6B128|A0A0F6B128_SALT1	0.2	19	16	21	18	27	16	24	17	30	20	16	25	17	24	25	21	21	17	21	23	27
tr|A0A0F6B6H0|A0A0F6B6H0_SALT1 D-erythrose-4-phosphate dehydrogenase OS=Salmonella typhimurium (strain 14028s / SGSC 2262) GN=epd PE=3 SV=1	>tr|A0A0F6B6H0|A0A0F6B6H0_SALT1	0.2	19	13	16	17	30	20	22	29	23	26	21	20	18	15	20	26	24	21	22	22	25
tr|A0A0F6B2S9|A0A0F6B2S9_SALT1 Response regulator OS=Salmonella typhimurium (strain 14028s / SGSC 2262) GN=uvrY PE=4 SV=1	>tr|A0A0F6B2S9|A0A0F6B2S9_SALT1	0.2	19	15	20	22	22	20	23	24	29	26	15	13	15	22	25	18	21	21	29	21	21
tr|A0A0F6B4D1|A0A0F6B4D1_SALT1 Chorismate synthase OS=Salmonella typhimurium (strain 14028s / SGSC 2262) GN=aroC PE=3 SV=1	>tr|A0A0F6B4D1|A0A0F6B4D1_SALT1	0.2	18	24	20	22	24	21	22	20	16	19	30	28	27	27	21	18	15	17	19	16	18
tr|A0A0F6B490|A0A0F6B490_SALT1 Putative NTP pyrophosphohydrolase OS=Salmonella typhimurium (strain 14028s / SGSC 2262) GN=STM14_2892 PE=4 SV=1	>tr|A0A0F6B490|A0A0F6B490_SALT1	0.2	22	18	13	26	19	15	25	19	18	25	23	18	17	12	22	24	25	22	18	20	21
tr|A0A0F6B8N2|A0A0F6B8N2_SALT1 Ribonuclease PH OS=Salmonella typhimurium (strain 14028s / SGSC 2262) GN=rph PE=3 SV=1	>tr|A0A0F6B8N2|A0A0F6B8N2_SALT1	0.2	24	18	21	21	24	17	12	21	17	22	15	14	13	18	24	21	22	19	24	24	17
tr|A0A0F6B7R9|A0A0F6B7R9_SALT1 Cell filamentation protein Fic OS=Salmonella typhimurium (strain 14028s / SGSC 2262) GN=fic PE=4 SV=1	>tr|A0A0F6B7R9|A0A0F6B7R9_SALT1	0.2	22	18	13	22	20	19	17	20	24	22	14	16	12	23	21	25	26	22	22	18	19
tr|A0A0F6B483|A0A0F6B483_SALT1 Putative transketolase OS=Salmonella typhimurium (strain 14028s / SGSC 2262) GN=STM14_2885 PE=4 SV=1	>tr|A0A0F6B483|A0A0F6B483_SALT1	0.2	17	20	24	20	25	26	20	18	22	15	18	13	13	14	20	17	21	18	20	16	18
tr|A0A0F6B2A1|A0A0F6B2A1_SALT1 L,D-carboxypeptidase A OS=Salmonella typhimurium (strain 14028s / SGSC 2262) GN=ldcA PE=4 SV=1	>tr|A0A0F6B2A1|A0A0F6B2A1_SALT1	0.2	23	21	20	21	12	20	23	16	21	16	10	18	18	25	23	18	22	16	17	20	15
tr|A0A0F6B9S9|A0A0F6B9S9_SALT1 50S ribosomal protein L31 OS=Salmonella typhimurium (strain 14028s / SGSC 2262) GN=rpmE PE=3 SV=1	>tr|A0A0F6B9S9|A0A0F6B9S9_SALT1	0.2	20	14	19	27	14	15	16	15	16	17	23	26	18	19	17	21	21	18	16	16	20
tr|A0A0F6B819|A0A0F6B819_SALT1 Cytoplasmic glycerophosphodiester phosphodiesterase OS=Salmonella typhimurium (strain 14028s / SGSC 2262) GN=ugpQ PE=4 SV=1	>tr|A0A0F6B819|A0A0F6B819_SALT1	0.2	20	18	19	20	22	17	15	27	16	16	15	20	14	13	20	17	19	26	13	15	19
tr|A0A0F6B9K6|A0A0F6B9K6_SALT1 Formate dehydrogenase-O beta subunit OS=Salmonella typhimurium (strain 14028s / SGSC 2262) GN=fdoH PE=4 SV=1	>tr|A0A0F6B9K6|A0A0F6B9K6_SALT1	0.2	21	14	14	17	16	17	19	17	20	24	20	26	12	15	16	19	15	23	16	18	17
tr|A0A0F6B5S1|A0A0F6B5S1_SALT1 Hydrogenase nickel incorporation protein HypB OS=Salmonella typhimurium (strain 14028s / SGSC 2262) GN=hypB PE=4 SV=1	>tr|A0A0F6B5S1|A0A0F6B5S1_SALT1	0.2	18	17	15	18	11	16	18	18	22	15	26	16	24	13	15	18	21	20	19	16	16
tr|A0A0F6AZX7|A0A0F6AZX7_SALT1 O-acetyl-ADP-ribose deacetylase OS=Salmonella typhimurium (strain 14028s / SGSC 2262) GN=ymdB PE=3 SV=1	>tr|A0A0F6AZX7|A0A0F6AZX7_SALT1	0.2	17	17	18	16	14	17	16	14	16	14	24	20	27	13	17	22	15	16	19	13	17
sp|D0ZSY7|RSEB_SALT1 Sigma-E factor regulatory protein RseB OS=Salmonella typhimurium (strain 14028s / SGSC 2262) GN=rseB PE=3 SV=1	>sp|D0ZSY7|RSEB_SALT1	0.2	15	20	12	20	18	19	17	11	18	20	10	16	15	20	16	15	12	16	20	16	12
tr|A0A0F6B4V3|A0A0F6B4V3_SALT1 Electron carrer protein OS=Salmonella typhimurium (strain 14028s / SGSC 2262) GN=fdx PE=4 SV=1	>tr|A0A0F6B4V3|A0A0F6B4V3_SALT1	0.2	15	16	17	13	17	11	17	14	16	10	18	15	12	11	13	19	11	14	10	18	17
tr|A0A0F6B1N1|A0A0F6B1N1_SALT1 Tellurite resistance protein TehB OS=Salmonella typhimurium (strain 14028s / SGSC 2262) GN=tehB PE=4 SV=1	>tr|A0A0F6B1N1|A0A0F6B1N1_SALT1	0.2	16	14	12	16	14	12	9	16	21	14	16	11	9	18	17	17	15	15	17	16	15
tr|A0A0F6B450|A0A0F6B450_SALT1 Putative chemotaxis signal transduction protein OS=Salmonella typhimurium (strain 14028s / SGSC 2262) GN=STM14_2852 PE=4 SV=1	>tr|A0A0F6B450|A0A0F6B450_SALT1	0.2	18	14	12	13	12	17	13	19	17	16	10	12	13	16	12	17	15	16	22	17	19
tr|A0A0F6BB24|A0A0F6BB24_SALT1 Putative inner membrane protein OS=Salmonella typhimurium (strain 14028s / SGSC 2262) GN=STM14_5395 PE=4 SV=1	>tr|A0A0F6BB24|A0A0F6BB24_SALT1	0.2	15	13	12	16	12	14	19	19	17	17	10	11	20	17	18	14	18	13	13	16	11
tr|A0A0F6B3B4|A0A0F6B3B4_SALT1 Exodeoxyribonuclease I OS=Salmonella typhimurium (strain 14028s / SGSC 2262) GN=sbcB PE=4 SV=1	>tr|A0A0F6B3B4|A0A0F6B3B4_SALT1	0.2	17	16	19	13	21	16	13	12	15	10	20	15	14	15	11	14	14	13	10	16	11
tr|A0A0F6B694|A0A0F6B694_SALT1 Putative aldo-keto reductase OS=Salmonella typhimurium (strain 14028s / SGSC 2262) GN=tas PE=4 SV=1	>tr|A0A0F6B694|A0A0F6B694_SALT1	0.2	15	14	15	17	16	9	15	13	13	18	11	15	11	15	13	18	23	15	17	13	15
tr|A0A0F6AXY1|A0A0F6AXY1_SALT1 Copper exporting ATPase OS=Salmonella typhimurium (strain 14028s / SGSC 2262) GN=copA PE=3 SV=1	>tr|A0A0F6AXY1|A0A0F6AXY1_SALT1	0.2	11	13	19	14	11	19	15	14	13	15	13	9	15	11	15	17	17	14	17	13	10
tr|A0A0F6B9A9|A0A0F6B9A9_SALT1 Diaminopimelate epimerase OS=Salmonella typhimurium (strain 14028s / SGSC 2262) GN=dapF PE=3 SV=1	>tr|A0A0F6B9A9|A0A0F6B9A9_SALT1	0.2	21	15	12	16	15	14	15	16	13	13	8	12	13	14	16	16	18	12	13	16	19
tr|A0A0F6B3V6|A0A0F6B3V6_SALT1 Putative hydrolase OS=Salmonella typhimurium (strain 14028s / SGSC 2262) GN=yejM PE=4 SV=1	>tr|A0A0F6B3V6|A0A0F6B3V6_SALT1	0.2	14	15	14	11	12	17	13	18	18	17	14	15	14	13	11	11	15	9	14	13	8
tr|A0A0F6AX12|A0A0F6AX12_SALT1 Deoxyguanosinetriphosphate triphosphohydrolase OS=Salmonella typhimurium (strain 14028s / SGSC 2262) GN=dgt PE=3 SV=1	>tr|A0A0F6AX12|A0A0F6AX12_SALT1	0.2	11	14	13	14	14	11	12	16	11	16	21	14	14	10	9	15	14	14	17	14	12
tr|A0A0F6BAL0|A0A0F6BAL0_SALT1 Elongation factor P--(R)-beta-lysine ligase OS=Salmonella typhimurium (strain 14028s / SGSC 2262) GN=yjeA PE=3 SV=1	>tr|A0A0F6BAL0|A0A0F6BAL0_SALT1	0.2	17	15	11	10	11	10	13	16	8	15	15	15	12	11	10	16	11	13	11	11	16
tr|A0A0F6AYH1|A0A0F6AYH1_SALT1 2-octaprenyl-3-methyl-6-methoxy-1,4-benzoquinol hydroxylase OS=Salmonella typhimurium (strain 14028s / SGSC 2262) GN=ubiF PE=4 SV=1	>tr|A0A0F6AYH1|A0A0F6AYH1_SALT1	0.2	16	13	14	13	9	11	16	11	12	12	14	13	14	13	15	9	14	11	17	20	12
tr|A0A0F6B5P8|A0A0F6B5P8_SALT1 DNA-binding transcriptional repressor SrlR OS=Salmonella typhimurium (strain 14028s / SGSC 2262) GN=srlR PE=4 SV=1	>tr|A0A0F6B5P8|A0A0F6B5P8_SALT1	0.2	14	12	14	10	14	12	13	10	12	12	10	14	20	14	10	14	14	11	9	12	11
tr|A0A0F6B8M0|A0A0F6B8M0_SALT1 Lipopolysaccharide core biosynthesis protein OS=Salmonella typhimurium (strain 14028s / SGSC 2262) GN=rfaQ PE=4 SV=1	>tr|A0A0F6B8M0|A0A0F6B8M0_SALT1	0.2	15	10	14	11	16	14	14	15	13	10	10	8	12	10	16	9	13	13	14	9	12
tr|A0A0F6B556|A0A0F6B556_SALT1 Chromosome partitioning ATPase OS=Salmonella typhimurium (strain 14028s / SGSC 2262) GN=STM14_3218 PE=4 SV=1	>tr|A0A0F6B556|A0A0F6B556_SALT1	0.2	10	11	13	14	17	16	13	10	12	14	9	11	12	17	16	11	10	11	10	16	13
tr|A0A0F6AWH4|A0A0F6AWH4_SALT1 Peptidyl-prolyl cis-trans isomerase OS=Salmonella typhimurium (strain 14028s / SGSC 2262) GN=slpA PE=3 SV=1	>tr|A0A0F6AWH4|A0A0F6AWH4_SALT1	0.2	16	14	14	13	9	15	14	9	13	15	10	12	11	17	16	12	12	9	16	13	10
tr|A0A0F6AYD9|A0A0F6AYD9_SALT1 Ribosomal RNA large subunit methyltransferase H OS=Salmonella typhimurium (strain 14028s / SGSC 2262) GN=ybeA PE=3 SV=1	>tr|A0A0F6AYD9|A0A0F6AYD9_SALT1	0.2	18	14	16	12	8	11	12	9	16	11	10	14	14	14	10	10	15	14	12	13	13
tr|A0A0F6B7I1|A0A0F6B7I1_SALT1 DNA-binding protein Fis OS=Salmonella typhimurium (strain 14028s / SGSC 2262) GN=fis PE=3 SV=1	>tr|A0A0F6B7I1|A0A0F6B7I1_SALT1	0.2	11	14	13	12	8	10	15	11	12	16	5	11	13	11	14	13	11	13	11	10	14
tr|A0A0F6B373|A0A0F6B373_SALT1 Vitamin B12 biosynthetic protein OS=Salmonella typhimurium (strain 14028s / SGSC 2262) GN=cbiF PE=3 SV=1	>tr|A0A0F6B373|A0A0F6B373_SALT1	0.2	10	12	16	11	10	10	10	14	11	11	6	9	12	10	9	10	15	12	13	13	10
tr|A0A0F6BB28|A0A0F6BB28_SALT1 Putative SAM-dependent methyltransferase OS=Salmonella typhimurium (strain 14028s / SGSC 2262) GN=yjhP PE=4 SV=1	>tr|A0A0F6BB28|A0A0F6BB28_SALT1	0.2	14	10	11	10	10	17	10	9	11	11	10	8	10	16	12	11	10	12	9	11	14
tr|A0A0F6AX30|A0A0F6AX30_SALT1 UDP-3-O-(3-hydroxymyristoyl)glucosamine N-acyltransferase OS=Salmonella typhimurium (strain 14028s / SGSC 2262) GN=lpxD PE=3 SV=1	>tr|A0A0F6AX30|A0A0F6AX30_SALT1	0.2	10	10	13	10	11	14	12	9	8	12	10	9	14	13	7	10	9	9	10	9	8
tr|A0A0F6AXW6|A0A0F6AXW6_SALT1 Recombination protein RecR OS=Salmonella typhimurium (strain 14028s / SGSC 2262) GN=recR PE=3 SV=1	>tr|A0A0F6AXW6|A0A0F6AXW6_SALT1	0.2	10	9	8	9	7	10	11	10	8	11	10	16	10	8	11	7	10	12	11	10	11
tr|A0A0F6AYJ5|A0A0F6AYJ5_SALT1 Uncharacterized protein OS=Salmonella typhimurium (strain 14028s / SGSC 2262) GN=ybfF PE=4 SV=1	>tr|A0A0F6AYJ5|A0A0F6AYJ5_SALT1	0.2	8	10	9	9	9	9	13	9	10	11	9	6	8	10	11	6	6	8	9	7	8
tr|A0A0F6B9J5|A0A0F6B9J5_SALT1 Phosphatase OS=Salmonella typhimurium (strain 14028s / SGSC 2262) GN=yihX PE=4 SV=1	>tr|A0A0F6B9J5|A0A0F6B9J5_SALT1	0.2	10	9	10	6	9	8	11	6	13	8	6	7	12	9	9	9	9	9	8	7	9
tr|A0A0F6B9X6|A0A0F6B9X6_SALT1 Elongation factor Tu OS=Salmonella typhimurium (strain 14028s / SGSC 2262) GN=tuf_2 PE=3 SV=1	>tr|A0A0F6B9X6|A0A0F6B9X6_SALT1	0.21	899	871	995	992	1379	1241	1256	1478	1164	1024	1627	1600	799	900	1207	1176	1201	1336	881	1022	1249
tr|A0A0F6AXM9|A0A0F6AXM9_SALT1 Preprotein translocase subunit YajC OS=Salmonella typhimurium (strain 14028s / SGSC 2262) GN=yajC PE=4 SV=1	>tr|A0A0F6AXM9|A0A0F6AXM9_SALT1	0.21	60	42	51	53	49	36	66	37	58	59	49	78	35	68	59	49	47	41	61	59	55
tr|A0A0F6BAY3|A0A0F6BAY3_SALT1 Aspartate carbamoyltransferase OS=Salmonella typhimurium (strain 14028s / SGSC 2262) GN=pyrB PE=3 SV=1	>tr|A0A0F6BAY3|A0A0F6BAY3_SALT1	0.21	48	40	43	45	63	43	52	58	49	61	79	66	58	55	47	66	81	53	47	45	71
tr|A0A0F6BA84|A0A0F6BA84_SALT1 Putative stress-response protein OS=Salmonella typhimurium (strain 14028s / SGSC 2262) GN=yjbJ PE=3 SV=1	>tr|A0A0F6BA84|A0A0F6BA84_SALT1	0.21	48	52	58	52	33	45	45	47	38	59	78	75	45	43	43	62	62	59	61	56	62
tr|A0A0F6B0N5|A0A0F6B0N5_SALT1 Arginine N-succinyltransferase OS=Salmonella typhimurium (strain 14028s / SGSC 2262) GN=astA PE=3 SV=1	>tr|A0A0F6B0N5|A0A0F6B0N5_SALT1	0.21	46	33	47	50	56	51	44	50	58	44	63	54	23	29	60	45	56	53	45	45	58
tr|A0A0F6B0R2|A0A0F6B0R2_SALT1 Phosphofructokinase OS=Salmonella typhimurium (strain 14028s / SGSC 2262) GN=pfkB PE=3 SV=1	>tr|A0A0F6B0R2|A0A0F6B0R2_SALT1	0.21	52	54	49	53	35	45	41	49	56	57	25	24	38	49	57	54	51	47	56	53	46
tr|A0A0F6BAT4|A0A0F6BAT4_SALT1 Inorganic pyrophosphatase OS=Salmonella typhimurium (strain 14028s / SGSC 2262) GN=ppa PE=3 SV=1	>tr|A0A0F6BAT4|A0A0F6BAT4_SALT1	0.21	39	29	37	55	46	28	44	34	35	46	55	63	35	39	40	50	39	35	43	42	36
tr|A0A0F6B2A4|A0A0F6B2A4_SALT1 D-amino acid dehydrogenase OS=Salmonella typhimurium (strain 14028s / SGSC 2262) GN=dadA PE=3 SV=1	>tr|A0A0F6B2A4|A0A0F6B2A4_SALT1	0.21	45	55	51	36	40	58	49	41	42	36	50	34	48	47	35	29	30	35	35	40	28
tr|A0A0F6B7U7|A0A0F6B7U7_SALT1 Peptidoglycan synthetase OS=Salmonella typhimurium (strain 14028s / SGSC 2262) GN=mrcA PE=4 SV=1	>tr|A0A0F6B7U7|A0A0F6B7U7_SALT1	0.21	46	52	50	35	39	43	54	29	37	27	34	40	39	45	32	30	27	36	39	39	30
tr|A0A0F6B4V4|A0A0F6B4V4_SALT1 Chaperone protein HscA OS=Salmonella typhimurium (strain 14028s / SGSC 2262) GN=hscA PE=3 SV=1	>tr|A0A0F6B4V4|A0A0F6B4V4_SALT1	0.21	31	40	42	36	34	33	38	31	27	29	41	39	58	39	36	30	27	24	34	33	27
tr|A0A0F6B7A6|A0A0F6B7A6_SALT1 Putative ABC transporter ATP-binding protein YhbG OS=Salmonella typhimurium (strain 14028s / SGSC 2262) GN=yhbG PE=4 SV=1	>tr|A0A0F6B7A6|A0A0F6B7A6_SALT1	0.21	28	23	23	33	34	31	30	45	34	34	50	43	20	30	38	36	37	40	36	31	39
tr|A0A0F6AXG6|A0A0F6AXG6_SALT1 DNA restriction enzyme OS=Salmonella typhimurium (strain 14028s / SGSC 2262) GN=res PE=4 SV=1	>tr|A0A0F6AXG6|A0A0F6AXG6_SALT1	0.21	28	27	32	29	28	49	43	37	35	34	28	31	38	33	39	26	30	35	25	30	18
tr|A0A0F6B0L2|A0A0F6B0L2_SALT1 MltA-interacting protein A OS=Salmonella typhimurium (strain 14028s / SGSC 2262) GN=mipA PE=4 SV=1	>tr|A0A0F6B0L2|A0A0F6B0L2_SALT1	0.21	33	23	29	37	46	27	29	30	38	38	29	26	19	34	29	38	43	28	38	35	41
tr|A0A0F6B619|A0A0F6B619_SALT1 Sulfite reductase [NADPH] flavoprotein alpha-component OS=Salmonella typhimurium (strain 14028s / SGSC 2262) GN=cysJ PE=3 SV=1	>tr|A0A0F6B619|A0A0F6B619_SALT1	0.21	23	26	27	24	41	45	37	35	25	26	38	29	23	41	36	28	27	39	32	31	29
tr|A0A0F6B4D5|A0A0F6B4D5_SALT1 Fatty acid oxidation complex subunit alpha OS=Salmonella typhimurium (strain 14028s / SGSC 2262) GN=fadJ PE=3 SV=1	>tr|A0A0F6B4D5|A0A0F6B4D5_SALT1	0.21	28	38	30	33	25	49	35	39	38	27	36	33	31	41	30	21	34	29	36	22	22
tr|A0A0F6B839|A0A0F6B839_SALT1 Signal recognition particle receptor FtsY OS=Salmonella typhimurium (strain 14028s / SGSC 2262) GN=ftsY PE=3 SV=1	>tr|A0A0F6B839|A0A0F6B839_SALT1	0.21	32	26	29	36	51	29	30	29	32	27	23	26	38	44	28	33	32	27	27	26	30
tr|A0A0F6B8D6|A0A0F6B8D6_SALT1 Major cold shock protein OS=Salmonella typhimurium (strain 14028s / SGSC 2262) GN=cspA PE=4 SV=1	>tr|A0A0F6B8D6|A0A0F6B8D6_SALT1	0.21	20	21	24	30	32	22	27	32	32	27	35	31	17	28	34	39	41	32	26	35	36
tr|A0A0F6B682|A0A0F6B682_SALT1 Fused phosphoenolpyruvate-protein phosphotransferase PtsP/GAF domain-containing protein OS=Salmonella typhimurium (strain 14028s / SGSC 2262) GN=ptsP PE=3 SV=1	>tr|A0A0F6B682|A0A0F6B682_SALT1	0.21	34	37	26	35	29	36	27	26	36	30	19	21	31	44	32	23	21	27	35	28	27
tr|A0A0F6B961|A0A0F6B961_SALT1 Uncharacterized protein OS=Salmonella typhimurium (strain 14028s / SGSC 2262) GN=yifE PE=4 SV=1	>tr|A0A0F6B961|A0A0F6B961_SALT1	0.21	27	24	26	26	21	22	25	22	26	28	40	43	25	23	24	31	31	33	32	25	30
tr|A0A0F6AZ95|A0A0F6AZ95_SALT1 Translation initiation factor IF-1 OS=Salmonella typhimurium (strain 14028s / SGSC 2262) GN=infA PE=3 SV=1	>tr|A0A0F6AZ95|A0A0F6AZ95_SALT1	0.21	20	22	25	30	21	26	33	20	23	22	21	26	33	39	24	25	26	35	36	28	34
tr|A0A0F6AZC1|A0A0F6AZC1_SALT1 Putative cytoplasmic protein OS=Salmonella typhimurium (strain 14028s / SGSC 2262) GN=ycaO PE=4 SV=1	>tr|A0A0F6AZC1|A0A0F6AZC1_SALT1	0.21	27	37	32	21	28	29	26	25	25	21	21	22	39	30	23	23	18	27	23	25	18
tr|A0A0F6AX50|A0A0F6AX50_SALT1 Methionine import ATP-binding protein MetN OS=Salmonella typhimurium (strain 14028s / SGSC 2262) GN=metN PE=3 SV=1	>tr|A0A0F6AX50|A0A0F6AX50_SALT1	0.21	30	25	29	29	30	25	23	26	22	28	10	15	29	24	30	23	22	26	23	25	20
tr|A0A0F6B179|A0A0F6B179_SALT1 NAD(P) transhydrogenase subunit beta OS=Salmonella typhimurium (strain 14028s / SGSC 2262) GN=pntB PE=3 SV=1	>tr|A0A0F6B179|A0A0F6B179_SALT1	0.21	27	31	31	29	27	29	30	24	28	26	11	15	26	20	28	21	23	25	30	24	19
tr|A0A0F6B967|A0A0F6B967_SALT1 Branched-chain-amino-acid aminotransferase OS=Salmonella typhimurium (strain 14028s / SGSC 2262) GN=ilvE PE=3 SV=1	>tr|A0A0F6B967|A0A0F6B967_SALT1	0.21	18	17	19	22	24	22	19	31	16	28	30	18	24	23	23	25	35	26	26	24	25
tr|A0A0F6B5J1|A0A0F6B5J1_SALT1 L-2-hydroxyglutarate oxidase LhgO OS=Salmonella typhimurium (strain 14028s / SGSC 2262) GN=ygaF PE=3 SV=1	>tr|A0A0F6B5J1|A0A0F6B5J1_SALT1	0.21	21	35	28	22	21	30	27	23	24	27	24	26	16	20	28	19	17	18	24	18	19
tr|A0A0F6B1Z4|A0A0F6B1Z4_SALT1 Orotidine 5'-phosphate decarboxylase OS=Salmonella typhimurium (strain 14028s / SGSC 2262) GN=pyrF PE=3 SV=1	>tr|A0A0F6B1Z4|A0A0F6B1Z4_SALT1	0.21	24	21	27	25	25	22	27	20	31	25	11	16	26	24	22	29	19	27	31	30	19
tr|A0A0F6B578|A0A0F6B578_SALT1 Autonomous glycyl radical cofactor OS=Salmonella typhimurium (strain 14028s / SGSC 2262) GN=yfiD PE=3 SV=1	>tr|A0A0F6B578|A0A0F6B578_SALT1	0.21	24	25	20	16	20	19	23	13	21	24	23	25	25	28	23	28	37	25	29	23	26
tr|A0A0F6B069|A0A0F6B069_SALT1 Putative cytoplasmic protein OS=Salmonella typhimurium (strain 14028s / SGSC 2262) GN=ycfD PE=4 SV=1	>tr|A0A0F6B069|A0A0F6B069_SALT1	0.21	31	24	28	28	23	24	24	25	16	30	14	14	24	20	23	24	28	20	21	19	23
tr|A0A0F6B838|A0A0F6B838_SALT1 Cell division protein FtsE OS=Salmonella typhimurium (strain 14028s / SGSC 2262) GN=ftsE PE=4 SV=1	>tr|A0A0F6B838|A0A0F6B838_SALT1	0.21	24	28	24	24	17	23	24	24	24	34	14	19	19	32	21	22	18	20	29	29	20
tr|A0A0F6BAT7|A0A0F6BAT7_SALT1 UDP-N-acetylmuramate--L-alanyl-gamma-D-glutamyl-meso-2,6-diaminoheptandioate ligase OS=Salmonella typhimurium (strain 14028s / SGSC 2262) GN=mpl PE=3 SV=1	>tr|A0A0F6BAT7|A0A0F6BAT7_SALT1	0.21	18	17	18	14	23	22	20	28	26	22	29	20	23	13	20	19	24	29	17	22	18
tr|A0A0F6B8Z1|A0A0F6B8Z1_SALT1 Cytochrome c-type protein OS=Salmonella typhimurium (strain 14028s / SGSC 2262) GN=torC PE=3 SV=1	>tr|A0A0F6B8Z1|A0A0F6B8Z1_SALT1	0.21	19	28	15	25	15	23	28	19	21	22	26	29	25	15	21	21	27	25	22	18	16
tr|A0A0F6AZA4|A0A0F6AZA4_SALT1 DNA translocase FtsK OS=Salmonella typhimurium (strain 14028s / SGSC 2262) GN=ftsK PE=3 SV=1	>tr|A0A0F6AZA4|A0A0F6AZA4_SALT1	0.21	19	20	27	19	29	18	22	16	30	20	20	14	23	25	20	16	19	18	14	18	20
tr|A0A0F6AZN1|A0A0F6AZN1_SALT1 Endopeptidase La OS=Salmonella typhimurium (strain 14028s / SGSC 2262) GN=lonH PE=3 SV=1	>tr|A0A0F6AZN1|A0A0F6AZN1_SALT1	0.21	24	23	27	21	26	22	21	23	22	12	24	20	20	16	15	14	17	20	18	23	14
tr|A0A0F6B466|A0A0F6B466_SALT1 NADH-quinone oxidoreductase subunit B OS=Salmonella typhimurium (strain 14028s / SGSC 2262) GN=nuoB PE=3 SV=1	>tr|A0A0F6B466|A0A0F6B466_SALT1	0.21	18	17	27	19	20	18	12	15	21	24	15	15	19	28	24	19	17	19	14	18	19
tr|A0A0F6B476|A0A0F6B476_SALT1 UPF0304 protein YfbU OS=Salmonella typhimurium (strain 14028s / SGSC 2262) GN=yfbU PE=3 SV=1	>tr|A0A0F6B476|A0A0F6B476_SALT1	0.21	20	16	16	18	22	19	18	17	27	19	25	18	14	24	17	21	31	19	19	21	26
tr|A0A0F6B0W6|A0A0F6B0W6_SALT1 Cysteine desulfurase activator complex subunit SufD OS=Salmonella typhimurium (strain 14028s / SGSC 2262) GN=sufD PE=4 SV=1	>tr|A0A0F6B0W6|A0A0F6B0W6_SALT1	0.21	25	23	19	18	17	22	20	19	20	17	8	13	26	16	22	22	22	19	21	20	19
tr|A0A0F6AYU4|A0A0F6AYU4_SALT1 Biotin synthase OS=Salmonella typhimurium (strain 14028s / SGSC 2262) GN=bioB PE=3 SV=1	>tr|A0A0F6AYU4|A0A0F6AYU4_SALT1	0.21	20	23	26	22	21	19	21	26	13	22	14	15	25	19	22	17	17	21	14	18	13
tr|A0A0F6B9K4|A0A0F6B9K4_SALT1 Protein FdhE OS=Salmonella typhimurium (strain 14028s / SGSC 2262) GN=fdhE PE=3 SV=1	>tr|A0A0F6B9K4|A0A0F6B9K4_SALT1	0.21	21	21	24	14	21	22	25	13	17	18	20	18	28	22	22	14	16	16	18	23	13
tr|A0A0F6B820|A0A0F6B820_SALT1 sn-glycerol-3-phosphate import ATP-binding protein UgpC OS=Salmonella typhimurium (strain 14028s / SGSC 2262) GN=ugpC PE=3 SV=1	>tr|A0A0F6B820|A0A0F6B820_SALT1	0.21	20	19	17	18	13	19	22	20	14	24	14	12	20	25	16	19	18	26	25	22	23
tr|A0A0F6B5Y3|A0A0F6B5Y3_SALT1 Putative nucleoside-diphosphate-sugar epimerase OS=Salmonella typhimurium (strain 14028s / SGSC 2262) GN=STM14_3516 PE=4 SV=1	>tr|A0A0F6B5Y3|A0A0F6B5Y3_SALT1	0.21	26	27	19	24	16	22	18	22	16	20	14	14	14	19	21	21	13	15	24	18	20
tr|A0A0F6BAS3|A0A0F6BAS3_SALT1 Putative transcriptional regulator OS=Salmonella typhimurium (strain 14028s / SGSC 2262) GN=ytfJ PE=4 SV=1	>tr|A0A0F6BAS3|A0A0F6BAS3_SALT1	0.21	19	26	17	22	14	15	19	11	19	21	18	27	18	21	18	21	19	14	21	15	20
tr|A0A0F6B281|A0A0F6B281_SALT1 Peptidyl-tRNA hydrolase OS=Salmonella typhimurium (strain 14028s / SGSC 2262) GN=pth PE=1 SV=1	>tr|A0A0F6B281|A0A0F6B281_SALT1	0.21	25	20	12	25	20	20	23	15	13	19	13	18	20	20	18	19	14	16	20	21	20
tr|A0A0F6B7V3|A0A0F6B7V3_SALT1 33 kDa chaperonin OS=Salmonella typhimurium (strain 14028s / SGSC 2262) GN=hslO PE=3 SV=1	>tr|A0A0F6B7V3|A0A0F6B7V3_SALT1	0.21	17	19	17	15	28	20	19	21	23	14	15	15	18	23	21	21	22	18	14	25	12
tr|A0A0F6B8L5|A0A0F6B8L5_SALT1 Lipopolysaccharide-alpha-1, 3-D-galactosyltransferase OS=Salmonella typhimurium (strain 14028s / SGSC 2262) GN=rfaI PE=4 SV=1	>tr|A0A0F6B8L5|A0A0F6B8L5_SALT1	0.21	20	16	14	23	21	24	16	23	21	19	16	16	8	19	22	14	15	19	18	20	19
tr|A0A0F6B4Y0|A0A0F6B4Y0_SALT1 Nitrogen regulatory protein P-II 1 OS=Salmonella typhimurium (strain 14028s / SGSC 2262) GN=glnB PE=3 SV=1	>tr|A0A0F6B4Y0|A0A0F6B4Y0_SALT1	0.21	23	22	21	16	18	17	19	16	20	21	11	13	28	21	20	17	12	15	20	19	17
tr|A0A0F6B136|A0A0F6B136_SALT1 Transcriptional regulator SlyA OS=Salmonella typhimurium (strain 14028s / SGSC 2262) GN=slyA PE=3 SV=1	>tr|A0A0F6B136|A0A0F6B136_SALT1	0.21	13	21	19	19	11	13	16	19	16	20	20	26	14	12	18	21	19	18	16	23	21
tr|A0A0F6B494|A0A0F6B494_SALT1 Putative sugar nucleotide epimerase OS=Salmonella typhimurium (strain 14028s / SGSC 2262) GN=yfcH PE=4 SV=1	>tr|A0A0F6B494|A0A0F6B494_SALT1	0.21	13	13	15	19	20	17	15	20	19	18	25	16	12	17	21	22	25	20	14	16	23
tr|A0A0F6B923|A0A0F6B923_SALT1 Phosphate import ATP-binding protein PstB OS=Salmonella typhimurium (strain 14028s / SGSC 2262) GN=pstB PE=3 SV=1	>tr|A0A0F6B923|A0A0F6B923_SALT1	0.21	12	15	14	17	19	20	17	17	17	23	26	20	13	19	14	22	15	14	13	17	23
tr|A0A0F6AWM5|A0A0F6AWM5_SALT1 Ribosomal RNA small subunit methyltransferase A OS=Salmonella typhimurium (strain 14028s / SGSC 2262) GN=ksgA PE=3 SV=1	>tr|A0A0F6AWM5|A0A0F6AWM5_SALT1	0.21	15	18	19	17	18	20	20	17	21	16	5	14	16	22	20	22	15	20	18	17	15
tr|A0A0F6B9D9|A0A0F6B9D9_SALT1 Probable protein kinase UbiB OS=Salmonella typhimurium (strain 14028s / SGSC 2262) GN=ubiB PE=3 SV=1	>tr|A0A0F6B9D9|A0A0F6B9D9_SALT1	0.21	15	17	18	20	13	22	20	17	17	14	18	24	26	17	15	13	14	16	16	15	13
tr|A0A0F6B3D5|A0A0F6B3D5_SALT1 Mannosyl transferase OS=Salmonella typhimurium (strain 14028s / SGSC 2262) GN=rfbU PE=4 SV=1	>tr|A0A0F6B3D5|A0A0F6B3D5_SALT1	0.21	22	12	15	15	17	17	15	22	15	15	23	11	15	19	12	23	17	17	16	18	20
tr|A0A0F6B1V4|A0A0F6B1V4_SALT1 Putative aldo/keto reductase OS=Salmonella typhimurium (strain 14028s / SGSC 2262) GN=STM14_2023 PE=4 SV=1	>tr|A0A0F6B1V4|A0A0F6B1V4_SALT1	0.21	20	22	20	18	15	15	22	15	16	15	14	11	23	22	15	21	12	19	21	16	13
tr|A0A0F6B4Z1|A0A0F6B4Z1_SALT1 N-acetylmuramic acid 6-phosphate etherase OS=Salmonella typhimurium (strain 14028s / SGSC 2262) GN=murQ PE=2 SV=1	>tr|A0A0F6B4Z1|A0A0F6B4Z1_SALT1	0.21	17	24	23	17	18	20	18	20	14	15	15	14	25	15	21	15	11	15	16	16	16
tr|A0A0F6B6A8|A0A0F6B6A8_SALT1 Acetyl-CoA acetyltransferase OS=Salmonella typhimurium (strain 14028s / SGSC 2262) GN=yqeF PE=3 SV=1	>tr|A0A0F6B6A8|A0A0F6B6A8_SALT1	0.21	20	18	17	20	17	20	22	15	16	17	10	13	23	16	12	15	22	19	19	15	12
tr|A0A0F6B6W7|A0A0F6B6W7_SALT1 UPF0441 protein YgiB OS=Salmonella typhimurium (strain 14028s / SGSC 2262) GN=ygiB PE=3 SV=1	>tr|A0A0F6B6W7|A0A0F6B6W7_SALT1	0.21	16	19	18	15	14	22	20	18	18	11	16	19	24	16	19	18	22	14	9	13	17
tr|A0A0F6B5P9|A0A0F6B5P9_SALT1 Arabinose 5-phosphate isomerase OS=Salmonella typhimurium (strain 14028s / SGSC 2262) GN=gutQ PE=3 SV=1	>tr|A0A0F6B5P9|A0A0F6B5P9_SALT1	0.21	18	15	20	14	20	21	13	13	14	19	11	19	9	12	18	16	22	16	20	16	17
tr|A0A0F6B834|A0A0F6B834_SALT1 High-affinity branched-chain amino acid transporter OS=Salmonella typhimurium (strain 14028s / SGSC 2262) GN=livJ PE=4 SV=1	>tr|A0A0F6B834|A0A0F6B834_SALT1	0.21	21	15	24	13	15	14	23	14	17	13	14	15	16	15	16	13	15	17	22	20	14
tr|A0A0F6AYQ3|A0A0F6AYQ3_SALT1 Cell division coordinator CpoB OS=Salmonella typhimurium (strain 14028s / SGSC 2262) GN=ybgF PE=3 SV=1	>tr|A0A0F6AYQ3|A0A0F6AYQ3_SALT1	0.21	17	20	21	14	12	12	15	16	21	19	16	11	15	11	16	16	21	20	13	12	19
tr|A0A0F6B6L3|A0A0F6B6L3_SALT1 tRNA (guanine-N(7)-)-methyltransferase OS=Salmonella typhimurium (strain 14028s / SGSC 2262) GN=trmB PE=3 SV=1	>tr|A0A0F6B6L3|A0A0F6B6L3_SALT1	0.21	17	11	12	17	19	12	13	17	15	20	21	14	12	15	17	14	12	15	23	18	14
tr|A0A0F6AXY8|A0A0F6AXY8_SALT1 Short chain dehydrogenase OS=Salmonella typhimurium (strain 14028s / SGSC 2262) GN=ybbO PE=4 SV=1	>tr|A0A0F6AXY8|A0A0F6AXY8_SALT1	0.21	19	17	17	16	14	17	17	18	19	14	10	9	17	22	13	11	15	23	17	18	15
tr|A0A0F6B7Z8|A0A0F6B7Z8_SALT1 Glycogen debranching enzyme OS=Salmonella typhimurium (strain 14028s / SGSC 2262) GN=glgX PE=3 SV=1	>tr|A0A0F6B7Z8|A0A0F6B7Z8_SALT1	0.21	10	20	13	18	18	19	11	20	15	17	20	16	12	18	18	11	16	12	11	16	14
tr|A0A0F6B038|A0A0F6B038_SALT1 Putative metallodependent hydrolase OS=Salmonella typhimurium (strain 14028s / SGSC 2262) GN=ycfH PE=4 SV=1	>tr|A0A0F6B038|A0A0F6B038_SALT1	0.21	16	13	14	17	18	16	9	11	17	14	16	11	10	11	19	19	15	14	14	13	14
tr|A0A0F6BAM2|A0A0F6BAM2_SALT1 N-acetylmuramoyl-l-alanine amidase II OS=Salmonella typhimurium (strain 14028s / SGSC 2262) GN=amiB PE=4 SV=1	>tr|A0A0F6BAM2|A0A0F6BAM2_SALT1	0.21	11	11	15	14	18	16	16	10	14	13	11	12	10	19	12	10	16	12	19	16	13
tr|A0A0F6B8M2|A0A0F6B8M2_SALT1 3-deoxy-D-manno-octulosonic-acid transferase OS=Salmonella typhimurium (strain 14028s / SGSC 2262) GN=kdtA PE=4 SV=1	>tr|A0A0F6B8M2|A0A0F6B8M2_SALT1	0.21	18	15	17	20	16	13	15	10	16	12	9	12	13	12	18	11	15	13	18	15	13
tr|A0A0F6AWS6|A0A0F6AWS6_SALT1 UDP-3-O-acyl-N-acetylglucosamine deacetylase OS=Salmonella typhimurium (strain 14028s / SGSC 2262) GN=lpxC PE=3 SV=1	>tr|A0A0F6AWS6|A0A0F6AWS6_SALT1	0.21	12	12	18	14	13	11	13	18	15	21	10	12	11	11	15	17	14	16	18	16	13
tr|A0A0F6AY01|A0A0F6AY01_SALT1 DNA-binding transcriptional repressor AllR OS=Salmonella typhimurium (strain 14028s / SGSC 2262) GN=allR PE=4 SV=1	>tr|A0A0F6AY01|A0A0F6AY01_SALT1	0.21	14	20	16	13	16	10	13	10	11	14	11	16	15	20	12	13	12	12	13	17	16
tr|A0A0F6B808|A0A0F6B808_SALT1 Putative dehydrogenase OS=Salmonella typhimurium (strain 14028s / SGSC 2262) GN=yhhX PE=4 SV=1	>tr|A0A0F6B808|A0A0F6B808_SALT1	0.21	14	17	16	13	16	15	8	17	11	16	14	11	15	12	12	8	15	16	12	11	19
tr|A0A0F6AYT9|A0A0F6AYT9_SALT1 Formimidoylglutamase OS=Salmonella typhimurium (strain 14028s / SGSC 2262) GN=hutG PE=3 SV=1	>tr|A0A0F6AYT9|A0A0F6AYT9_SALT1	0.21	19	15	14	14	12	17	13	18	10	13	11	8	15	10	14	12	15	12	13	10	17
tr|A0A0F6B9B2|A0A0F6B9B2_SALT1 Flavin mononucleotide phosphatase OS=Salmonella typhimurium (strain 14028s / SGSC 2262) GN=yigB PE=4 SV=1	>tr|A0A0F6B9B2|A0A0F6B9B2_SALT1	0.21	11	13	13	10	16	14	17	11	9	12	11	16	11	19	16	16	12	15	18	13	12
tr|A0A0F6B4B4|A0A0F6B4B4_SALT1 tRNA pseudouridine synthase A OS=Salmonella typhimurium (strain 14028s / SGSC 2262) GN=truA PE=3 SV=1	>tr|A0A0F6B4B4|A0A0F6B4B4_SALT1	0.21	12	15	11	16	13	20	11	15	14	15	10	8	16	12	12	19	12	16	14	13	16
tr|A0A0F6B256|A0A0F6B256_SALT1 Nitrate reductase 1 beta subunit OS=Salmonella typhimurium (strain 14028s / SGSC 2262) GN=narH PE=4 SV=1	>tr|A0A0F6B256|A0A0F6B256_SALT1	0.21	11	12	14	11	11	11	9	12	20	15	14	11	15	11	17	15	14	12	17	12	17
tr|A0A0F6B2X7|A0A0F6B2X7_SALT1 Cytosine-specific methyltransferase OS=Salmonella typhimurium (strain 14028s / SGSC 2262) GN=dcm PE=3 SV=1	>tr|A0A0F6B2X7|A0A0F6B2X7_SALT1	0.21	16	10	17	15	11	17	13	15	13	14	15	9	14	6	16	12	13	11	12	13	10
tr|A0A0F6B9G9|A0A0F6B9G9_SALT1 Der GTPase-activating protein YihI OS=Salmonella typhimurium (strain 14028s / SGSC 2262) GN=yihI PE=3 SV=1	>tr|A0A0F6B9G9|A0A0F6B9G9_SALT1	0.21	11	16	11	13	12	10	13	11	11	10	15	21	17	14	12	11	12	12	16	12	14
tr|A0A0F6BAE8|A0A0F6BAE8_SALT1 Proline/glycine betaine transporter OS=Salmonella typhimurium (strain 14028s / SGSC 2262) GN=proP PE=4 SV=1	>tr|A0A0F6BAE8|A0A0F6BAE8_SALT1	0.21	13	12	9	11	15	16	15	14	13	16	14	18	10	7	13	11	16	14	10	12	12
tr|A0A0F6BAM1|A0A0F6BAM1_SALT1 Putative ATPase OS=Salmonella typhimurium (strain 14028s / SGSC 2262) GN=yjeE PE=4 SV=1	>tr|A0A0F6BAM1|A0A0F6BAM1_SALT1	0.21	13	12	12	13	17	9	14	12	12	12	16	8	18	16	16	14	10	11	11	15	17
tr|A0A0F6B806|A0A0F6B806_SALT1 Gluconate operon transcriptional repressor OS=Salmonella typhimurium (strain 14028s / SGSC 2262) GN=gntR PE=4 SV=1	>tr|A0A0F6B806|A0A0F6B806_SALT1	0.21	16	9	12	11	10	10	14	12	15	10	16	9	9	15	11	12	14	12	12	13	7
sp|D0ZKX9|RSEP_SALT1 Regulator of sigma-E protease RseP OS=Salmonella typhimurium (strain 14028s / SGSC 2262) GN=rsep PE=3 SV=1	>sp|D0ZKX9|RSEP_SALT1	0.21	7	12	10	11	7	7	6	12	11	8	11	7	12	9	12	10	11	12	13	12	11
tr|A0A0F6B066|A0A0F6B066_SALT1 Spermidine/putrescine import ATP-binding protein PotA OS=Salmonella typhimurium (strain 14028s / SGSC 2262) GN=potA PE=3 SV=1	>tr|A0A0F6B066|A0A0F6B066_SALT1	0.21	9	9	14	12	9	11	11	14	7	10	5	9	11	12	10	9	9	12	13	9	10
tr|A0A0F6AZS7|A0A0F6AZS7_SALT1 Putative periplasmic protein OS=Salmonella typhimurium (strain 14028s / SGSC 2262) GN=STM14_1259 PE=4 SV=1	>tr|A0A0F6AZS7|A0A0F6AZS7_SALT1	0.21	10	10	13	12	8	11	10	10	7	6	11	11	12	11	8	9	12	6	10	14	8
tr|A0A0F6B4S8|A0A0F6B4S8_SALT1 Putative cytoplasmic protein OS=Salmonella typhimurium (strain 14028s / SGSC 2262) GN=yfgJ PE=4 SV=1	>tr|A0A0F6B4S8|A0A0F6B4S8_SALT1	0.21	11	9	7	7	7	9	7	9	8	7	11	11	10	11	7	9	12	12	10	13	10
tr|A0A0F6B3I4|A0A0F6B3I4_SALT1 DNA-binding transcriptional regulator BaeR OS=Salmonella typhimurium (strain 14028s / SGSC 2262) GN=baeR PE=4 SV=1	>tr|A0A0F6B3I4|A0A0F6B3I4_SALT1	0.21	7	10	6	9	8	12	10	11	9	8	6	6	8	5	8	8	10	9	6	10	9
tr|A0A0F6B6A2|A0A0F6B6A2_SALT1 Putative racemase OS=Salmonella typhimurium (strain 14028s / SGSC 2262) GN=ygeA PE=3 SV=1	>tr|A0A0F6B6A2|A0A0F6B6A2_SALT1	0.21	7	7	9	10	7	7	9	10	9	5	10	8	8	8	10	8	8	8	7	14	11
tr|A0A0F6B6V1|A0A0F6B6V1_SALT1 1-acyl-sn-glycerol-3-phosphate acyltransferase OS=Salmonella typhimurium (strain 14028s / SGSC 2262) GN=plsC PE=3 SV=1	>tr|A0A0F6B6V1|A0A0F6B6V1_SALT1	0.21	9	10	6	12	8	7	7	7	7	7	9	6	6	8	10	6	8	7	8	11	7
tr|A0A0F6B1F0|A0A0F6B1F0_SALT1 Putative regulatory protein OS=Salmonella typhimurium (strain 14028s / SGSC 2262) GN=STM14_1860 PE=4 SV=1	>tr|A0A0F6B1F0|A0A0F6B1F0_SALT1	0.21	6	6	6	7	8	6	12	9	6	9	9	9	8	7	7	9	11	10	8	7	10
tr|A0A0F6B998|A0A0F6B998_SALT1 Uroporphyrinogen-III synthase OS=Salmonella typhimurium (strain 14028s / SGSC 2262) GN=hemD PE=4 SV=1	>tr|A0A0F6B998|A0A0F6B998_SALT1	0.21	7	8	6	5	5	4	5	6	5	6	8	6	8	7	7	6	5	7	8	5	4
tr|A0A0F6B4I6|A0A0F6B4I6_SALT1 Glutamine amidotransferase OS=Salmonella typhimurium (strain 14028s / SGSC 2262) GN=yfeJ PE=4 SV=1	>tr|A0A0F6B4I6|A0A0F6B4I6_SALT1	0.21	6	5	6	6	7	6	6	7	5	5	5	4	4	5	5	4	8	8	5	7	4
tr|A0A0F6BAE6|A0A0F6BAE6_SALT1 Uncharacterized protein OS=Salmonella typhimurium (strain 14028s / SGSC 2262) GN=phnA PE=4 SV=1	>tr|A0A0F6BAE6|A0A0F6BAE6_SALT1	0.21	6	6	5	5	6	5	5	4	4	3	5	6	6	7	7	6	6	6	4	5	4
tr|A0A0F6AYT7|A0A0F6AYT7_SALT1 Putative pectinesterase OS=Salmonella typhimurium (strain 14028s / SGSC 2262) GN=ybhC PE=4 SV=1	>tr|A0A0F6AYT7|A0A0F6AYT7_SALT1	0.22	72	56	66	57	56	51	55	39	57	71	19	38	58	69	65	62	55	50	61	56	65
tr|A0A0F6B9P0|A0A0F6B9P0_SALT1 ATP-dependent 6-phosphofructokinase OS=Salmonella typhimurium (strain 14028s / SGSC 2262) GN=pfkA PE=3 SV=1	>tr|A0A0F6B9P0|A0A0F6B9P0_SALT1	0.22	38	34	56	54	51	63	59	75	55	63	94	61	43	44	53	56	63	52	55	60	57
tr|A0A0F6B7L7|A0A0F6B7L7_SALT1 50S ribosomal protein L15 OS=Salmonella typhimurium (strain 14028s / SGSC 2262) GN=rplO PE=3 SV=1	>tr|A0A0F6B7L7|A0A0F6B7L7_SALT1	0.22	49	50	53	57	75	52	34	50	58	53	26	40	33	66	46	53	54	41	55	62	56
tr|A0A0F6B7W4|A0A0F6B7W4_SALT1 Ferrous iron transport protein B OS=Salmonella typhimurium (strain 14028s / SGSC 2262) GN=feoB PE=3 SV=1	>tr|A0A0F6B7W4|A0A0F6B7W4_SALT1	0.22	37	42	38	32	32	40	44	53	50	52	46	45	58	46	36	34	29	30	40	34	23
tr|A0A0F6B770|A0A0F6B770_SALT1 Ribosome-binding factor A OS=Salmonella typhimurium (strain 14028s / SGSC 2262) GN=rbfA PE=3 SV=1	>tr|A0A0F6B770|A0A0F6B770_SALT1	0.22	30	32	39	27	42	52	28	36	25	33	35	18	29	41	30	43	34	34	39	32	43
tr|A0A0F6AZR9|A0A0F6AZR9_SALT1 4-hydroxyphenylacetate catabolism OS=Salmonella typhimurium (strain 14028s / SGSC 2262) GN=hpaE PE=3 SV=1	>tr|A0A0F6AZR9|A0A0F6AZR9_SALT1	0.22	34	25	35	32	32	37	36	31	40	37	25	42	34	27	30	24	23	22	23	20	21
tr|A0A0F6AYX7|A0A0F6AYX7_SALT1 Uncharacterized protein OS=Salmonella typhimurium (strain 14028s / SGSC 2262) GN=ybiB PE=4 SV=1	>tr|A0A0F6AYX7|A0A0F6AYX7_SALT1	0.22	34	23	28	23	21	35	36	29	29	32	16	12	28	25	31	25	24	30	30	27	28
tr|A0A0F6B5G0|A0A0F6B5G0_SALT1 DNA helicase OS=Salmonella typhimurium (strain 14028s / SGSC 2262) GN=STM14_3334 PE=4 SV=1	>tr|A0A0F6B5G0|A0A0F6B5G0_SALT1	0.22	28	22	23	24	40	29	27	31	26	27	33	27	34	20	22	21	31	34	21	21	18
tr|A0A0F6B934|A0A0F6B934_SALT1 ATP synthase epsilon chain OS=Salmonella typhimurium (strain 14028s / SGSC 2262) GN=atpC PE=3 SV=1	>tr|A0A0F6B934|A0A0F6B934_SALT1	0.22	23	16	19	29	26	29	30	20	37	25	24	27	18	18	30	24	35	25	34	29	24
tr|A0A0F6B0V0|A0A0F6B0V0_SALT1 3-dehydroquinate dehydratase OS=Salmonella typhimurium (strain 14028s / SGSC 2262) GN=aroD PE=3 SV=1	>tr|A0A0F6B0V0|A0A0F6B0V0_SALT1	0.22	32	35	25	29	30	23	22	18	26	23	23	19	31	35	32	28	16	20	19	29	24
tr|A0A0F6B7X3|A0A0F6B7X3_SALT1 4-alpha-glucanotransferase OS=Salmonella typhimurium (strain 14028s / SGSC 2262) GN=malQ PE=3 SV=1	>tr|A0A0F6B7X3|A0A0F6B7X3_SALT1	0.22	31	36	26	21	28	29	22	23	25	23	13	22	30	28	23	22	17	30	28	23	19
tr|A0A0F6B123|A0A0F6B123_SALT1 Superoxide dismutase OS=Salmonella typhimurium (strain 14028s / SGSC 2262) GN=sodB PE=3 SV=1	>tr|A0A0F6B123|A0A0F6B123_SALT1	0.22	22	37	16	22	20	19	26	27	17	23	14	28	30	27	28	21	21	22	25	23	22
tr|A0A0F6B9G7|A0A0F6B9G7_SALT1 Probable GTP-binding protein EngB OS=Salmonella typhimurium (strain 14028s / SGSC 2262) GN=yihA PE=3 SV=1	>tr|A0A0F6B9G7|A0A0F6B9G7_SALT1	0.22	19	24	24	26	27	20	31	22	25	26	14	21	38	24	22	23	29	33	22	33	21
tr|A0A0F6B701|A0A0F6B701_SALT1 Putrescine aminotransferase OS=Salmonella typhimurium (strain 14028s / SGSC 2262) GN=oat PE=3 SV=1	>tr|A0A0F6B701|A0A0F6B701_SALT1	0.22	21	27	21	20	25	28	24	33	33	20	29	19	19	24	25	21	21	26	22	20	12
tr|A0A0F6BB81|A0A0F6BB81_SALT1 Putative glucosamine-fructose-6-phosphate aminotransferase OS=Salmonella typhimurium (strain 14028s / SGSC 2262) GN=STM14_5453 PE=4 SV=1	>tr|A0A0F6BB81|A0A0F6BB81_SALT1	0.22	31	29	23	25	31	29	20	19	34	22	21	21	29	29	23	16	17	15	20	23	22
tr|A0A0F6BB47|A0A0F6BB47_SALT1 Isoaspartyl dipeptidase OS=Salmonella typhimurium (strain 14028s / SGSC 2262) GN=iadA PE=3 SV=1	>tr|A0A0F6BB47|A0A0F6BB47_SALT1	0.22	25	31	28	21	14	30	30	29	22	21	21	20	18	27	23	17	17	22	18	25	32
tr|A0A0F6AX17|A0A0F6AX17_SALT1 Bifunctional uridylyltransferase/uridylyl-removing enzyme OS=Salmonella typhimurium (strain 14028s / SGSC 2262) GN=glnD PE=3 SV=1	>tr|A0A0F6AX17|A0A0F6AX17_SALT1	0.22	17	20	16	24	21	30	16	27	24	24	35	19	18	22	21	22	28	20	26	22	18
tr|A0A0F6AWV9|A0A0F6AWV9_SALT1 4-hydroxythreonine-4-phosphate dehydrogenase 2 OS=Salmonella typhimurium (strain 14028s / SGSC 2262) GN=pdxA_2 PE=3 SV=1	>tr|A0A0F6AWV9|A0A0F6AWV9_SALT1	0.22	22	19	30	24	15	29	25	23	21	17	16	20	21	25	34	21	19	20	28	24	17
tr|A0A0F6B0W5|A0A0F6B0W5_SALT1 Cysteine desulfurase ATPase component OS=Salmonella typhimurium (strain 14028s / SGSC 2262) GN=sufC PE=4 SV=1	>tr|A0A0F6B0W5|A0A0F6B0W5_SALT1	0.22	22	20	20	25	33	19	21	17	24	26	20	27	12	29	21	15	19	24	22	18	25
tr|A0A0F6B222|A0A0F6B222_SALT1 Putative cytoplasmic protein OS=Salmonella typhimurium (strain 14028s / SGSC 2262) GN=yciE PE=4 SV=1	>tr|A0A0F6B222|A0A0F6B222_SALT1	0.22	18	17	19	21	21	10	16	23	19	24	26	24	20	15	21	23	28	23	24	30	27
tr|A0A0F6AYH7|A0A0F6AYH7_SALT1 N-acetylglucosamine-6-phosphate deacetylase OS=Salmonella typhimurium (strain 14028s / SGSC 2262) GN=nagA PE=3 SV=1	>tr|A0A0F6AYH7|A0A0F6AYH7_SALT1	0.22	21	21	28	15	24	29	24	25	23	20	20	27	31	18	23	13	14	16	23	18	23
tr|A0A0F6B1T5|A0A0F6B1T5_SALT1 ATP-dependent RNA helicase DbpA OS=Salmonella typhimurium (strain 14028s / SGSC 2262) GN=dbpA PE=3 SV=1	>tr|A0A0F6B1T5|A0A0F6B1T5_SALT1	0.22	24	17	23	26	17	23	26	19	22	24	19	15	21	17	32	21	16	18	28	22	14
tr|A0A0F6B353|A0A0F6B353_SALT1 AMP nucleosidase OS=Salmonella typhimurium (strain 14028s / SGSC 2262) GN=amn PE=3 SV=1	>tr|A0A0F6B353|A0A0F6B353_SALT1	0.22	16	18	26	14	20	19	15	23	31	19	29	20	13	20	19	17	17	21	19	20	18
tr|A0A0F6B257|A0A0F6B257_SALT1 Nitrate reductase 1 alpha subunit OS=Salmonella typhimurium (strain 14028s / SGSC 2262) GN=narG PE=3 SV=1	>tr|A0A0F6B257|A0A0F6B257_SALT1	0.22	18	21	21	20	23	20	21	28	14	15	20	8	23	22	23	22	13	21	22	16	17
tr|A0A0F6AWY0|A0A0F6AWY0_SALT1 3-methyl-2-oxobutanoate hydroxymethyltransferase OS=Salmonella typhimurium (strain 14028s / SGSC 2262) GN=panB PE=3 SV=1	>tr|A0A0F6AWY0|A0A0F6AWY0_SALT1	0.22	25	21	23	19	22	19	21	16	23	22	8	13	14	21	23	23	23	21	23	16	20
tr|A0A0F6B444|A0A0F6B444_SALT1 1,4-dihydroxy-2-naphthoyl-CoA synthase OS=Salmonella typhimurium (strain 14028s / SGSC 2262) GN=menB PE=3 SV=1	>tr|A0A0F6B444|A0A0F6B444_SALT1	0.22	20	14	13	22	23	17	18	22	24	20	15	14	16	16	21	26	30	23	22	18	19
tr|A0A0F6AZ70|A0A0F6AZ70_SALT1 L-threonine aldolase OS=Salmonella typhimurium (strain 14028s / SGSC 2262) GN=ltaA PE=4 SV=1	>tr|A0A0F6AZ70|A0A0F6AZ70_SALT1	0.22	14	25	23	19	12	22	18	24	16	17	15	9	19	18	22	19	18	20	19	25	16
tr|A0A0F6BB74|A0A0F6BB74_SALT1 Methyl-accepting chemotaxis protein I OS=Salmonella typhimurium (strain 14028s / SGSC 2262) GN=tsr PE=4 SV=1	>tr|A0A0F6BB74|A0A0F6BB74_SALT1	0.22	19	21	22	21	25	18	21	16	18	16	13	12	28	23	16	22	16	17	17	15	23
tr|A0A0F6AY18|A0A0F6AY18_SALT1 N5-carboxyaminoimidazole ribonucleotide synthase OS=Salmonella typhimurium (strain 14028s / SGSC 2262) GN=purK PE=3 SV=1	>tr|A0A0F6AY18|A0A0F6AY18_SALT1	0.22	15	16	23	15	17	21	12	20	20	18	26	22	11	22	20	18	24	18	18	14	16
tr|A0A0F6AYC7|A0A0F6AYC7_SALT1 Lipoyl synthase OS=Salmonella typhimurium (strain 14028s / SGSC 2262) GN=lipA PE=3 SV=1	>tr|A0A0F6AYC7|A0A0F6AYC7_SALT1	0.22	26	20	22	17	16	22	13	17	14	17	16	15	21	19	8	14	19	18	18	18	15
tr|A0A0F6B3J4|A0A0F6B3J4_SALT1 Probable lipid kinase YegS OS=Salmonella typhimurium (strain 14028s / SGSC 2262) GN=yegS PE=3 SV=1	>tr|A0A0F6B3J4|A0A0F6B3J4_SALT1	0.22	21	22	21	18	15	23	18	14	17	17	11	9	23	20	22	14	14	18	24	21	19
tr|A0A0F6B3E3|A0A0F6B3E3_SALT1 dTDP-4-dehydrorhamnose 3,5-epimerase OS=Salmonella typhimurium (strain 14028s / SGSC 2262) GN=rfbC PE=3 SV=1	>tr|A0A0F6B3E3|A0A0F6B3E3_SALT1	0.22	18	21	21	19	20	15	13	13	16	15	13	22	19	28	17	18	22	14	19	16	15
tr|A0A0F6B7A5|A0A0F6B7A5_SALT1 Lipopolysaccharide export system protein LptA OS=Salmonella typhimurium (strain 14028s / SGSC 2262) GN=yhbN PE=3 SV=1	>tr|A0A0F6B7A5|A0A0F6B7A5_SALT1	0.22	20	17	23	13	16	12	13	16	13	15	20	22	20	15	15	12	12	17	21	17	21
tr|A0A0F6B7A3|A0A0F6B7A3_SALT1 3-deoxy-D-manno-octulosonate 8-phosphate phosphatase KdsC OS=Salmonella typhimurium (strain 14028s / SGSC 2262) GN=yrbI PE=3 SV=1	>tr|A0A0F6B7A3|A0A0F6B7A3_SALT1	0.22	20	22	18	21	16	21	14	13	15	13	11	13	23	24	16	15	14	15	16	17	14
tr|A0A0F6B3E5|A0A0F6B3E5_SALT1 dTDP-4-dehydrorhamnose reductase OS=Salmonella typhimurium (strain 14028s / SGSC 2262) GN=rfbD PE=3 SV=1	>tr|A0A0F6B3E5|A0A0F6B3E5_SALT1	0.22	15	15	18	22	18	19	14	12	20	21	10	20	13	14	14	17	10	18	16	19	15
tr|A0A0F6B2M8|A0A0F6B2M8_SALT1 Probable transcriptional regulatory protein YebC OS=Salmonella typhimurium (strain 14028s / SGSC 2262) GN=yebC PE=3 SV=1	>tr|A0A0F6B2M8|A0A0F6B2M8_SALT1	0.22	14	23	19	17	12	17	12	14	15	17	13	9	15	22	16	16	16	12	19	17	21
tr|A0A0F6B218|A0A0F6B218_SALT1 Tryptophan synthase beta chain OS=Salmonella typhimurium (strain 14028s / SGSC 2262) GN=trpB PE=3 SV=1	>tr|A0A0F6B218|A0A0F6B218_SALT1	0.22	14	15	18	14	15	16	19	13	13	20	20	20	21	9	17	11	18	13	13	14	12
tr|A0A0F6B8L9|A0A0F6B8L9_SALT1 Glucosyltransferase I OS=Salmonella typhimurium (strain 14028s / SGSC 2262) GN=rfaG PE=4 SV=1	>tr|A0A0F6B8L9|A0A0F6B8L9_SALT1	0.22	23	16	15	23	18	12	20	16	20	16	13	12	13	11	14	13	17	14	14	16	14
tr|A0A0F6B4W1|A0A0F6B4W1_SALT1 tRNA (cytidine/uridine-2'-O-)-methyltransferase TrmJ OS=Salmonella typhimurium (strain 14028s / SGSC 2262) GN=trmJ PE=4 SV=1	>tr|A0A0F6B4W1|A0A0F6B4W1_SALT1	0.22	15	14	12	15	16	14	18	17	13	18	9	13	21	9	13	21	14	12	16	17	16
tr|A0A0F6BAB7|A0A0F6BAB7_SALT1 Putative glutathione S-transferase OS=Salmonella typhimurium (strain 14028s / SGSC 2262) GN=STM14_5130 PE=3 SV=1	>tr|A0A0F6BAB7|A0A0F6BAB7_SALT1	0.22	16	10	13	11	13	13	13	15	13	16	16	20	14	12	8	22	15	13	17	15	19
tr|A0A0F6B8F9|A0A0F6B8F9_SALT1 Transcriptional repressor OS=Salmonella typhimurium (strain 14028s / SGSC 2262) GN=yiaJ PE=4 SV=1	>tr|A0A0F6B8F9|A0A0F6B8F9_SALT1	0.22	17	15	13	10	18	13	17	16	10	12	16	13	14	15	15	12	19	16	8	14	9
tr|A0A0F6B6L1|A0A0F6B6L1_SALT1 Uncharacterized protein OS=Salmonella typhimurium (strain 14028s / SGSC 2262) GN=yggN PE=4 SV=1	>tr|A0A0F6B6L1|A0A0F6B6L1_SALT1	0.22	13	16	15	13	11	17	15	7	19	12	13	14	20	15	12	12	10	16	19	14	15
tr|A0A0F6B3Z6|A0A0F6B3Z6_SALT1 FAD:protein FMN transferase OS=Salmonella typhimurium (strain 14028s / SGSC 2262) GN=apbE PE=3 SV=1	>tr|A0A0F6B3Z6|A0A0F6B3Z6_SALT1	0.22	14	10	13	15	14	9	12	15	11	21	16	16	11	11	14	11	16	18	11	16	11
tr|A0A0F6B7U1|A0A0F6B7U1_SALT1 Shikimate kinase 1 OS=Salmonella typhimurium (strain 14028s / SGSC 2262) GN=aroK PE=3 SV=1	>tr|A0A0F6B7U1|A0A0F6B7U1_SALT1	0.22	13	11	16	12	17	8	17	14	18	11	10	15	20	12	13	13	15	12	9	15	13
tr|A0A0F6B1G6|A0A0F6B1G6_SALT1 Putative coiled-coil protein OS=Salmonella typhimurium (strain 14028s / SGSC 2262) GN=STM14_1877 PE=4 SV=1	>tr|A0A0F6B1G6|A0A0F6B1G6_SALT1	0.22	14	15	15	16	16	17	15	20	11	12	13	13	12	15	13	12	6	12	13	12	9
tr|A0A0F6B8W8|A0A0F6B8W8_SALT1 D-serine dehydratase OS=Salmonella typhimurium (strain 14028s / SGSC 2262) GN=dsdA PE=3 SV=1	>tr|A0A0F6B8W8|A0A0F6B8W8_SALT1	0.22	12	13	13	16	13	15	15	12	17	8	15	9	15	15	12	10	10	8	12	9	14
tr|A0A0F6B2B6|A0A0F6B2B6_SALT1 Uncharacterized protein OS=Salmonella typhimurium (strain 14028s / SGSC 2262) GN=ycgM PE=4 SV=1	>tr|A0A0F6B2B6|A0A0F6B2B6_SALT1	0.22	14	16	14	13	13	14	18	15	12	10	6	8	16	12	16	10	11	10	14	14	14
tr|A0A0F6B4X5|A0A0F6B4X5_SALT1 Flavohemoprotein OS=Salmonella typhimurium (strain 14028s / SGSC 2262) GN=hmpA PE=3 SV=1	>tr|A0A0F6B4X5|A0A0F6B4X5_SALT1	0.22	11	16	12	12	9	13	11	12	10	15	10	7	12	8	15	10	10	15	16	16	13
tr|A0A0F6B212|A0A0F6B212_SALT1 Pseudouridine synthase OS=Salmonella typhimurium (strain 14028s / SGSC 2262) GN=yciL PE=3 SV=1	>tr|A0A0F6B212|A0A0F6B212_SALT1	0.22	10	12	10	10	14	12	13	12	19	12	13	11	9	16	9	11	12	11	11	7	11
tr|A0A0F6AXU4|A0A0F6AXU4_SALT1 Acyl-CoA thioesterase II OS=Salmonella typhimurium (strain 14028s / SGSC 2262) GN=tesB PE=4 SV=1	>tr|A0A0F6AXU4|A0A0F6AXU4_SALT1	0.22	9	7	11	9	12	10	13	12	9	13	16	11	12	9	10	12	15	17	12	10	13
tr|A0A0F6BB80|A0A0F6BB80_SALT1 Putative PTS permease OS=Salmonella typhimurium (strain 14028s / SGSC 2262) GN=STM14_5452 PE=4 SV=1	>tr|A0A0F6BB80|A0A0F6BB80_SALT1	0.22	13	8	12	13	10	19	12	15	11	12	10	15	11	13	12	10	13	16	10	15	9
tr|A0A0F6B722|A0A0F6B722_SALT1 Putative transcriptional regulator OS=Salmonella typhimurium (strain 14028s / SGSC 2262) GN=yhaJ PE=4 SV=1	>tr|A0A0F6B722|A0A0F6B722_SALT1	0.22	15	11	11	14	9	12	13	8	15	11	15	13	6	8	10	13	11	12	17	11	12
tr|A0A0F6B2L4|A0A0F6B2L4_SALT1 DNA-binding transcriptional regulator HexR OS=Salmonella typhimurium (strain 14028s / SGSC 2262) GN=yebK PE=4 SV=1	>tr|A0A0F6B2L4|A0A0F6B2L4_SALT1	0.22	13	11	12	14	7	13	10	11	9	14	8	7	11	17	11	10	12	12	13	10	14
tr|A0A0F6B6E3|A0A0F6B6E3_SALT1 UPF0267 protein YqfB OS=Salmonella typhimurium (strain 14028s / SGSC 2262) GN=yqfB PE=3 SV=1	>tr|A0A0F6B6E3|A0A0F6B6E3_SALT1	0.22	13	9	7	11	12	10	12	9	13	12	10	12	17	10	11	9	13	8	7	14	13
sp|D0ZHS9|SPVB_SALT1 Mono(ADP-ribosyl)transferase SpvB OS=Salmonella typhimurium (strain 14028s / SGSC 2262) GN=spvB PE=3 SV=1	>sp|D0ZHS9|SPVB_SALT1	0.22	10	9	10	14	12	10	10	10	14	14	10	5	11	6	12	11	10	10	9	11	10
tr|A0A0F6B1Z9|A0A0F6B1Z9_SALT1 GTP cyclohydrolase-2 OS=Salmonella typhimurium (strain 14028s / SGSC 2262) GN=ribA PE=3 SV=1	>tr|A0A0F6B1Z9|A0A0F6B1Z9_SALT1	0.22	9	11	8	8	11	9	13	9	9	11	16	15	10	9	9	8	10	9	8	9	11
tr|A0A0F6B1W6|A0A0F6B1W6_SALT1 Putative ATPase OS=Salmonella typhimurium (strain 14028s / SGSC 2262) GN=ycjX PE=4 SV=1	>tr|A0A0F6B1W6|A0A0F6B1W6_SALT1	0.22	10	7	10	11	7	10	14	9	9	11	13	14	11	8	10	6	10	8	12	9	9
tr|A0A0F6AYC4|A0A0F6AYC4_SALT1 Putative hydrolase OS=Salmonella typhimurium (strain 14028s / SGSC 2262) GN=ybeM PE=4 SV=1	>tr|A0A0F6AYC4|A0A0F6AYC4_SALT1	0.22	9	14	7	9	9	9	13	12	9	11	9	8	10	16	9	10	9	8	11	10	8
tr|A0A0F6B0T6|A0A0F6B0T6_SALT1 Phospho-2-dehydro-3-deoxyheptonate aldolase OS=Salmonella typhimurium (strain 14028s / SGSC 2262) GN=aroH PE=3 SV=1	>tr|A0A0F6B0T6|A0A0F6B0T6_SALT1	0.22	10	12	14	9	8	13	9	12	8	10	10	5	9	8	8	8	11	9	10	8	8
tr|A0A0F6AYE0|A0A0F6AYE0_SALT1 Ribosomal silencing factor RsfS OS=Salmonella typhimurium (strain 14028s / SGSC 2262) GN=ybeB PE=3 SV=1	>tr|A0A0F6AYE0|A0A0F6AYE0_SALT1	0.22	8	7	9	7	7	7	13	9	9	12	8	9	6	8	9	12	12	9	12	9	10
tr|A0A0F6B9T3|A0A0F6B9T3_SALT1 Cystathionine gamma-synthase OS=Salmonella typhimurium (strain 14028s / SGSC 2262) GN=metB PE=3 SV=1	>tr|A0A0F6B9T3|A0A0F6B9T3_SALT1	0.22	9	7	9	9	8	8	10	7	8	5	5	9	10	6	8	9	11	9	5	7	11
tr|A0A0F6B0W0|A0A0F6B0W0_SALT1 1,4-dihydroxy-2-naphthoyl-CoA hydrolase OS=Salmonella typhimurium (strain 14028s / SGSC 2262) GN=menI PE=3 SV=1	>tr|A0A0F6B0W0|A0A0F6B0W0_SALT1	0.22	8	7	8	7	8	10	7	6	10	6	9	11	8	8	9	6	12	7	6	7	6
tr|A0A0F6B127|A0A0F6B127_SALT1 Lactoylglutathione lyase OS=Salmonella typhimurium (strain 14028s / SGSC 2262) GN=gloA PE=3 SV=1	>tr|A0A0F6B127|A0A0F6B127_SALT1	0.22	4	8	7	7	7	7	6	5	5	6	8	7	8	10	6	5	4	8	8	6	8
tr|A0A0F6AWB9|A0A0F6AWB9_SALT1 Homoserine kinase OS=Salmonella typhimurium (strain 14028s / SGSC 2262) GN=thrB PE=3 SV=1	>tr|A0A0F6AWB9|A0A0F6AWB9_SALT1	0.22	6	5	7	7	5	6	5	8	6	5	9	6	6	4	7	8	5	5	4	7	6
tr|A0A0F6AYP9|A0A0F6AYP9_SALT1 Colicin uptake protein TolR OS=Salmonella typhimurium (strain 14028s / SGSC 2262) GN=tolR PE=3 SV=1	>tr|A0A0F6AYP9|A0A0F6AYP9_SALT1	0.22	6	8	5	6	6	6	6	5	5	4	4	5	9	5	7	4	4	6	5	6	7
tr|A0A0F6BAM5|A0A0F6BAM5_SALT1 RNA-binding protein Hfq OS=Salmonella typhimurium (strain 14028s / SGSC 2262) GN=hfq PE=3 SV=1	>tr|A0A0F6BAM5|A0A0F6BAM5_SALT1	0.23	55	55	65	87	82	61	69	71	63	75	98	121	48	56	61	76	66	67	69	81	73
tr|A0A0F6B5N2|A0A0F6B5N2_SALT1 Carbon storage regulator OS=Salmonella typhimurium (strain 14028s / SGSC 2262) GN=csrA PE=3 SV=1	>tr|A0A0F6B5N2|A0A0F6B5N2_SALT1	0.23	78	47	90	48	49	64	86	54	64	68	58	86	40	60	73	57	55	86	76	83	57
tr|A0A0F6AX22|A0A0F6AX22_SALT1 Uridylate kinase OS=Salmonella typhimurium (strain 14028s / SGSC 2262) GN=pyrH PE=3 SV=1	>tr|A0A0F6AX22|A0A0F6AX22_SALT1	0.23	54	59	54	53	52	68	69	50	42	49	50	105	53	66	49	54	44	51	59	53	46
tr|A0A0F6AWA9|A0A0F6AWA9_SALT1 Conjugative transfer: surface exclusion OS=Salmonella typhimurium (strain 14028s / SGSC 2262) GN=traT PE=4 SV=1	>tr|A0A0F6AWA9|A0A0F6AWA9_SALT1	0.23	37	50	49	44	40	51	42	45	50	42	85	53	40	47	35	41	36	37	44	51	52
tr|A0A0F6AWY4|A0A0F6AWY4_SALT1 RNA polymerase-binding transcription factor DksA OS=Salmonella typhimurium (strain 14028s / SGSC 2262) GN=dksA PE=3 SV=1	>tr|A0A0F6AWY4|A0A0F6AWY4_SALT1	0.23	29	31	26	41	46	20	40	44	53	40	40	39	38	35	37	53	43	50	33	48	55
tr|A0A0F6AY98|A0A0F6AY98_SALT1 Alkyl hydroperoxide reductase F52a subunit OS=Salmonella typhimurium (strain 14028s / SGSC 2262) GN=ahpF PE=3 SV=1	>tr|A0A0F6AY98|A0A0F6AY98_SALT1	0.23	59	34	32	29	30	38	28	26	30	35	21	32	32	43	37	30	35	26	34	36	32
tr|A0A0F6B9T4|A0A0F6B9T4_SALT1 Bifunctional aspartate kinase II/homoserine dehydrogenase II OS=Salmonella typhimurium (strain 14028s / SGSC 2262) GN=metL PE=4 SV=1	>tr|A0A0F6B9T4|A0A0F6B9T4_SALT1	0.23	32	28	30	38	39	48	35	45	40	31	19	19	34	32	32	34	23	27	33	31	34
tr|A0A0F6AZ92|A0A0F6AZ92_SALT1 SlsA OS=Salmonella typhimurium (strain 14028s / SGSC 2262) GN=STM14_1072 PE=4 SV=1	>tr|A0A0F6AZ92|A0A0F6AZ92_SALT1	0.23	26	25	23	24	35	29	35	31	27	32	16	16	14	28	31	23	29	31	33	26	39
tr|A0A0F6BB84|A0A0F6BB84_SALT1 Phosphoglycerol transferase I OS=Salmonella typhimurium (strain 14028s / SGSC 2262) GN=mdoB PE=3 SV=1	>tr|A0A0F6BB84|A0A0F6BB84_SALT1	0.23	34	41	29	28	40	28	32	30	22	25	18	16	26	26	22	29	22	26	33	25	28
tr|A0A0F6B8X5|A0A0F6B8X5_SALT1 Small heat shock protein IbpB OS=Salmonella typhimurium (strain 14028s / SGSC 2262) GN=ibpB PE=3 SV=1	>tr|A0A0F6B8X5|A0A0F6B8X5_SALT1	0.23	32	25	31	42	33	29	27	27	25	24	21	24	29	29	15	26	21	19	29	20	18
tr|A0A0F6AWS0|A0A0F6AWS0_SALT1 UDP-N-acetylglucosamine--N-acetylmuramyl-(pentapeptide) pyrophosphoryl-undecaprenol N-acetylglucosamine transferase OS=Salmonella typhimurium (strain 14028s / SGSC 2262) GN=murG PE=3 SV=1	>tr|A0A0F6AWS0|A0A0F6AWS0_SALT1	0.23	30	19	28	35	22	21	26	18	30	22	13	19	26	26	35	29	27	25	31	35	27
tr|A0A0F6B8A4|A0A0F6B8A4_SALT1 Putative inner membrane protein OS=Salmonella typhimurium (strain 14028s / SGSC 2262) GN=yhjU PE=4 SV=1	>tr|A0A0F6B8A4|A0A0F6B8A4_SALT1	0.23	21	16	19	27	27	24	27	27	25	29	33	33	16	18	29	29	38	31	29	19	20
tr|A0A0F6B696|A0A0F6B696_SALT1 Bifunctional protein Aas OS=Salmonella typhimurium (strain 14028s / SGSC 2262) GN=aas PE=3 SV=1	>tr|A0A0F6B696|A0A0F6B696_SALT1	0.23	19	28	33	26	39	33	25	22	29	25	19	16	26	28	29	21	22	19	32	21	24
tr|A0A0F6B044|A0A0F6B044_SALT1 Penicillin-binding protein activator LpoB OS=Salmonella typhimurium (strain 14028s / SGSC 2262) GN=ycfM PE=3 SV=1	>tr|A0A0F6B044|A0A0F6B044_SALT1	0.23	28	41	32	26	21	24	22	20	22	25	15	19	29	33	25	21	23	22	29	25	28
tr|A0A0F6BA76|A0A0F6BA76_SALT1 Maltose regulon periplasmic protein OS=Salmonella typhimurium (strain 14028s / SGSC 2262) GN=malM PE=4 SV=1	>tr|A0A0F6BA76|A0A0F6BA76_SALT1	0.23	30	30	28	29	23	24	23	26	23	21	14	14	26	26	22	18	16	18	33	27	27
tr|A0A0F6B4Q8|A0A0F6B4Q8_SALT1 Exopolyphosphatase OS=Salmonella typhimurium (strain 14028s / SGSC 2262) GN=ppx PE=3 SV=1	>tr|A0A0F6B4Q8|A0A0F6B4Q8_SALT1	0.23	22	20	23	23	22	29	21	28	32	26	19	13	21	20	34	16	18	22	14	25	21
tr|A0A0F6B2C6|A0A0F6B2C6_SALT1 Putative outer membrane protein OS=Salmonella typhimurium (strain 14028s / SGSC 2262) GN=slp PE=4 SV=1	>tr|A0A0F6B2C6|A0A0F6B2C6_SALT1	0.23	24	30	21	24	23	17	23	26	22	27	10	14	20	32	24	28	22	20	30	23	26
tr|A0A0F6AXC3|A0A0F6AXC3_SALT1 Xanthine phosphoribosyltransferase OS=Salmonella typhimurium (strain 14028s / SGSC 2262) GN=gpt PE=3 SV=1	>tr|A0A0F6AXC3|A0A0F6AXC3_SALT1	0.23	17	17	15	20	23	14	22	20	21	28	34	27	23	25	22	28	29	25	22	20	32
tr|A0A0F6B125|A0A0F6B125_SALT1 Glutaredoxin OS=Salmonella typhimurium (strain 14028s / SGSC 2262) GN=ydhD PE=3 SV=1	>tr|A0A0F6B125|A0A0F6B125_SALT1	0.23	24	33	26	26	16	17	20	20	22	21	13	19	25	31	17	17	24	19	25	24	19
tr|A0A0F6B4V7|A0A0F6B4V7_SALT1 Iron-sulfur cluster assembly scaffold protein IscU OS=Salmonella typhimurium (strain 14028s / SGSC 2262) GN=nifU PE=3 SV=1	>tr|A0A0F6B4V7|A0A0F6B4V7_SALT1	0.23	18	27	30	26	25	19	28	16	19	19	18	11	23	26	16	22	18	15	20	20	19
tr|A0A0F6B401|A0A0F6B401_SALT1 Sensor histidine kinase RcsC OS=Salmonella typhimurium (strain 14028s / SGSC 2262) GN=rcsC PE=3 SV=1	>tr|A0A0F6B401|A0A0F6B401_SALT1	0.23	18	27	23	21	13	24	15	23	21	21	23	18	32	17	23	21	18	21	18	13	16
tr|A0A0F6AYD3|A0A0F6AYD3_SALT1 UPF0250 protein YbeD OS=Salmonella typhimurium (strain 14028s / SGSC 2262) GN=ybeD PE=3 SV=1	>tr|A0A0F6AYD3|A0A0F6AYD3_SALT1	0.23	23	23	23	13	13	17	20	15	23	16	18	22	30	27	20	21	19	23	17	15	16
tr|A0A0F6B9H2|A0A0F6B9H2_SALT1 Nitrogen regulation protein NR(I) OS=Salmonella typhimurium (strain 14028s / SGSC 2262) GN=glnG PE=4 SV=1	>tr|A0A0F6B9H2|A0A0F6B9H2_SALT1	0.23	19	21	25	18	18	20	20	15	22	23	34	26	21	23	18	16	17	18	13	16	17
tr|A0A0F6AWG8|A0A0F6AWG8_SALT1 30S ribosomal protein S20 OS=Salmonella typhimurium (strain 14028s / SGSC 2262) GN=rpsT PE=3 SV=1	>tr|A0A0F6AWG8|A0A0F6AWG8_SALT1	0.23	15	13	14	15	21	23	17	18	26	16	13	24	21	28	19	16	19	14	16	19	20
tr|A0A0F6B4I9|A0A0F6B4I9_SALT1 Cysteine synthase OS=Salmonella typhimurium (strain 14028s / SGSC 2262) GN=cysM PE=3 SV=1	>tr|A0A0F6B4I9|A0A0F6B4I9_SALT1	0.23	16	24	24	16	19	17	18	22	19	17	10	12	19	24	16	15	13	20	16	20	13
tr|A0A0F6BB32|A0A0F6BB32_SALT1 Putative inner membrane protein OS=Salmonella typhimurium (strain 14028s / SGSC 2262) GN=STM14_5404 PE=4 SV=1	>tr|A0A0F6BB32|A0A0F6BB32_SALT1	0.23	22	13	14	23	20	13	22	15	22	16	11	9	16	21	19	17	15	21	17	17	14
tr|A0A0F6BAS7|A0A0F6BAS7_SALT1 Peptide methionine sulfoxide reductase MsrA OS=Salmonella typhimurium (strain 14028s / SGSC 2262) GN=msrA PE=3 SV=1	>tr|A0A0F6BAS7|A0A0F6BAS7_SALT1	0.23	17	17	17	16	14	24	16	15	20	11	24	26	20	20	15	17	16	11	12	16	17
tr|A0A0F6BAL4|A0A0F6BAL4_SALT1 Uncharacterized protein OS=Salmonella typhimurium (strain 14028s / SGSC 2262) GN=yjeP PE=4 SV=1	>tr|A0A0F6BAL4|A0A0F6BAL4_SALT1	0.23	12	19	18	16	16	22	15	24	13	18	13	18	23	11	10	13	17	20	21	16	14
tr|A0A0F6B262|A0A0F6B262_SALT1 Transcriptional regulator NarL OS=Salmonella typhimurium (strain 14028s / SGSC 2262) GN=narL PE=4 SV=1	>tr|A0A0F6B262|A0A0F6B262_SALT1	0.23	12	20	17	13	11	13	12	15	16	16	11	26	21	19	15	16	17	14	16	19	20
tr|A0A0F6AXX7|A0A0F6AXX7_SALT1 Bifunctional UDP-sugar hydrolase/5'-nucleotidase periplasmic OS=Salmonella typhimurium (strain 14028s / SGSC 2262) GN=ushA PE=3 SV=1	>tr|A0A0F6AXX7|A0A0F6AXX7_SALT1	0.23	17	18	17	15	13	14	16	12	17	19	6	11	17	18	14	18	11	13	17	17	11
tr|A0A0F6AWN0|A0A0F6AWN0_SALT1 Co-chaperone protein DjlA OS=Salmonella typhimurium (strain 14028s / SGSC 2262) GN=djlA PE=3 SV=1	>tr|A0A0F6AWN0|A0A0F6AWN0_SALT1	0.23	17	14	13	13	12	13	13	13	13	20	21	16	14	11	17	10	17	12	22	16	12
tr|A0A0F6AWP9|A0A0F6AWP9_SALT1 3-isopropylmalate dehydrogenase OS=Salmonella typhimurium (strain 14028s / SGSC 2262) GN=leuB PE=3 SV=1	>tr|A0A0F6AWP9|A0A0F6AWP9_SALT1	0.23	17	17	18	17	11	17	12	11	12	17	11	6	12	17	17	16	16	16	13	19	16
tr|A0A0F6B532|A0A0F6B532_SALT1 Uncharacterized protein OS=Salmonella typhimurium (strain 14028s / SGSC 2262) GN=STM14_3193 PE=4 SV=1	>tr|A0A0F6B532|A0A0F6B532_SALT1	0.23	13	11	13	12	14	10	22	14	21	13	9	14	17	12	13	16	13	17	17	13	15
tr|A0A0F6B493|A0A0F6B493_SALT1 Putative glutathione S-transferase OS=Salmonella typhimurium (strain 14028s / SGSC 2262) GN=yfcG PE=4 SV=1	>tr|A0A0F6B493|A0A0F6B493_SALT1	0.23	12	10	15	13	11	9	18	12	13	17	11	16	18	13	12	16	22	14	10	13	15
tr|A0A0F6AWZ3|A0A0F6AWZ3_SALT1 Iron-hydroxamate transporter ATP-binding subunit OS=Salmonella typhimurium (strain 14028s / SGSC 2262) GN=fhuC PE=4 SV=1	>tr|A0A0F6AWZ3|A0A0F6AWZ3_SALT1	0.23	13	19	15	13	9	18	21	14	12	17	11	15	16	13	14	10	11	16	18	13	10
tr|A0A0F6B5Z9|A0A0F6B5Z9_SALT1 2-C-methyl-D-erythritol 4-phosphate cytidylyltransferase OS=Salmonella typhimurium (strain 14028s / SGSC 2262) GN=ispD PE=3 SV=1	>tr|A0A0F6B5Z9|A0A0F6B5Z9_SALT1	0.23	16	13	16	15	14	10	13	17	13	15	11	20	6	15	12	12	15	10	20	16	12
tr|A0A0F6B8Z9|A0A0F6B8Z9_SALT1 Sugar phosphatase OS=Salmonella typhimurium (strain 14028s / SGSC 2262) GN=yidA PE=4 SV=1	>tr|A0A0F6B8Z9|A0A0F6B8Z9_SALT1	0.23	14	19	13	15	15	16	15	11	15	14	6	7	19	12	16	14	11	14	12	16	16
tr|A0A0F6AZA6|A0A0F6AZA6_SALT1 Recombination factor protein RarA OS=Salmonella typhimurium (strain 14028s / SGSC 2262) GN=ycaJ PE=4 SV=1	>tr|A0A0F6AZA6|A0A0F6AZA6_SALT1	0.23	15	14	18	16	10	18	14	19	14	12	6	9	14	12	10	12	13	12	16	16	15
tr|A0A0F6AYA7|A0A0F6AYA7_SALT1 Regulator of nucleoside diphosphate kinase OS=Salmonella typhimurium (strain 14028s / SGSC 2262) GN=rnk PE=3 SV=1	>tr|A0A0F6AYA7|A0A0F6AYA7_SALT1	0.23	9	14	9	12	11	12	16	14	10	15	20	18	15	11	13	13	13	12	14	10	9
tr|A0A0F6AZW1|A0A0F6AZW1_SALT1 Putative dehydrogenase OS=Salmonella typhimurium (strain 14028s / SGSC 2262) GN=STM14_1296 PE=4 SV=1	>tr|A0A0F6AZW1|A0A0F6AZW1_SALT1	0.23	11	8	17	12	10	9	10	17	13	11	11	14	16	10	14	11	10	16	16	11	10
tr|A0A0F6B617|A0A0F6B617_SALT1 Phosphoadenosine phosphosulfate reductase OS=Salmonella typhimurium (strain 14028s / SGSC 2262) GN=cysH PE=3 SV=1	>tr|A0A0F6B617|A0A0F6B617_SALT1	0.23	13	13	11	11	16	15	15	12	13	10	9	8	17	10	13	14	8	16	17	10	10
tr|A0A0F6B6I7|A0A0F6B6I7_SALT1 Putative regulatory protein OS=Salmonella typhimurium (strain 14028s / SGSC 2262) GN=STM14_3727 PE=4 SV=1	>tr|A0A0F6B6I7|A0A0F6B6I7_SALT1	0.23	15	18	14	10	8	7	15	16	11	13	9	8	12	14	12	12	14	12	14	14	10
tr|A0A0F6B1C0|A0A0F6B1C0_SALT1 Competence damage-inducible protein A OS=Salmonella typhimurium (strain 14028s / SGSC 2262) GN=ydeJ PE=3 SV=1	>tr|A0A0F6B1C0|A0A0F6B1C0_SALT1	0.23	15	10	16	14	14	13	9	11	15	16	11	7	8	13	16	14	12	11	9	12	12
tr|A0A0F6B7W0|A0A0F6B7W0_SALT1 Transcription elongation factor GreB OS=Salmonella typhimurium (strain 14028s / SGSC 2262) GN=greB PE=3 SV=1	>tr|A0A0F6B7W0|A0A0F6B7W0_SALT1	0.23	13	9	13	13	12	11	15	6	14	10	9	7	10	13	10	15	13	12	10	12	16
tr|A0A0F6B3U2|A0A0F6B3U2_SALT1 Putative ABC transporter periplasmic binding protein OS=Salmonella typhimurium (strain 14028s / SGSC 2262) GN=yejA PE=4 SV=1	>tr|A0A0F6B3U2|A0A0F6B3U2_SALT1	0.23	9	8	14	9	9	14	13	12	13	10	9	11	14	12	16	6	9	14	9	13	13
tr|A0A0F6B7A7|A0A0F6B7A7_SALT1 RNA polymerase sigma-54 factor OS=Salmonella typhimurium (strain 14028s / SGSC 2262) GN=rpoN PE=3 SV=1	>tr|A0A0F6B7A7|A0A0F6B7A7_SALT1	0.23	11	9	12	10	11	17	9	13	13	8	10	8	16	13	11	12	10	12	8	9	9
tr|A0A0F6AWC1|A0A0F6AWC1_SALT1 UPF0246 protein YaaA OS=Salmonella typhimurium (strain 14028s / SGSC 2262) GN=yaaA PE=3 SV=1	>tr|A0A0F6AWC1|A0A0F6AWC1_SALT1	0.23	14	11	10	9	10	8	10	8	7	13	10	9	8	11	12	6	11	16	11	12	9
tr|A0A0F6BA73|A0A0F6BA73_SALT1 Maltose/maltodextrin import ATP-binding protein MalK OS=Salmonella typhimurium (strain 14028s / SGSC 2262) GN=malK PE=3 SV=1	>tr|A0A0F6BA73|A0A0F6BA73_SALT1	0.23	7	9	12	10	11	13	12	13	15	9	13	11	8	9	12	10	6	11	6	8	11
tr|A0A0F6B170|A0A0F6B170_SALT1 DNA-binding transcriptional regulator RstA OS=Salmonella typhimurium (strain 14028s / SGSC 2262) GN=rstA PE=4 SV=1	>tr|A0A0F6B170|A0A0F6B170_SALT1	0.23	12	10	6	7	10	8	9	11	12	8	9	7	12	9	13	13	11	10	8	15	14
tr|A0A0F6B7D0|A0A0F6B7D0_SALT1 HTH-type transcriptional repressor NanR OS=Salmonella typhimurium (strain 14028s / SGSC 2262) GN=yhcK PE=3 SV=1	>tr|A0A0F6B7D0|A0A0F6B7D0_SALT1	0.23	10	10	14	10	8	15	10	8	8	10	5	8	8	8	8	8	10	8	9	11	8
tr|A0A0F6B9B5|A0A0F6B9B5_SALT1 Magnesium transport protein CorA OS=Salmonella typhimurium (strain 14028s / SGSC 2262) GN=corA PE=3 SV=1	>tr|A0A0F6B9B5|A0A0F6B9B5_SALT1	0.23	8	9	11	11	9	7	12	8	11	9	8	6	10	11	6	10	8	14	8	9	8
tr|A0A0F6AWH7|A0A0F6AWH7_SALT1 Non-specific ribonucleoside hydrolase RihC OS=Salmonella typhimurium (strain 14028s / SGSC 2262) GN=rihC PE=3 SV=1	>tr|A0A0F6AWH7|A0A0F6AWH7_SALT1	0.23	11	9	6	9	7	11	8	7	12	9	9	8	11	10	12	7	9	7	13	7	7
tr|A0A0F6B432|A0A0F6B432_SALT1 Lipopolysaccharide core heptose(II)-phosphate phosphatase OS=Salmonella typhimurium (strain 14028s / SGSC 2262) GN=ais PE=3 SV=1	>tr|A0A0F6B432|A0A0F6B432_SALT1	0.23	9	11	9	10	7	12	12	6	12	7	6	9	10	9	10	8	5	8	8	12	7
tr|A0A0F6AZY7|A0A0F6AZY7_SALT1 Lipid A biosynthesis lauroyltransferase OS=Salmonella typhimurium (strain 14028s / SGSC 2262) GN=htrB PE=3 SV=1	>tr|A0A0F6AZY7|A0A0F6AZY7_SALT1	0.23	8	8	10	7	11	12	8	10	12	7	8	5	8	11	8	7	8	7	7	9	7
tr|A0A0F6B3Z2|A0A0F6B3Z2_SALT1 Ecotin OS=Salmonella typhimurium (strain 14028s / SGSC 2262) GN=eco PE=3 SV=1	>tr|A0A0F6B3Z2|A0A0F6B3Z2_SALT1	0.23	6	8	6	7	6	6	10	6	4	7	4	6	9	7	8	7	8	11	6	7	6
tr|A0A0F6B5Z8|A0A0F6B5Z8_SALT1 2-C-methyl-D-erythritol 2,4-cyclodiphosphate synthase OS=Salmonella typhimurium (strain 14028s / SGSC 2262) GN=ispF PE=3 SV=1	>tr|A0A0F6B5Z8|A0A0F6B5Z8_SALT1	0.23	7	7	6	5	5	6	8	5	8	5	9	8	8	8	8	6	9	6	10	6	5
tr|A0A0F6B3X6|A0A0F6B3X6_SALT1 Cytochrome c-type biogenesis protein OS=Salmonella typhimurium (strain 14028s / SGSC 2262) GN=ccmH_1 PE=3 SV=1	>tr|A0A0F6B3X6|A0A0F6B3X6_SALT1 (+1)	0.23	5	5	6	7	7	6	4	7	6	6	5	5	8	6	3	4	5	5	6	6	3
tr|A0A0F6B2V5|A0A0F6B2V5_SALT1 Flagellar motor switch protein FliG OS=Salmonella typhimurium (strain 14028s / SGSC 2262) GN=fliG PE=3 SV=1	>tr|A0A0F6B2V5|A0A0F6B2V5_SALT1	0.23	6	6	6	6	7	7	6	7	4	4	4	6	5	7	7	2	4	6	6	5	5
tr|A0A0F6AYA3|A0A0F6AYA3_SALT1 Putative universal stress protein OS=Salmonella typhimurium (strain 14028s / SGSC 2262) GN=ybdQ PE=3 SV=1	>tr|A0A0F6AYA3|A0A0F6AYA3_SALT1	0.24	85	46	62	63	55	51	64	50	62	60	60	102	103	48	59	57	64	56	67	73	58
tr|A0A0F6B031|A0A0F6B031_SALT1 3-ketoacyl-(Acyl-carrier-protein) reductase OS=Salmonella typhimurium (strain 14028s / SGSC 2262) GN=fabG PE=4 SV=1	>tr|A0A0F6B031|A0A0F6B031_SALT1	0.24	64	64	67	62	58	55	57	49	68	46	20	25	69	72	59	58	56	44	54	52	46
tr|A0A0F6AXR8|A0A0F6AXR8_SALT1 Cytochrome o ubiquinol oxidase subunit I OS=Salmonella typhimurium (strain 14028s / SGSC 2262) GN=cyoB PE=3 SV=1	>tr|A0A0F6AXR8|A0A0F6AXR8_SALT1	0.24	31	21	24	36	37	30	30	43	37	34	54	46	24	24	35	42	41	41	35	30	32
tr|A0A0F6BAY1|A0A0F6BAY1_SALT1 Putative translation initiation inhibitor OS=Salmonella typhimurium (strain 14028s / SGSC 2262) GN=yjgF PE=4 SV=1	>tr|A0A0F6BAY1|A0A0F6BAY1_SALT1	0.24	23	16	29	32	24	28	29	20	33	29	16	15	17	28	22	26	22	30	26	23	38
tr|A0A0F6AYA8|A0A0F6AYA8_SALT1 Ribonuclease I OS=Salmonella typhimurium (strain 14028s / SGSC 2262) GN=rna PE=3 SV=1	>tr|A0A0F6AYA8|A0A0F6AYA8_SALT1	0.24	24	19	20	24	34	25	24	22	26	33	13	16	32	24	25	29	19	24	23	28	15
tr|A0A0F6B8D4|A0A0F6B8D4_SALT1 Putative outer membrane lipoprotein OS=Salmonella typhimurium (strain 14028s / SGSC 2262) GN=yiaF PE=4 SV=1	>tr|A0A0F6B8D4|A0A0F6B8D4_SALT1	0.24	27	30	34	26	20	20	21	16	23	20	19	18	21	26	14	18	16	17	18	17	21
tr|A0A0F6B1Q0|A0A0F6B1Q0_SALT1 Putative transcriptional regulator OS=Salmonella typhimurium (strain 14028s / SGSC 2262) GN=ydcI PE=4 SV=1	>tr|A0A0F6B1Q0|A0A0F6B1Q0_SALT1	0.24	23	28	19	19	13	29	21	15	22	17	16	22	23	29	22	16	10	19	21	21	19
tr|A0A0F6B642|A0A0F6B642_SALT1 NADPH-dependent 7-cyano-7-deazaguanine reductase OS=Salmonella typhimurium (strain 14028s / SGSC 2262) GN=queF PE=3 SV=1	>tr|A0A0F6B642|A0A0F6B642_SALT1	0.24	19	24	22	26	29	19	13	20	26	22	16	14	16	31	19	23	17	18	14	20	19
tr|A0A0F6B0W4|A0A0F6B0W4_SALT1 Cysteine desulfurase activator complex subunit SufB OS=Salmonella typhimurium (strain 14028s / SGSC 2262) GN=sufB PE=4 SV=1	>tr|A0A0F6B0W4|A0A0F6B0W4_SALT1	0.24	21	19	32	12	20	17	26	17	19	20	21	13	27	21	22	16	17	22	18	16	15
tr|A0A0F6AYS5|A0A0F6AYS5_SALT1 Galactose-1-phosphate uridylyltransferase OS=Salmonella typhimurium (strain 14028s / SGSC 2262) GN=galT PE=3 SV=1	>tr|A0A0F6AYS5|A0A0F6AYS5_SALT1	0.24	17	19	21	20	18	19	19	11	13	16	14	8	25	18	13	14	16	12	19	18	14
tr|A0A0F6B131|A0A0F6B131_SALT1 Putative aldo/keto reductase OS=Salmonella typhimurium (strain 14028s / SGSC 2262) GN=ydhF PE=4 SV=1	>tr|A0A0F6B131|A0A0F6B131_SALT1	0.24	13	18	15	19	15	20	10	14	21	12	21	21	15	18	26	12	16	19	11	16	17
tr|A0A0F6BBD2|A0A0F6BBD2_SALT1 Transcriptional regulator OS=Salmonella typhimurium (strain 14028s / SGSC 2262) GN=rob PE=4 SV=1	>tr|A0A0F6BBD2|A0A0F6BBD2_SALT1	0.24	16	15	16	9	23	15	17	20	18	13	26	13	14	15	17	15	14	14	16	15	11
tr|A0A0F6B2S8|A0A0F6B2S8_SALT1 UvrABC system protein C OS=Salmonella typhimurium (strain 14028s / SGSC 2262) GN=uvrC PE=3 SV=1	>tr|A0A0F6B2S8|A0A0F6B2S8_SALT1	0.24	14	16	23	13	17	22	21	17	11	17	10	13	19	15	21	13	14	15	17	10	15
tr|A0A0F6B3U5|A0A0F6B3U5_SALT1 Putative ABC-type transport system ATPase component OS=Salmonella typhimurium (strain 14028s / SGSC 2262) GN=yejF PE=3 SV=1	>tr|A0A0F6B3U5|A0A0F6B3U5_SALT1	0.24	14	17	19	18	10	22	16	16	12	13	9	13	17	21	18	13	18	18	19	12	10
tr|A0A0F6AXW3|A0A0F6AXW3_SALT1 Adenine phosphoribosyltransferase OS=Salmonella typhimurium (strain 14028s / SGSC 2262) GN=apt PE=3 SV=1	>tr|A0A0F6AXW3|A0A0F6AXW3_SALT1	0.24	13	11	13	15	20	13	12	18	15	16	14	15	12	11	13	24	15	18	12	16	24
tr|A0A0F6B6E4|A0A0F6B6E4_SALT1 6-phospho-beta-glucosidase A OS=Salmonella typhimurium (strain 14028s / SGSC 2262) GN=bglA PE=3 SV=1	>tr|A0A0F6B6E4|A0A0F6B6E4_SALT1	0.24	14	14	12	14	17	17	16	12	15	14	8	7	19	21	14	14	14	11	12	13	14
tr|A0A0F6B969|A0A0F6B969_SALT1 L-threonine dehydratase OS=Salmonella typhimurium (strain 14028s / SGSC 2262) GN=ilvA PE=3 SV=1	>tr|A0A0F6B969|A0A0F6B969_SALT1	0.24	8	13	16	11	18	18	15	15	17	16	20	8	9	12	15	11	14	16	14	15	18
tr|A0A0F6BB16|A0A0F6BB16_SALT1 Putative restriction endonuclease OS=Salmonella typhimurium (strain 14028s / SGSC 2262) GN=STM14_5387 PE=4 SV=1	>tr|A0A0F6BB16|A0A0F6BB16_SALT1	0.24	13	13	13	10	17	15	15	15	14	16	11	11	11	24	15	13	14	14	7	16	17
tr|A0A0F6B654|A0A0F6B654_SALT1 L-fucose isomerase OS=Salmonella typhimurium (strain 14028s / SGSC 2262) GN=fucI PE=3 SV=1	>tr|A0A0F6B654|A0A0F6B654_SALT1	0.24	16	13	16	19	13	17	16	19	17	17	16	12	11	12	16	12	6	12	11	10	10
tr|A0A0F6B9C6|A0A0F6B9C6_SALT1 Putative sugar phosphatase OS=Salmonella typhimurium (strain 14028s / SGSC 2262) GN=yigL PE=4 SV=1	>tr|A0A0F6B9C6|A0A0F6B9C6_SALT1	0.24	14	13	13	15	14	12	12	15	15	26	9	8	14	14	13	16	16	15	16	16	15
tr|A0A0F6B956|A0A0F6B956_SALT1 Ribokinase OS=Salmonella typhimurium (strain 14028s / SGSC 2262) GN=rbsK PE=3 SV=1	>tr|A0A0F6B956|A0A0F6B956_SALT1	0.24	16	14	11	12	17	8	12	13	12	12	18	24	13	17	10	15	11	13	12	16	17
tr|A0A0F6B9H0|A0A0F6B9H0_SALT1 Coproporphyrinogen-III oxidase OS=Salmonella typhimurium (strain 14028s / SGSC 2262) GN=hemN PE=3 SV=1	>tr|A0A0F6B9H0|A0A0F6B9H0_SALT1	0.24	10	10	12	13	16	17	11	11	11	16	19	16	5	11	13	15	13	12	10	11	15
tr|A0A0F6B756|A0A0F6B756_SALT1 Putative transport protein OS=Salmonella typhimurium (strain 14028s / SGSC 2262) GN=yhbS PE=4 SV=1	>tr|A0A0F6B756|A0A0F6B756_SALT1	0.24	12	7	14	15	17	11	18	10	19	12	18	14	8	15	12	15	12	13	13	14	10
tr|A0A0F6B9W2|A0A0F6B9W2_SALT1 Argininosuccinate lyase OS=Salmonella typhimurium (strain 14028s / SGSC 2262) GN=argH PE=3 SV=1	>tr|A0A0F6B9W2|A0A0F6B9W2_SALT1	0.24	11	9	13	11	12	17	13	12	12	10	11	12	20	14	15	11	16	17	10	14	8
tr|A0A0F6B8Z6|A0A0F6B8Z6_SALT1 D-galactonate dehydratase OS=Salmonella typhimurium (strain 14028s / SGSC 2262) GN=dgoA PE=3 SV=1	>tr|A0A0F6B8Z6|A0A0F6B8Z6_SALT1	0.24	12	13	12	17	12	13	8	16	13	15	9	15	11	11	21	10	13	12	12	16	9
tr|A0A0F6B8H5|A0A0F6B8H5_SALT1 Putative transcriptional regulator OS=Salmonella typhimurium (strain 14028s / SGSC 2262) GN=STM14_4439 PE=4 SV=1	>tr|A0A0F6B8H5|A0A0F6B8H5_SALT1	0.24	15	16	10	14	12	10	11	13	11	21	9	9	16	10	15	14	13	12	20	13	15
tr|A0A0F6B7J5|A0A0F6B7J5_SALT1 Putative ferripyochelin-binding protein OS=Salmonella typhimurium (strain 14028s / SGSC 2262) GN=yrdA PE=4 SV=1	>tr|A0A0F6B7J5|A0A0F6B7J5_SALT1	0.24	11	17	12	11	11	11	14	11	14	8	15	21	15	15	12	13	11	8	9	15	14
tr|A0A0F6AWQ5|A0A0F6AWQ5_SALT1 Acetolactate synthase OS=Salmonella typhimurium (strain 14028s / SGSC 2262) GN=ilvI PE=3 SV=1	>tr|A0A0F6AWQ5|A0A0F6AWQ5_SALT1	0.24	11	11	10	14	13	15	13	11	16	10	14	16	20	8	16	10	12	10	9	13	11
tr|A0A0F6B593|A0A0F6B593_SALT1 Polyphenol oxidase OS=Salmonella typhimurium (strain 14028s / SGSC 2262) GN=yfiH PE=3 SV=1	>tr|A0A0F6B593|A0A0F6B593_SALT1	0.24	12	14	15	20	10	15	9	10	8	15	14	13	12	9	13	12	16	12	14	11	8
tr|A0A0F6B025|A0A0F6B025_SALT1 Maf-like protein YceF OS=Salmonella typhimurium (strain 14028s / SGSC 2262) GN=maf_1 PE=3 SV=1	>tr|A0A0F6B025|A0A0F6B025_SALT1	0.24	8	8	13	13	10	15	10	13	18	9	13	14	11	9	10	9	14	12	7	10	11
tr|A0A0F6B2H3|A0A0F6B2H3_SALT1 Putative acetyltransferase OS=Salmonella typhimurium (strain 14028s / SGSC 2262) GN=STM14_2249 PE=4 SV=1	>tr|A0A0F6B2H3|A0A0F6B2H3_SALT1	0.24	14	13	21	11	11	13	11	9	13	14	10	7	9	13	11	9	11	12	14	14	13
tr|A0A0F6AZY9|A0A0F6AZY9_SALT1 Protein YceI OS=Salmonella typhimurium (strain 14028s / SGSC 2262) GN=yceI PE=3 SV=1	>tr|A0A0F6AZY9|A0A0F6AZY9_SALT1	0.24	12	11	13	11	8	8	18	8	10	11	13	15	11	8	9	11	13	13	8	14	17
tr|A0A0F6B6L9|A0A0F6B6L9_SALT1 Ornithine decarboxylase OS=Salmonella typhimurium (strain 14028s / SGSC 2262) GN=speC PE=4 SV=1	>tr|A0A0F6B6L9|A0A0F6B6L9_SALT1	0.24	9	10	11	14	8	15	10	15	12	9	16	7	11	12	16	12	6	11	11	12	13
tr|A0A0F6AY59|A0A0F6AY59_SALT1 Putative inner membrane protein OS=Salmonella typhimurium (strain 14028s / SGSC 2262) GN=STM14_0669 PE=4 SV=1	>tr|A0A0F6AY59|A0A0F6AY59_SALT1	0.24	12	6	11	11	13	8	9	13	15	13	6	7	13	15	14	11	11	12	13	16	13
tr|A0A0F6B0Y3|A0A0F6B0Y3_SALT1 Putative inner membrane protein OS=Salmonella typhimurium (strain 14028s / SGSC 2262) GN=orf319 PE=4 SV=1	>tr|A0A0F6B0Y3|A0A0F6B0Y3_SALT1	0.24	7	8	7	14	10	13	11	11	14	11	9	14	13	8	12	12	11	13	13	17	10
tr|A0A0F6B2X0|A0A0F6B2X0_SALT1 Mannosyl-3-phosphoglycerate phosphatase OS=Salmonella typhimurium (strain 14028s / SGSC 2262) GN=yedP PE=3 SV=1	>tr|A0A0F6B2X0|A0A0F6B2X0_SALT1	0.24	14	6	8	10	7	10	11	10	8	14	15	12	12	12	13	14	16	12	13	9	10
tr|A0A0F6BA94|A0A0F6BA94_SALT1 Class B acid phosphatase OS=Salmonella typhimurium (strain 14028s / SGSC 2262) GN=aphA PE=3 SV=1	>tr|A0A0F6BA94|A0A0F6BA94_SALT1	0.24	8	14	14	9	9	10	9	13	13	9	4	8	14	12	13	9	12	12	11	13	10
tr|A0A0F6B360|A0A0F6B360_SALT1 Nicotinate-nucleotide--dimethylbenzimidazole phosphoribosyltransferase OS=Salmonella typhimurium (strain 14028s / SGSC 2262) GN=cobT PE=3 SV=1	>tr|A0A0F6B360|A0A0F6B360_SALT1	0.24	8	11	10	12	10	11	15	10	15	12	8	7	8	6	14	11	9	11	12	12	12
tr|A0A0F6AZW7|A0A0F6AZW7_SALT1 Putative curli operon transcriptional regulator OS=Salmonella typhimurium (strain 14028s / SGSC 2262) GN=csgG PE=4 SV=1	>tr|A0A0F6AZW7|A0A0F6AZW7_SALT1	0.24	10	14	11	8	13	11	14	8	13	10	9	6	13	13	8	13	14	10	12	7	10
tr|A0A0F6B4X6|A0A0F6B4X6_SALT1 DNA-binding transcriptional activator CadC OS=Salmonella typhimurium (strain 14028s / SGSC 2262) GN=cadC PE=4 SV=1	>tr|A0A0F6B4X6|A0A0F6B4X6_SALT1	0.24	13	10	8	12	12	10	11	8	9	9	11	7	8	12	15	10	10	16	9	14	8
tr|A0A0F6BAL7|A0A0F6BAL7_SALT1 Oligoribonuclease OS=Salmonella typhimurium (strain 14028s / SGSC 2262) GN=orn PE=3 SV=1	>tr|A0A0F6BAL7|A0A0F6BAL7_SALT1	0.24	10	12	17	7	11	11	10	9	10	8	14	8	12	10	12	13	9	10	13	8	8
tr|A0A0F6AXT5|A0A0F6AXT5_SALT1 7-cyano-7-deazaguanine synthase OS=Salmonella typhimurium (strain 14028s / SGSC 2262) GN=ybaX PE=3 SV=1	>tr|A0A0F6AXT5|A0A0F6AXT5_SALT1	0.24	10	8	14	13	8	7	8	12	8	14	9	13	11	6	11	11	8	8	11	11	8
tr|A0A0F6B148|A0A0F6B148_SALT1 Electron transport complex subunit RsxG OS=Salmonella typhimurium (strain 14028s / SGSC 2262) GN=ydgP PE=3 SV=1	>tr|A0A0F6B148|A0A0F6B148_SALT1	0.24	8	12	13	8	8	9	11	7	9	10	6	14	10	10	12	13	15	12	9	8	8
tr|A0A0F6BB79|A0A0F6BB79_SALT1 Putative PTS permease OS=Salmonella typhimurium (strain 14028s / SGSC 2262) GN=STM14_5451 PE=4 SV=1	>tr|A0A0F6BB79|A0A0F6BB79_SALT1	0.24	9	9	9	10	12	9	8	13	10	14	10	8	5	9	9	7	15	13	9	9	13
tr|A0A0F6B5M2|A0A0F6B5M2_SALT1 Transcriptional repressor MprA OS=Salmonella typhimurium (strain 14028s / SGSC 2262) GN=emrR PE=4 SV=1	>tr|A0A0F6B5M2|A0A0F6B5M2_SALT1	0.24	9	10	9	7	13	11	8	6	5	9	9	14	11	9	14	11	12	12	12	9	11
tr|A0A0F6AY95|A0A0F6AY95_SALT1 Putative transcriptional regulator OS=Salmonella typhimurium (strain 14028s / SGSC 2262) GN=ybdO PE=4 SV=1	>tr|A0A0F6AY95|A0A0F6AY95_SALT1	0.24	13	12	9	11	13	16	8	9	11	10	9	11	10	5	11	10	11	10	11	8	6
tr|A0A0F6B056|A0A0F6B056_SALT1 Lipoprotein-releasing system ATP-binding protein LolD OS=Salmonella typhimurium (strain 14028s / SGSC 2262) GN=lolD PE=3 SV=1	>tr|A0A0F6B056|A0A0F6B056_SALT1	0.24	9	15	7	13	11	9	9	8	9	8	8	12	9	11	7	12	14	10	11	9	8
tr|A0A0F6B2M2|A0A0F6B2M2_SALT1 Holliday junction ATP-dependent DNA helicase RuvB OS=Salmonella typhimurium (strain 14028s / SGSC 2262) GN=ruvB PE=3 SV=1	>tr|A0A0F6B2M2|A0A0F6B2M2_SALT1	0.24	11	5	12	10	10	8	10	8	9	11	10	12	8	16	10	7	12	12	7	13	10
tr|A0A0F6B2C7|A0A0F6B2C7_SALT1 Putative molecular chaperone OS=Salmonella typhimurium (strain 14028s / SGSC 2262) GN=yeaZ PE=4 SV=1	>tr|A0A0F6B2C7|A0A0F6B2C7_SALT1	0.24	12	4	12	10	10	6	8	12	6	9	6	8	10	10	8	10	11	12	10	11	10
tr|A0A0F6B830|A0A0F6B830_SALT1 High-affinity branched-chain amino acid transporter OS=Salmonella typhimurium (strain 14028s / SGSC 2262) GN=livK PE=4 SV=1	>tr|A0A0F6B830|A0A0F6B830_SALT1	0.24	9	11	15	9	8	8	8	6	12	7	10	7	11	13	10	9	9	9	9	6	9
tr|A0A0F6B6Z5|A0A0F6B6Z5_SALT1 G/U mismatch-specific DNA glycosylase OS=Salmonella typhimurium (strain 14028s / SGSC 2262) GN=mug PE=3 SV=1	>tr|A0A0F6B6Z5|A0A0F6B6Z5_SALT1	0.24	7	9	9	8	10	7	6	9	10	9	13	11	6	13	8	6	8	10	11	9	5
tr|A0A0F6B7M8|A0A0F6B7M8_SALT1 50S ribosomal protein L29 OS=Salmonella typhimurium (strain 14028s / SGSC 2262) GN=rpmC PE=3 SV=1	>tr|A0A0F6B7M8|A0A0F6B7M8_SALT1	0.24	7	5	8	11	5	6	9	9	7	9	6	11	8	8	8	10	8	11	11	8	10
tr|A0A0F6B1H7|A0A0F6B1H7_SALT1 30S ribosomal subunit S22 OS=Salmonella typhimurium (strain 14028s / SGSC 2262) GN=rpsV PE=4 SV=1	>tr|A0A0F6B1H7|A0A0F6B1H7_SALT1	0.24	11	7	7	7	7	6	7	9	8	11	6	7	6	9	9	7	6	6	5	6	11
tr|A0A0F6B799|A0A0F6B799_SALT1 Putative transport protein OS=Salmonella typhimurium (strain 14028s / SGSC 2262) GN=yrbE PE=3 SV=1	>tr|A0A0F6B799|A0A0F6B799_SALT1	0.24	7	4	6	7	9	8	7	6	5	9	10	7	4	5	8	6	9	8	6	6	6
tr|A0A0F6B8L2|A0A0F6B8L2_SALT1 Lipopolysaccharide core biosynthesis protein OS=Salmonella typhimurium (strain 14028s / SGSC 2262) GN=rfaZ PE=4 SV=1	>tr|A0A0F6B8L2|A0A0F6B8L2_SALT1	0.24	6	7	7	4	6	6	8	9	8	7	5	4	4	8	8	7	5	6	7	10	7
tr|A0A0F6B4Q1|A0A0F6B4Q1_SALT1 DnaA regulatory inactivator Hda OS=Salmonella typhimurium (strain 14028s / SGSC 2262) GN=yfgE PE=3 SV=1	>tr|A0A0F6B4Q1|A0A0F6B4Q1_SALT1	0.24	6	5	5	7	5	6	6	7	6	5	10	8	5	7	4	4	5	7	5	8	6
tr|A0A0F6B0H4|A0A0F6B0H4_SALT1 Putative cytoplasmic protein OS=Salmonella typhimurium (strain 14028s / SGSC 2262) GN=STM14_1521 PE=4 SV=1	>tr|A0A0F6B0H4|A0A0F6B0H4_SALT1	0.24	7	5	9	5	5	5	6	7	6	8	6	8	9	4	6	8	5	5	5	7	5
tr|A0A0F6B098|A0A0F6B098_SALT1 Uncharacterized protein OS=Salmonella typhimurium (strain 14028s / SGSC 2262) GN=STM14_1438 PE=4 SV=1	>tr|A0A0F6B098|A0A0F6B098_SALT1	0.24	6	4	5	7	6	6	5	2	5	6	8	7	4	6	8	6	4	4	5	7	6
tr|A0A0F6AY72|A0A0F6AY72_SALT1 Outer membrane receptor FepA OS=Salmonella typhimurium (strain 14028s / SGSC 2262) GN=fepA PE=3 SV=1	>tr|A0A0F6AY72|A0A0F6AY72_SALT1	0.25	141	104	97	119	80	77	74	73	69	141	75	90	84	85	101	129	91	147	135	105	85
tr|A0A0F6AXB6|A0A0F6AXB6_SALT1 Acyl-CoA dehydrogenase OS=Salmonella typhimurium (strain 14028s / SGSC 2262) GN=fadE PE=4 SV=1	>tr|A0A0F6AXB6|A0A0F6AXB6_SALT1	0.25	57	64	69	70	52	72	65	82	77	85	89	78	83	77	50	39	51	46	44	52	35
tr|A0A0F6AXS6|A0A0F6AXS6_SALT1 ATP-dependent Clp protease proteolytic subunit OS=Salmonella typhimurium (strain 14028s / SGSC 2262) GN=clpP PE=3 SV=1	>tr|A0A0F6AXS6|A0A0F6AXS6_SALT1	0.25	26	23	30	34	42	33	49	47	34	34	51	53	28	22	27	38	45	36	45	36	42
tr|A0A0F6B250|A0A0F6B250_SALT1 Formyltetrahydrofolate deformylase OS=Salmonella typhimurium (strain 14028s / SGSC 2262) GN=purU PE=3 SV=1	>tr|A0A0F6B250|A0A0F6B250_SALT1	0.25	37	25	30	36	35	29	29	40	30	33	48	60	18	29	40	37	42	40	30	34	33
tr|A0A0F6B790|A0A0F6B790_SALT1 50S ribosomal protein L21 OS=Salmonella typhimurium (strain 14028s / SGSC 2262) GN=rplU PE=3 SV=1	>tr|A0A0F6B790|A0A0F6B790_SALT1	0.25	29	36	34	41	47	36	26	27	31	41	26	29	20	56	26	34	35	28	45	45	37
tr|A0A0F6AXP1|A0A0F6AXP1_SALT1 6,7-dimethyl-8-ribityllumazine synthase OS=Salmonella typhimurium (strain 14028s / SGSC 2262) GN=ribH PE=3 SV=1	>tr|A0A0F6AXP1|A0A0F6AXP1_SALT1	0.25	38	36	40	35	25	37	48	22	33	26	18	36	43	47	29	29	26	28	32	38	23
tr|A0A0F6BAT0|A0A0F6BAT0_SALT1 Putative periplasmic protein OS=Salmonella typhimurium (strain 14028s / SGSC 2262) GN=ytfN PE=4 SV=1	>tr|A0A0F6BAT0|A0A0F6BAT0_SALT1	0.25	31	32	34	31	28	38	38	27	40	32	10	20	35	36	33	23	18	35	27	32	22
tr|A0A0F6B235|A0A0F6B235_SALT1 Oligopeptide transporter ATP-binding component OS=Salmonella typhimurium (strain 14028s / SGSC 2262) GN=oppD PE=3 SV=1	>tr|A0A0F6B235|A0A0F6B235_SALT1	0.25	27	33	38	22	35	40	22	26	23	23	21	26	35	38	23	16	18	30	25	25	22
tr|A0A0F6B889|A0A0F6B889_SALT1 Putative Zn-dependent peptidase OS=Salmonella typhimurium (strain 14028s / SGSC 2262) GN=yhjJ PE=4 SV=1	>tr|A0A0F6B889|A0A0F6B889_SALT1	0.25	22	33	26	22	25	29	21	23	33	26	16	15	38	31	29	21	17	24	18	21	18
tr|A0A0F6AZ00|A0A0F6AZ00_SALT1 Uncharacterized protein OS=Salmonella typhimurium (strain 14028s / SGSC 2262) GN=ybiS PE=4 SV=1	>tr|A0A0F6AZ00|A0A0F6AZ00_SALT1	0.25	32	39	25	21	19	27	26	15	26	25	24	20	29	31	30	14	19	24	23	20	19
tr|A0A0F6B7G1|A0A0F6B7G1_SALT1 Uncharacterized protein OS=Salmonella typhimurium (strain 14028s / SGSC 2262) GN=yhdP PE=4 SV=1	>tr|A0A0F6B7G1|A0A0F6B7G1_SALT1	0.25	25	34	29	25	27	28	32	19	30	18	14	21	29	31	21	17	19	15	24	23	17
tr|A0A0F6AWS2|A0A0F6AWS2_SALT1 D-alanine--D-alanine ligase OS=Salmonella typhimurium (strain 14028s / SGSC 2262) GN=ddl_2 PE=3 SV=1	>tr|A0A0F6AWS2|A0A0F6AWS2_SALT1	0.25	21	25	19	21	19	20	16	26	22	26	13	20	15	20	18	22	15	36	30	26	22
tr|A0A0F6B844|A0A0F6B844_SALT1 Zinc/cadmium/mercury/lead-transporting ATPase OS=Salmonella typhimurium (strain 14028s / SGSC 2262) GN=zntA PE=3 SV=1	>tr|A0A0F6B844|A0A0F6B844_SALT1	0.25	18	28	31	20	23	25	20	24	22	10	19	25	23	18	23	15	14	26	17	16	16
tr|A0A0F6B0T0|A0A0F6B0T0_SALT1 Thioredoxin/glutathione peroxidase BtuE OS=Salmonella typhimurium (strain 14028s / SGSC 2262) GN=btuE PE=3 SV=1	>tr|A0A0F6B0T0|A0A0F6B0T0_SALT1	0.25	22	30	27	16	18	21	19	20	14	22	11	13	25	20	20	16	13	14	22	17	20
tr|A0A0F6BA81|A0A0F6BA81_SALT1 LexA repressor OS=Salmonella typhimurium (strain 14028s / SGSC 2262) GN=lexA PE=3 SV=1	>tr|A0A0F6BA81|A0A0F6BA81_SALT1	0.25	14	18	17	16	16	17	26	16	13	17	19	32	21	20	17	15	17	29	21	18	16
tr|A0A0F6AXW4|A0A0F6AXW4_SALT1 DNA polymerase III subunit gamma/tau OS=Salmonella typhimurium (strain 14028s / SGSC 2262) GN=dnaX PE=3 SV=1	>tr|A0A0F6AXW4|A0A0F6AXW4_SALT1	0.25	22	29	18	20	14	23	24	15	14	15	16	13	13	25	16	15	24	13	17	20	20
tr|A0A0F6AZ33|A0A0F6AZ33_SALT1 Putative glutathione S-transferase OS=Salmonella typhimurium (strain 14028s / SGSC 2262) GN=yliJ PE=4 SV=1	>tr|A0A0F6AZ33|A0A0F6AZ33_SALT1	0.25	16	11	16	20	18	16	22	14	22	20	11	12	15	21	15	22	27	16	18	20	26
tr|A0A0F6AZZ7|A0A0F6AZZ7_SALT1 Uncharacterized protein OS=Salmonella typhimurium (strain 14028s / SGSC 2262) GN=yceB PE=4 SV=1	>tr|A0A0F6AZZ7|A0A0F6AZZ7_SALT1	0.25	25	19	17	21	10	19	18	25	19	18	10	12	10	14	22	17	19	16	16	19	20
tr|A0A0F6B8J6|A0A0F6B8J6_SALT1 Glycerol-3-phosphate dehydrogenase [NAD(P)+] OS=Salmonella typhimurium (strain 14028s / SGSC 2262) GN=gpsA PE=3 SV=1	>tr|A0A0F6B8J6|A0A0F6B8J6_SALT1	0.25	25	16	17	18	15	20	15	18	19	21	26	26	8	13	24	18	15	19	20	16	14
tr|A0A0F6B579|A0A0F6B579_SALT1 Uracil-DNA glycosylase OS=Salmonella typhimurium (strain 14028s / SGSC 2262) GN=ung PE=3 SV=1	>tr|A0A0F6B579|A0A0F6B579_SALT1	0.25	17	13	12	12	15	14	19	22	20	23	19	25	13	11	19	14	21	22	12	18	24
tr|A0A0F6B6G7|A0A0F6B6G7_SALT1 Mechanosensitive channel MscS OS=Salmonella typhimurium (strain 14028s / SGSC 2262) GN=yggB PE=4 SV=1	>tr|A0A0F6B6G7|A0A0F6B6G7_SALT1	0.25	15	22	14	19	23	24	14	18	11	16	20	12	25	26	15	15	16	15	19	13	14
tr|A0A0F6B1K5|A0A0F6B1K5_SALT1 Putative outer membrane receptor OS=Salmonella typhimurium (strain 14028s / SGSC 2262) GN=yncD PE=3 SV=1	>tr|A0A0F6B1K5|A0A0F6B1K5_SALT1	0.25	17	15	20	18	13	15	19	11	13	18	5	15	23	23	16	18	14	15	23	17	18
tr|A0A0F6AWM2|A0A0F6AWM2_SALT1 Dihydrofolate reductase OS=Salmonella typhimurium (strain 14028s / SGSC 2262) GN=folA PE=3 SV=1	>tr|A0A0F6AWM2|A0A0F6AWM2_SALT1	0.25	19	24	12	15	16	17	15	14	15	15	5	9	15	19	15	15	15	18	16	15	12
tr|A0A0F6B698|A0A0F6B698_SALT1 DNA-binding transcriptional regulator GalR OS=Salmonella typhimurium (strain 14028s / SGSC 2262) GN=galR PE=4 SV=1	>tr|A0A0F6B698|A0A0F6B698_SALT1	0.25	20	12	9	11	11	24	15	12	17	16	19	19	12	15	18	13	15	11	18	17	14
tr|A0A0F6B845|A0A0F6B845_SALT1 Methyl-accepting transmembrane citrate/phenol chemoreceptor OS=Salmonella typhimurium (strain 14028s / SGSC 2262) GN=tcp PE=4 SV=1	>tr|A0A0F6B845|A0A0F6B845_SALT1	0.25	14	14	12	19	18	10	19	18	15	15	10	11	18	22	12	13	17	20	8	17	16
tr|A0A0F6AXX8|A0A0F6AXX8_SALT1 Cys-tRNA(Pro)/Cys-tRNA(Cys) deacylase OS=Salmonella typhimurium (strain 14028s / SGSC 2262) GN=ybaK PE=3 SV=1	>tr|A0A0F6AXX8|A0A0F6AXX8_SALT1	0.25	18	12	19	17	13	12	13	8	15	14	9	11	13	20	18	15	13	15	21	21	15
tr|A0A0F6B4Q6|A0A0F6B4Q6_SALT1 Phosphoribosylglycinamide formyltransferase OS=Salmonella typhimurium (strain 14028s / SGSC 2262) GN=purN PE=3 SV=1	>tr|A0A0F6B4Q6|A0A0F6B4Q6_SALT1	0.25	13	18	17	20	9	17	10	13	14	16	10	9	13	17	18	10	14	17	21	13	11
tr|A0A0F6B891|A0A0F6B891_SALT1 C4-dicarboxylate transport protein OS=Salmonella typhimurium (strain 14028s / SGSC 2262) GN=dctA PE=3 SV=1	>tr|A0A0F6B891|A0A0F6B891_SALT1	0.25	21	14	13	16	11	14	11	15	12	19	15	19	16	8	13	9	11	17	16	14	10
tr|A0A0F6B6L2|A0A0F6B6L2_SALT1 Uncharacterized protein OS=Salmonella typhimurium (strain 14028s / SGSC 2262) GN=yggL PE=4 SV=1	>tr|A0A0F6B6L2|A0A0F6B6L2_SALT1	0.25	13	11	10	11	18	17	17	14	11	10	18	19	21	12	13	13	12	13	8	11	15
tr|A0A0F6B6L5|A0A0F6B6L5_SALT1 Probable Fe(2+)-trafficking protein OS=Salmonella typhimurium (strain 14028s / SGSC 2262) GN=yggX PE=3 SV=1	>tr|A0A0F6B6L5|A0A0F6B6L5_SALT1	0.25	15	11	11	11	10	6	11	9	19	13	13	12	15	16	8	17	14	17	16	12	15
tr|A0A0F6B1A5|A0A0F6B1A5_SALT1 Spermidine N1-acetyltransferase OS=Salmonella typhimurium (strain 14028s / SGSC 2262) GN=speG PE=4 SV=1	>tr|A0A0F6B1A5|A0A0F6B1A5_SALT1	0.25	18	14	11	10	14	8	17	12	13	17	9	12	6	15	10	8	12	13	13	16	14
tr|A0A0F6B3U9|A0A0F6B3U9_SALT1 Pseudouridine synthase OS=Salmonella typhimurium (strain 14028s / SGSC 2262) GN=rsuA PE=3 SV=1	>tr|A0A0F6B3U9|A0A0F6B3U9_SALT1	0.25	14	19	12	12	13	12	9	7	13	14	6	8	13	13	14	15	13	10	13	13	17
tr|A0A0F6B6F2|A0A0F6B6F2_SALT1 Uncharacterized protein OS=Salmonella typhimurium (strain 14028s / SGSC 2262) GN=visC PE=4 SV=1	>tr|A0A0F6B6F2|A0A0F6B6F2_SALT1	0.25	16	18	16	10	8	9	13	11	15	11	13	6	15	13	12	13	10	9	13	12	12
tr|A0A0F6BA87|A0A0F6BA87_SALT1 tRNA-dihydrouridine(20/20a) synthase OS=Salmonella typhimurium (strain 14028s / SGSC 2262) GN=yjbN PE=3 SV=1	>tr|A0A0F6BA87|A0A0F6BA87_SALT1	0.25	11	5	12	14	9	16	15	11	5	12	9	13	14	10	12	11	9	14	13	12	11
tr|A0A0F6AYT8|A0A0F6AYT8_SALT1 Imidazolonepropionase OS=Salmonella typhimurium (strain 14028s / SGSC 2262) GN=hutI PE=3 SV=1	>tr|A0A0F6AYT8|A0A0F6AYT8_SALT1	0.25	13	19	13	14	13	9	12	16	11	11	8	7	9	10	13	9	11	12	14	10	10
tr|A0A0F6B6Z3|A0A0F6B6Z3_SALT1 DNA primase OS=Salmonella typhimurium (strain 14028s / SGSC 2262) GN=dnaG PE=3 SV=1	>tr|A0A0F6B6Z3|A0A0F6B6Z3_SALT1	0.25	9	13	14	13	12	10	15	16	8	9	11	7	14	9	12	10	8	13	9	15	7
tr|A0A0F6B3D6|A0A0F6B3D6_SALT1 Abequosyltransferase OS=Salmonella typhimurium (strain 14028s / SGSC 2262) GN=rfbV PE=4 SV=1	>tr|A0A0F6B3D6|A0A0F6B3D6_SALT1	0.25	9	15	9	8	10	13	9	16	11	15	8	11	12	11	8	7	14	14	9	9	12
tr|A0A0F6B1Z6|A0A0F6B1Z6_SALT1 Lipopolysaccharide assembly protein B OS=Salmonella typhimurium (strain 14028s / SGSC 2262) GN=yciM PE=3 SV=1	>tr|A0A0F6B1Z6|A0A0F6B1Z6_SALT1	0.25	13	12	12	14	15	14	10	9	9	15	6	6	13	11	11	11	8	12	8	9	9
tr|A0A0F6B4R8|A0A0F6B4R8_SALT1 Exodeoxyribonuclease 7 large subunit OS=Salmonella typhimurium (strain 14028s / SGSC 2262) GN=xseA PE=3 SV=1	>tr|A0A0F6B4R8|A0A0F6B4R8_SALT1	0.25	11	11	11	10	11	16	12	11	11	5	11	8	14	14	11	7	8	11	5	10	12
tr|A0A0F6AYV2|A0A0F6AYV2_SALT1 Putative gluconeogenesis factor OS=Salmonella typhimurium (strain 14028s / SGSC 2262) GN=ybhK PE=3 SV=1	>tr|A0A0F6AYV2|A0A0F6AYV2_SALT1	0.25	8	7	10	9	14	10	11	11	13	10	8	11	5	13	13	8	6	12	8	14	9
tr|A0A0F6B852|A0A0F6B852_SALT1 Nickel-responsive regulator OS=Salmonella typhimurium (strain 14028s / SGSC 2262) GN=nikR PE=3 SV=1	>tr|A0A0F6B852|A0A0F6B852_SALT1	0.25	6	9	8	11	11	6	6	9	9	8	14	11	10	7	12	8	12	13	12	9	11
tr|A0A0F6B6W2|A0A0F6B6W2_SALT1 3',5'-cyclic adenosine monophosphate phosphodiesterase CpdA OS=Salmonella typhimurium (strain 14028s / SGSC 2262) GN=icc PE=3 SV=1	>tr|A0A0F6B6W2|A0A0F6B6W2_SALT1	0.25	9	11	10	11	6	10	12	10	10	11	8	4	13	6	7	9	9	11	10	10	7
tr|A0A0F6AZ77|A0A0F6AZ77_SALT1 Uncharacterized protein OS=Salmonella typhimurium (strain 14028s / SGSC 2262) GN=ybjD PE=4 SV=1	>tr|A0A0F6AZ77|A0A0F6AZ77_SALT1	0.25	9	11	11	5	7	9	10	12	8	9	5	8	13	10	9	5	6	8	7	9	10
tr|A0A0F6B449|A0A0F6B449_SALT1 Uncharacterized protein OS=Salmonella typhimurium (strain 14028s / SGSC 2262) GN=elaA PE=4 SV=1	>tr|A0A0F6B449|A0A0F6B449_SALT1	0.25	9	11	13	6	12	8	6	6	11	11	6	11	9	9	8	8	10	8	5	8	7
tr|A0A0F6B8L0|A0A0F6B8L0_SALT1 O-antigen ligase OS=Salmonella typhimurium (strain 14028s / SGSC 2262) GN=rfaL PE=4 SV=1	>tr|A0A0F6B8L0|A0A0F6B8L0_SALT1	0.25	8	10	11	9	9	6	8	11	12	5	5	7	10	11	8	8	6	9	8	7	5
tr|A0A0F6AZE3|A0A0F6AZE3_SALT1 Chromosome partition protein MukE OS=Salmonella typhimurium (strain 14028s / SGSC 2262) GN=mukE PE=3 SV=1	>tr|A0A0F6AZE3|A0A0F6AZE3_SALT1	0.25	7	7	6	11	7	9	8	8	6	5	6	7	8	8	8	7	4	4	9	9	5
tr|A0A0F6B9J4|A0A0F6B9J4_SALT1 Putative glycerol-3-phosphate regulon repressor OS=Salmonella typhimurium (strain 14028s / SGSC 2262) GN=yihW PE=4 SV=1	>tr|A0A0F6B9J4|A0A0F6B9J4_SALT1	0.25	5	6	8	6	9	4	7	7	9	7	8	7	3	5	5	8	8	5	8	7	7
tr|A0A0F6B1X6|A0A0F6B1X6_SALT1 Peptide transport protein OS=Salmonella typhimurium (strain 14028s / SGSC 2262) GN=sapD PE=3 SV=1	>tr|A0A0F6B1X6|A0A0F6B1X6_SALT1	0.25	9	5	6	6	7	7	5	8	7	9	4	7	6	4	6	3	6	7	6	6	5
tr|A0A0F6B2A8|A0A0F6B2A8_SALT1 Na(+)/H(+) antiporter NhaB OS=Salmonella typhimurium (strain 14028s / SGSC 2262) GN=nhaB PE=3 SV=1	>tr|A0A0F6B2A8|A0A0F6B2A8_SALT1	0.25	3	6	4	8	7	6	6	7	7	5	4	6	5	4	6	5	5	4	4	4	6
tr|A0A0F6AXF5|A0A0F6AXF5_SALT1 Putative outer membrane lipoprotein OS=Salmonella typhimurium (strain 14028s / SGSC 2262) GN=STM14_0407 PE=4 SV=1	>tr|A0A0F6AXF5|A0A0F6AXF5_SALT1	0.25	5	6	4	5	4	5	5	5	4	6	3	4	3	5	3	6	3	4	4	6	5
tr|A0A0F6B5A6|A0A0F6B5A6_SALT1 50S ribosomal protein L19 OS=Salmonella typhimurium (strain 14028s / SGSC 2262) GN=rplS PE=3 SV=1	>tr|A0A0F6B5A6|A0A0F6B5A6_SALT1	0.26	52	56	102	107	103	112	91	96	102	104	99	146	62	159	86	94	93	82	78	81	91
tr|A0A0F6B6J2|A0A0F6B6J2_SALT1 S-adenosylmethionine synthase OS=Salmonella typhimurium (strain 14028s / SGSC 2262) GN=metK PE=3 SV=1	>tr|A0A0F6B6J2|A0A0F6B6J2_SALT1	0.26	38	49	42	32	38	60	54	48	32	33	76	49	67	33	45	41	36	43	48	44	35
tr|A0A0F6B7N2|A0A0F6B7N2_SALT1 30S ribosomal protein S19 OS=Salmonella typhimurium (strain 14028s / SGSC 2262) GN=rpsS PE=3 SV=1	>tr|A0A0F6B7N2|A0A0F6B7N2_SALT1	0.26	25	20	30	36	37	29	36	37	40	36	46	56	17	32	37	36	42	53	33	39	39
tr|A0A0F6B6H9|A0A0F6B6H9_SALT1 Putative Zn-dependent protease OS=Salmonella typhimurium (strain 14028s / SGSC 2262) GN=yggG PE=3 SV=1	>tr|A0A0F6B6H9|A0A0F6B6H9_SALT1	0.26	37	41	32	28	26	29	31	28	36	30	13	15	38	41	31	25	28	21	32	29	21
tr|A0A0F6B9Y0|A0A0F6B9Y0_SALT1 50S ribosomal protein L11 OS=Salmonella typhimurium (strain 14028s / SGSC 2262) GN=rplK PE=3 SV=1	>tr|A0A0F6B9Y0|A0A0F6B9Y0_SALT1	0.26	31	33	32	32	37	24	30	21	27	31	10	9	25	35	31	30	32	24	28	29	30
tr|A0A0F6B2U8|A0A0F6B2U8_SALT1 Uncharacterized protein OS=Salmonella typhimurium (strain 14028s / SGSC 2262) GN=yedD PE=4 SV=1	>tr|A0A0F6B2U8|A0A0F6B2U8_SALT1	0.26	27	39	27	25	17	32	22	19	22	29	14	15	30	35	26	26	24	17	32	31	29
tr|A0A0F6B400|A0A0F6B400_SALT1 Transcriptional regulatory protein RcsB OS=Salmonella typhimurium (strain 14028s / SGSC 2262) GN=rcsB PE=3 SV=1	>tr|A0A0F6B400|A0A0F6B400_SALT1	0.26	16	14	22	26	28	20	26	27	26	27	36	40	14	25	23	35	32	30	27	26	29
tr|A0A0F6B6Y3|A0A0F6B6Y3_SALT1 Bifunctional glutamine synthetase adenylyltransferase/adenylyl-removing enzyme OS=Salmonella typhimurium (strain 14028s / SGSC 2262) GN=glnE PE=3 SV=1	>tr|A0A0F6B6Y3|A0A0F6B6Y3_SALT1	0.26	27	23	22	24	29	29	30	30	28	21	11	25	33	21	25	16	13	27	19	18	15
tr|A0A0F6BAS9|A0A0F6BAS9_SALT1 Putative outer membrane protein OS=Salmonella typhimurium (strain 14028s / SGSC 2262) GN=ytfM PE=4 SV=1	>tr|A0A0F6BAS9|A0A0F6BAS9_SALT1	0.26	31	32	18	22	20	13	12	16	20	17	14	21	18	18	20	18	25	21	25	21	20
tr|A0A0F6AZU7|A0A0F6AZU7_SALT1 Major sodium/proline symporter OS=Salmonella typhimurium (strain 14028s / SGSC 2262) GN=putP PE=3 SV=1	>tr|A0A0F6AZU7|A0A0F6AZU7_SALT1	0.26	27	19	18	23	14	17	18	24	14	21	25	26	21	17	15	16	15	29	13	11	19
tr|A0A0F6AZZ3|A0A0F6AZZ3_SALT1 N-methyl-L-tryptophan oxidase OS=Salmonella typhimurium (strain 14028s / SGSC 2262) GN=solA PE=3 SV=1	>tr|A0A0F6AZZ3|A0A0F6AZZ3_SALT1	0.26	24	28	20	20	14	20	16	16	22	15	21	24	29	19	22	13	13	16	17	18	11
tr|A0A0F6B3D4|A0A0F6B3D4_SALT1 Rhamnosyl transferase OS=Salmonella typhimurium (strain 14028s / SGSC 2262) GN=rfbN PE=4 SV=1	>tr|A0A0F6B3D4|A0A0F6B3D4_SALT1	0.26	16	20	20	21	21	28	14	25	21	19	9	8	14	24	20	22	13	17	22	18	19
tr|A0A0F6B8J5|A0A0F6B8J5_SALT1 Acetyltransferase OS=Salmonella typhimurium (strain 14028s / SGSC 2262) GN=cysE PE=3 SV=1	>tr|A0A0F6B8J5|A0A0F6B8J5_SALT1	0.26	15	30	20	11	21	20	15	22	14	15	16	19	25	25	17	19	14	17	12	16	14
tr|A0A0F6B7S5|A0A0F6B7S5_SALT1 Nitrite reductase large subunit OS=Salmonella typhimurium (strain 14028s / SGSC 2262) GN=nirB PE=3 SV=1	>tr|A0A0F6B7S5|A0A0F6B7S5_SALT1	0.26	11	24	17	16	11	21	22	27	13	21	23	13	21	11	22	16	16	23	22	17	17
tr|A0A0F6AZF9|A0A0F6AZF9_SALT1 Nicotinate phosphoribosyltransferase OS=Salmonella typhimurium (strain 14028s / SGSC 2262) GN=pncB PE=3 SV=1	>tr|A0A0F6AZF9|A0A0F6AZF9_SALT1	0.26	16	25	17	17	12	19	23	17	13	17	25	16	26	19	16	9	14	18	22	12	13
tr|A0A0F6B703|A0A0F6B703_SALT1 2,4-dieonyl-CoA reductase OS=Salmonella typhimurium (strain 14028s / SGSC 2262) GN=fadH PE=4 SV=1	>tr|A0A0F6B703|A0A0F6B703_SALT1	0.26	16	15	14	21	12	23	14	22	17	16	18	14	15	13	15	13	11	12	13	13	6
tr|A0A0F6B242|A0A0F6B242_SALT1 Thymidine kinase OS=Salmonella typhimurium (strain 14028s / SGSC 2262) GN=tdk_2 PE=3 SV=1	>tr|A0A0F6B242|A0A0F6B242_SALT1	0.26	17	11	11	16	19	15	15	14	19	19	10	7	10	15	19	22	22	15	18	18	16
tr|A0A0F6B1E9|A0A0F6B1E9_SALT1 Putative hydrolase OS=Salmonella typhimurium (strain 14028s / SGSC 2262) GN=STM14_1859 PE=4 SV=1	>tr|A0A0F6B1E9|A0A0F6B1E9_SALT1	0.26	15	12	10	15	23	21	14	13	14	10	19	13	16	13	22	16	13	12	12	11	16
tr|A0A0F6AY84|A0A0F6AY84_SALT1 Enterobactin synthase subunit E OS=Salmonella typhimurium (strain 14028s / SGSC 2262) GN=entE PE=4 SV=1	>tr|A0A0F6AY84|A0A0F6AY84_SALT1	0.26	13	20	25	14	9	18	11	18	10	14	13	13	15	14	16	11	15	12	14	18	14
tr|A0A0F6B4I4|A0A0F6B4I4_SALT1 Pyridoxine/pyridoxal/pyridoxamine kinase OS=Salmonella typhimurium (strain 14028s / SGSC 2262) GN=pdxK PE=3 SV=1	>tr|A0A0F6B4I4|A0A0F6B4I4_SALT1	0.26	21	11	14	16	13	11	14	10	15	15	18	19	14	8	17	10	13	17	24	14	13
tr|A0A0F6B5Y7|A0A0F6B5Y7_SALT1 3-hydroxyisobutyrate dehydrogenase OS=Salmonella typhimurium (strain 14028s / SGSC 2262) GN=ygbJ PE=4 SV=1	>tr|A0A0F6B5Y7|A0A0F6B5Y7_SALT1	0.26	16	22	13	11	11	17	11	9	13	13	13	15	24	17	13	11	12	12	18	13	14
tr|A0A0F6B896|A0A0F6B896_SALT1 Glucanase OS=Salmonella typhimurium (strain 14028s / SGSC 2262) GN=STM14_4356 PE=3 SV=1	>tr|A0A0F6B896|A0A0F6B896_SALT1	0.26	17	17	19	15	12	13	12	15	15	15	4	7	13	16	16	10	11	13	17	12	13
tr|A0A0F6B3V9|A0A0F6B3V9_SALT1 O-antigen acetylase OS=Salmonella typhimurium (strain 14028s / SGSC 2262) GN=oafA PE=4 SV=1	>tr|A0A0F6B3V9|A0A0F6B3V9_SALT1	0.26	15	20	14	13	10	14	8	15	15	17	9	11	10	10	15	16	16	16	18	11	9
tr|A0A0F6B6V0|A0A0F6B6V0_SALT1 Cell division protein FtsP OS=Salmonella typhimurium (strain 14028s / SGSC 2262) GN=sufI PE=3 SV=1	>tr|A0A0F6B6V0|A0A0F6B6V0_SALT1	0.26	9	12	12	12	15	16	20	13	13	8	5	8	13	14	14	12	11	16	10	13	16
tr|A0A0F6BA26|A0A0F6BA26_SALT1 Peptidase E OS=Salmonella typhimurium (strain 14028s / SGSC 2262) GN=pepE PE=3 SV=1	>tr|A0A0F6BA26|A0A0F6BA26_SALT1	0.26	15	12	13	16	13	14	12	24	14	15	6	9	11	12	13	12	14	17	8	14	16
tr|A0A0F6B1T4|A0A0F6B1T4_SALT1 tRNA-cytidine(32) 2-sulfurtransferase OS=Salmonella typhimurium (strain 14028s / SGSC 2262) GN=ydaO PE=3 SV=1	>tr|A0A0F6B1T4|A0A0F6B1T4_SALT1	0.26	17	21	14	13	11	17	11	16	10	12	6	9	15	17	13	10	16	12	17	11	13
tr|A0A0F6B9S5|A0A0F6B9S5_SALT1 ATP-dependent protease subunit HslV OS=Salmonella typhimurium (strain 14028s / SGSC 2262) GN=hslV PE=2 SV=1	>tr|A0A0F6B9S5|A0A0F6B9S5_SALT1	0.26	8	11	8	10	9	10	9	14	15	15	18	13	11	14	9	16	12	15	16	19	14
tr|A0A0F6B132|A0A0F6B132_SALT1 Superoxide dismutase [Cu-Zn] OS=Salmonella typhimurium (strain 14028s / SGSC 2262) GN=sodC_2 PE=3 SV=1	>tr|A0A0F6B132|A0A0F6B132_SALT1	0.26	8	13	8	11	19	8	16	14	16	9	13	14	9	8	13	13	13	12	10	9	14
tr|A0A0F6B8T3|A0A0F6B8T3_SALT1 Putative glycosyl hydrolase OS=Salmonella typhimurium (strain 14028s / SGSC 2262) GN=STM14_4554 PE=3 SV=1	>tr|A0A0F6B8T3|A0A0F6B8T3_SALT1	0.26	11	12	8	12	11	15	11	19	11	9	15	13	17	9	8	10	18	11	10	16	15
tr|A0A0F6B635|A0A0F6B635_SALT1 Putative D-glucarate dehydratase OS=Salmonella typhimurium (strain 14028s / SGSC 2262) GN=ygcY PE=3 SV=1	>tr|A0A0F6B635|A0A0F6B635_SALT1	0.26	18	9	6	13	10	11	8	11	10	13	11	7	10	12	11	16	16	12	12	13	14
tr|A0A0F6AYU2|A0A0F6AYU2_SALT1 Putative kinase inhibitor protein OS=Salmonella typhimurium (strain 14028s / SGSC 2262) GN=ybhB PE=4 SV=1	>tr|A0A0F6AYU2|A0A0F6AYU2_SALT1	0.26	18	14	18	11	10	8	9	9	12	14	9	15	12	11	15	8	9	13	10	13	9
tr|A0A0F6B8C8|A0A0F6B8C8_SALT1 Uncharacterized protein OS=Salmonella typhimurium (strain 14028s / SGSC 2262) GN=yiaC PE=4 SV=1	>tr|A0A0F6B8C8|A0A0F6B8C8_SALT1	0.26	12	12	11	12	15	7	10	13	14	9	8	9	10	17	10	14	12	9	18	14	8
tr|A0A0F6AWJ1|A0A0F6AWJ1_SALT1 4-hydroxy-tetrahydrodipicolinate reductase OS=Salmonella typhimurium (strain 14028s / SGSC 2262) GN=dapB PE=3 SV=1	>tr|A0A0F6AWJ1|A0A0F6AWJ1_SALT1	0.26	9	16	10	12	7	15	16	15	11	10	8	9	9	10	10	11	10	14	9	16	16
tr|A0A0F6B5Y6|A0A0F6B5Y6_SALT1 Putative tRNA synthase OS=Salmonella typhimurium (strain 14028s / SGSC 2262) GN=ygbK PE=4 SV=1	>tr|A0A0F6B5Y6|A0A0F6B5Y6_SALT1	0.26	17	16	16	8	14	15	7	12	13	11	8	8	12	12	11	9	9	11	12	12	9
tr|A0A0F6B2B8|A0A0F6B2B8_SALT1 Probable septum site-determining protein MinC OS=Salmonella typhimurium (strain 14028s / SGSC 2262) GN=minC PE=3 SV=1	>tr|A0A0F6B2B8|A0A0F6B2B8_SALT1	0.26	11	15	14	11	10	9	11	8	10	11	11	9	9	12	14	9	5	13	7	17	9
tr|A0A0F6AZG8|A0A0F6AZG8_SALT1 Regulatory protein OS=Salmonella typhimurium (strain 14028s / SGSC 2262) GN=STM14_1148 PE=4 SV=1	>tr|A0A0F6AZG8|A0A0F6AZG8_SALT1	0.26	12	12	10	9	10	10	15	8	14	10	3	12	12	8	9	9	12	11	9	15	14
tr|A0A0F6B783|A0A0F6B783_SALT1 RNA-binding protein YhbY OS=Salmonella typhimurium (strain 14028s / SGSC 2262) GN=yhbY PE=4 SV=1	>tr|A0A0F6B783|A0A0F6B783_SALT1	0.26	9	17	14	7	9	10	12	11	13	11	11	5	10	12	11	11	8	12	17	10	9
tr|A0A0F6B660|A0A0F6B660_SALT1 DNA-binding transcriptional activator GcvA OS=Salmonella typhimurium (strain 14028s / SGSC 2262) GN=gcvA PE=4 SV=1	>tr|A0A0F6B660|A0A0F6B660_SALT1	0.26	13	13	7	16	8	9	14	9	11	10	10	6	15	11	12	12	6	9	10	9	9
tr|A0A0F6B7D7|A0A0F6B7D7_SALT1 Cell division protein ZapE OS=Salmonella typhimurium (strain 14028s / SGSC 2262) GN=yhcM PE=3 SV=1	>tr|A0A0F6B7D7|A0A0F6B7D7_SALT1	0.26	10	3	9	8	11	9	11	17	12	12	11	13	8	8	11	9	12	10	9	10	9
tr|A0A0F6AXU2|A0A0F6AXU2_SALT1 Nitrogen regulatory protein P-II 2 OS=Salmonella typhimurium (strain 14028s / SGSC 2262) GN=glnK PE=3 SV=1	>tr|A0A0F6AXU2|A0A0F6AXU2_SALT1	0.26	13	12	11	10	11	8	9	6	9	8	6	6	8	7	7	12	12	13	11	11	9
tr|A0A0F6B7A9|A0A0F6B7A9_SALT1 Sugar-specific enzyme IIA component of PTS OS=Salmonella typhimurium (strain 14028s / SGSC 2262) GN=ptsN PE=4 SV=1	>tr|A0A0F6B7A9|A0A0F6B7A9_SALT1	0.26	9	8	10	12	11	9	6	4	11	9	8	11	11	12	8	7	4	8	9	7	8
tr|A0A0F6AZY4|A0A0F6AZY4_SALT1 Uncharacterized protein OS=Salmonella typhimurium (strain 14028s / SGSC 2262) GN=msyB PE=4 SV=1	>tr|A0A0F6AZY4|A0A0F6AZY4_SALT1	0.26	10	7	9	9	8	9	7	9	8	8	3	4	6	10	6	8	6	9	8	6	10
tr|A0A0F6B4J8|A0A0F6B4J8_SALT1 Acetyltransferase YpeA OS=Salmonella typhimurium (strain 14028s / SGSC 2262) GN=ypeA PE=3 SV=1	>tr|A0A0F6B4J8|A0A0F6B4J8_SALT1	0.26	5	5	7	8	6	6	6	10	6	6	13	8	8	9	9	9	8	5	6	8	10
tr|A0A0F6B557|A0A0F6B557_SALT1 Uncharacterized protein OS=Salmonella typhimurium (strain 14028s / SGSC 2262) GN=STM14_3219 PE=4 SV=1	>tr|A0A0F6B557|A0A0F6B557_SALT1	0.26	5	9	10	5	7	4	6	8	8	6	4	7	6	6	8	9	9	7	6	8	10
tr|A0A0F6B165|A0A0F6B165_SALT1 DNA replication terminus site-binding protein OS=Salmonella typhimurium (strain 14028s / SGSC 2262) GN=tus PE=3 SV=1	>tr|A0A0F6B165|A0A0F6B165_SALT1	0.26	8	6	5	7	8	9	9	5	7	3	8	6	9	9	6	5	6	7	9	5	7
tr|A0A0F6B236|A0A0F6B236_SALT1 Oligopeptide transport protein OS=Salmonella typhimurium (strain 14028s / SGSC 2262) GN=oppC PE=3 SV=1	>tr|A0A0F6B236|A0A0F6B236_SALT1	0.26	7	6	5	6	6	7	7	9	7	5	6	4	5	6	6	5	12	9	7	7	7
tr|A0A0F6BBC2|A0A0F6BBC2_SALT1 Lipoate-protein ligase A OS=Salmonella typhimurium (strain 14028s / SGSC 2262) GN=lplA PE=3 SV=1	>tr|A0A0F6BBC2|A0A0F6BBC2_SALT1	0.26	4	8	5	5	7	9	6	9	6	8	5	5	9	5	5	7	4	5	6	5	7
tr|A0A0F6B2R2|A0A0F6B2R2_SALT1 Universal stress protein OS=Salmonella typhimurium (strain 14028s / SGSC 2262) GN=yecG PE=3 SV=1	>tr|A0A0F6B2R2|A0A0F6B2R2_SALT1	0.26	7	9	5	8	8	6	3	5	5	6	5	5	8	9	6	6	9	6	5	6	5
tr|A0A0F6AWU5|A0A0F6AWU5_SALT1 Aromatic amino acid transporter OS=Salmonella typhimurium (strain 14028s / SGSC 2262) GN=aroP PE=4 SV=1	>tr|A0A0F6AWU5|A0A0F6AWU5_SALT1	0.26	5	5	5	3	3	4	5	4	4	5	8	7	4	6	5	4	3	5	5	4	5
tr|A0A0F6B3X7|A0A0F6B3X7_SALT1 Heme lyase disulfide oxidoreductase OS=Salmonella typhimurium (strain 14028s / SGSC 2262) GN=ccmG_1 PE=4 SV=1	>tr|A0A0F6B3X7|A0A0F6B3X7_SALT1	0.26	3	3	4	5	3	3	4	2	4	3	3	5	3	5	3	4	5	4	3	3	4
tr|A0A0F6B3T7|A0A0F6B3T7_SALT1 Lipid A 1-diphosphate synthase OS=Salmonella typhimurium (strain 14028s / SGSC 2262) GN=yeiU PE=3 SV=1	>tr|A0A0F6B3T7|A0A0F6B3T7_SALT1	0.26	2	4	4	2	4	4	2	3	2	3	3	4	4	2	3	2	2	3	3	3	3
tr|A0A0F6BBA5|A0A0F6BBA5_SALT1 Periplasmic protein OS=Salmonella typhimurium (strain 14028s / SGSC 2262) GN=osmY PE=4 SV=1	>tr|A0A0F6BBA5|A0A0F6BBA5_SALT1	0.27	285	256	224	231	201	202	251	158	194	209	178	318	460	245	216	195	219	223	217	212	197
tr|A0A0F6B2E5|A0A0F6B2E5_SALT1 Cold shock-like protein CspC OS=Salmonella typhimurium (strain 14028s / SGSC 2262) GN=cspC PE=4 SV=1	>tr|A0A0F6B2E5|A0A0F6B2E5_SALT1	0.27	127	101	132	124	243	123	168	213	167	173	154	181	137	131	180	216	246	236	110	177	213
sp|K1C9_HUMAN|	sp|K1C9_HUMAN|	0.27	36	68	74	41	71	65	44	74	50	48	44	27	37	87	59	68	62	69	68	58	74
tr|A0A0F6B1B5|A0A0F6B1B5_SALT1 3-hydroxy acid dehydrogenase OS=Salmonella typhimurium (strain 14028s / SGSC 2262) GN=ydfG PE=3 SV=1	>tr|A0A0F6B1B5|A0A0F6B1B5_SALT1	0.27	48	44	38	29	31	29	34	50	28	29	14	24	40	44	35	30	37	25	26	30	25
tr|A0A0F6AZ49|A0A0F6AZ49_SALT1 Putrescine-binding periplasmic protein OS=Salmonella typhimurium (strain 14028s / SGSC 2262) GN=potF PE=3 SV=1	>tr|A0A0F6AZ49|A0A0F6AZ49_SALT1	0.27	36	27	41	33	35	20	27	20	32	30	9	14	26	38	32	37	26	30	30	29	31
tr|A0A0F6B945|A0A0F6B945_SALT1 tRNA uridine 5-carboxymethylaminomethyl modification enzyme MnmG OS=Salmonella typhimurium (strain 14028s / SGSC 2262) GN=gidA PE=3 SV=1	>tr|A0A0F6B945|A0A0F6B945_SALT1	0.27	23	23	28	23	26	17	15	27	21	19	8	8	15	20	18	18	16	20	21	21	20
tr|A0A0F6B1A6|A0A0F6B1A6_SALT1 UPF0482 protein YnfB OS=Salmonella typhimurium (strain 14028s / SGSC 2262) GN=ynfB PE=3 SV=1	>tr|A0A0F6B1A6|A0A0F6B1A6_SALT1	0.27	17	20	15	17	13	15	33	18	13	15	20	22	21	15	18	17	27	24	12	15	22
tr|A0A0F6B6Y4|A0A0F6B6Y4_SALT1 Putative cytoplasmic protein OS=Salmonella typhimurium (strain 14028s / SGSC 2262) GN=ygiF PE=4 SV=1	>tr|A0A0F6B6Y4|A0A0F6B6Y4_SALT1	0.27	14	25	18	14	23	26	24	13	18	13	14	16	26	20	25	22	14	17	13	12	17
tr|A0A0F6B7C0|A0A0F6B7C0_SALT1 Glutamate synthase subunit beta OS=Salmonella typhimurium (strain 14028s / SGSC 2262) GN=gltD PE=4 SV=1	>tr|A0A0F6B7C0|A0A0F6B7C0_SALT1	0.27	19	23	20	14	21	17	20	16	13	20	13	6	24	28	20	12	12	17	20	18	18
tr|A0A0F6B3B9|A0A0F6B3B9_SALT1 Putative dehydratase OS=Salmonella typhimurium (strain 14028s / SGSC 2262) GN=yeeZ PE=4 SV=1	>tr|A0A0F6B3B9|A0A0F6B3B9_SALT1	0.27	18	8	16	17	22	17	15	23	22	12	25	14	11	12	17	16	21	15	12	24	19
tr|A0A0F6B2T5|A0A0F6B2T5_SALT1 D-cysteine desulfhydrase OS=Salmonella typhimurium (strain 14028s / SGSC 2262) GN=yedO PE=3 SV=1	>tr|A0A0F6B2T5|A0A0F6B2T5_SALT1	0.27	17	11	16	15	13	14	13	19	17	15	30	27	15	13	18	16	14	16	18	15	17
tr|A0A0F6B6D5|A0A0F6B6D5_SALT1 Thiol:disulfide interchange protein OS=Salmonella typhimurium (strain 14028s / SGSC 2262) GN=dsbC PE=3 SV=1	>tr|A0A0F6B6D5|A0A0F6B6D5_SALT1	0.27	15	11	9	13	16	10	14	11	19	12	26	20	15	13	15	19	15	14	20	15	14
tr|A0A0F6B036|A0A0F6B036_SALT1 Thymidylate kinase OS=Salmonella typhimurium (strain 14028s / SGSC 2262) GN=tdk_1 PE=3 SV=1	>tr|A0A0F6B036|A0A0F6B036_SALT1	0.27	13	17	23	16	14	14	12	14	14	15	8	7	12	20	14	11	18	15	21	16	19
tr|A0A0F6B2F8|A0A0F6B2F8_SALT1 Putative nucleotide-binding protein OS=Salmonella typhimurium (strain 14028s / SGSC 2262) GN=yebR PE=4 SV=1	>tr|A0A0F6B2F8|A0A0F6B2F8_SALT1	0.27	19	17	23	12	13	17	13	14	13	9	14	14	19	19	16	7	12	12	19	14	10
tr|A0A0F6B6Y6|A0A0F6B6Y6_SALT1 Multifunctional CCA protein OS=Salmonella typhimurium (strain 14028s / SGSC 2262) GN=cca PE=3 SV=1	>tr|A0A0F6B6Y6|A0A0F6B6Y6_SALT1	0.27	14	12	16	21	12	22	14	20	14	16	10	18	14	12	15	9	12	11	11	9	12
tr|A0A0F6B898|A0A0F6B898_SALT1 Cellulose synthase catalytic subunit OS=Salmonella typhimurium (strain 14028s / SGSC 2262) GN=bcsA PE=4 SV=1	>tr|A0A0F6B898|A0A0F6B898_SALT1	0.27	11	13	13	21	18	11	9	15	13	18	11	13	14	5	16	10	17	17	13	16	11
tr|A0A0F6AX38|A0A0F6AX38_SALT1 Lysine decarboxylase 2 OS=Salmonella typhimurium (strain 14028s / SGSC 2262) GN=ldcC PE=4 SV=1	>tr|A0A0F6AX38|A0A0F6AX38_SALT1	0.27	14	11	9	15	17	24	11	13	13	9	19	13	11	11	12	17	11	15	10	11	14
tr|A0A0F6B6Z9|A0A0F6B6Z9_SALT1 Aerotaxis sensor receptor OS=Salmonella typhimurium (strain 14028s / SGSC 2262) GN=aer PE=4 SV=1	>tr|A0A0F6B6Z9|A0A0F6B6Z9_SALT1	0.27	14	16	19	15	16	13	17	20	17	11	9	9	18	15	12	17	9	11	13	9	9
tr|A0A0F6B7T6|A0A0F6B7T6_SALT1 Phosphoglycolate phosphatase OS=Salmonella typhimurium (strain 14028s / SGSC 2262) GN=gph PE=3 SV=1	>tr|A0A0F6B7T6|A0A0F6B7T6_SALT1	0.27	17	16	17	9	9	15	14	7	12	15	8	6	14	14	16	14	13	12	14	15	9
tr|A0A0F6B237|A0A0F6B237_SALT1 Oligopeptide transporter permease OS=Salmonella typhimurium (strain 14028s / SGSC 2262) GN=oppB PE=3 SV=1	>tr|A0A0F6B237|A0A0F6B237_SALT1	0.27	16	12	10	14	19	17	14	15	11	10	6	7	9	12	14	12	11	13	11	18	13
tr|A0A0F6B7R7|A0A0F6B7R7_SALT1 Acetylornithine/succinyldiaminopimelate aminotransferase OS=Salmonella typhimurium (strain 14028s / SGSC 2262) GN=argD_2 PE=3 SV=1	>tr|A0A0F6B7R7|A0A0F6B7R7_SALT1	0.27	15	18	15	16	15	17	12	10	13	9	10	18	17	14	10	10	9	11	11	13	6
tr|A0A0F6B741|A0A0F6B741_SALT1 AGA operon transcriptional repressor OS=Salmonella typhimurium (strain 14028s / SGSC 2262) GN=agaR PE=4 SV=1	>tr|A0A0F6B741|A0A0F6B741_SALT1	0.27	13	13	16	14	16	8	11	9	19	20	9	12	10	8	12	16	13	12	13	11	10
tr|A0A0F6AXI2|A0A0F6AXI2_SALT1 Propionyl-CoA synthetase OS=Salmonella typhimurium (strain 14028s / SGSC 2262) GN=prpE PE=4 SV=1	>tr|A0A0F6AXI2|A0A0F6AXI2_SALT1	0.27	10	11	14	8	13	18	13	15	15	14	9	9	10	5	13	11	11	18	10	13	13
tr|A0A0F6AXP8|A0A0F6AXP8_SALT1 Geranyltranstransferase OS=Salmonella typhimurium (strain 14028s / SGSC 2262) GN=ispA PE=3 SV=1	>tr|A0A0F6AXP8|A0A0F6AXP8_SALT1	0.27	10	12	12	13	13	13	12	15	8	7	5	7	14	16	16	12	12	11	10	17	15
tr|A0A0F6B6X5|A0A0F6B6X5_SALT1 3,4-dihydroxy-2-butanone 4-phosphate synthase OS=Salmonella typhimurium (strain 14028s / SGSC 2262) GN=ribB PE=3 SV=1	>tr|A0A0F6B6X5|A0A0F6B6X5_SALT1	0.27	9	10	8	9	11	8	18	15	9	14	19	13	11	7	10	13	11	13	10	15	10
tr|A0A0F6BB05|A0A0F6BB05_SALT1 Putative permease OS=Salmonella typhimurium (strain 14028s / SGSC 2262) GN=yjgP PE=4 SV=1	>tr|A0A0F6BB05|A0A0F6BB05_SALT1	0.27	10	10	11	13	7	17	10	14	13	8	18	15	14	11	15	10	9	10	11	6	10
tr|A0A0F6B417|A0A0F6B417_SALT1 sn-glycerol-3-phosphate transporter OS=Salmonella typhimurium (strain 14028s / SGSC 2262) GN=glpT PE=4 SV=1	>tr|A0A0F6B417|A0A0F6B417_SALT1	0.27	13	7	10	11	8	17	10	14	9	13	14	7	14	12	9	10	8	12	7	8	8
tr|A0A0F6B6D1|A0A0F6B6D1_SALT1 Isopentenyl-diphosphate Delta-isomerase OS=Salmonella typhimurium (strain 14028s / SGSC 2262) GN=idi PE=3 SV=1	>tr|A0A0F6B6D1|A0A0F6B6D1_SALT1	0.27	17	17	12	14	11	15	10	8	11	9	8	5	10	9	11	14	12	11	10	10	11
tr|A0A0F6AWT3|A0A0F6AWT3_SALT1 Dephospho-CoA kinase OS=Salmonella typhimurium (strain 14028s / SGSC 2262) GN=coaE PE=3 SV=1	>tr|A0A0F6AWT3|A0A0F6AWT3_SALT1	0.27	12	11	8	9	12	5	10	13	16	8	9	8	8	10	10	12	10	12	18	11	12
tr|A0A0F6B9L8|A0A0F6B9L8_SALT1 Putative alcohol dehydrogenase OS=Salmonella typhimurium (strain 14028s / SGSC 2262) GN=STM14_4863 PE=4 SV=1	>tr|A0A0F6B9L8|A0A0F6B9L8_SALT1	0.27	15	9	10	11	12	17	12	12	13	11	4	11	6	8	12	9	11	15	13	13	13
tr|A0A0F6AZE7|A0A0F6AZE7_SALT1 Putative metallo-beta-lactamase OS=Salmonella typhimurium (strain 14028s / SGSC 2262) GN=ycbL PE=4 SV=1	>tr|A0A0F6AZE7|A0A0F6AZE7_SALT1	0.27	11	10	14	10	10	11	12	9	13	14	4	4	10	9	12	9	10	11	13	11	13
tr|A0A0F6B5I8|A0A0F6B5I8_SALT1 Tricarboxylic transport OS=Salmonella typhimurium (strain 14028s / SGSC 2262) GN=STM14_3363 PE=4 SV=1	>tr|A0A0F6B5I8|A0A0F6B5I8_SALT1	0.27	8	11	8	11	7	12	12	16	7	12	19	12	11	8	11	9	15	12	12	8	9
tr|A0A0F6AXL5|A0A0F6AXL5_SALT1 Nuclease SbcCD subunit C OS=Salmonella typhimurium (strain 14028s / SGSC 2262) GN=sbcC PE=3 SV=1	>tr|A0A0F6AXL5|A0A0F6AXL5_SALT1	0.27	12	11	9	9	4	11	8	15	7	8	15	7	10	12	11	12	9	10	14	11	10
tr|A0A0F6AZW5|A0A0F6AZW5_SALT1 Putative oxidoreductase component OS=Salmonella typhimurium (strain 14028s / SGSC 2262) GN=ycdY PE=4 SV=1	>tr|A0A0F6AZW5|A0A0F6AZW5_SALT1	0.27	10	13	17	8	6	13	8	12	10	9	8	9	9	8	12	14	10	7	11	10	10
tr|A0A0F6B7U8|A0A0F6B7U8_SALT1 ADP-ribose diphosphatase NudE OS=Salmonella typhimurium (strain 14028s / SGSC 2262) GN=nudE PE=4 SV=1	>tr|A0A0F6B7U8|A0A0F6B7U8_SALT1	0.27	10	10	11	9	7	11	10	11	9	15	4	7	5	13	10	12	11	12	13	11	12
tr|A0A0F6BA85|A0A0F6BA85_SALT1 Zinc uptake transcriptional repressor OS=Salmonella typhimurium (strain 14028s / SGSC 2262) GN=zur PE=3 SV=1	>tr|A0A0F6BA85|A0A0F6BA85_SALT1	0.27	7	6	9	5	11	10	11	10	12	11	16	13	8	6	9	12	9	9	9	10	9
tr|A0A0F6B9J7|A0A0F6B9J7_SALT1 D-aminoacyl-tRNA deacylase OS=Salmonella typhimurium (strain 14028s / SGSC 2262) GN=yihZ PE=3 SV=1	>tr|A0A0F6B9J7|A0A0F6B9J7_SALT1	0.27	11	6	8	13	14	6	9	10	11	12	10	7	4	8	12	11	8	11	10	14	12
tr|A0A0F6B8C9|A0A0F6B8C9_SALT1 Biotin sulfoxide reductase OS=Salmonella typhimurium (strain 14028s / SGSC 2262) GN=bisC PE=3 SV=1	>tr|A0A0F6B8C9|A0A0F6B8C9_SALT1	0.27	10	14	11	9	9	8	8	8	7	9	6	9	11	6	13	14	8	9	9	7	6
tr|A0A0F6B5C6|A0A0F6B5C6_SALT1 Putative outer membrane efflux protein OS=Salmonella typhimurium (strain 14028s / SGSC 2262) GN=STM14_3298 PE=4 SV=1	>tr|A0A0F6B5C6|A0A0F6B5C6_SALT1	0.27	11	8	6	11	12	6	13	9	12	7	4	9	13	9	6	10	12	9	10	10	10
tr|A0A0F6B657|A0A0F6B657_SALT1 DNA-binding transcriptional activator FucR OS=Salmonella typhimurium (strain 14028s / SGSC 2262) GN=fucR PE=4 SV=1	>tr|A0A0F6B657|A0A0F6B657_SALT1	0.27	9	9	9	9	10	11	7	7	12	9	4	9	5	10	10	14	9	6	9	8	12
tr|A0A0F6AWQ6|A0A0F6AWQ6_SALT1 Acetolactate synthase 3 regulatory subunit OS=Salmonella typhimurium (strain 14028s / SGSC 2262) GN=ilvH PE=4 SV=1	>tr|A0A0F6AWQ6|A0A0F6AWQ6_SALT1	0.27	10	9	10	10	8	9	8	9	9	13	5	4	10	9	9	7	15	10	9	11	7
tr|A0A0F6B7E8|A0A0F6B7E8_SALT1 Putative regulatory protein OS=Salmonella typhimurium (strain 14028s / SGSC 2262) GN=STM14_4050 PE=4 SV=1	>tr|A0A0F6B7E8|A0A0F6B7E8_SALT1	0.27	9	9	10	12	8	8	8	8	6	12	3	7	10	8	10	7	10	9	8	8	15
tr|A0A0F6B3L4|A0A0F6B3L4_SALT1 Putative cytoplasmic protein OS=Salmonella typhimurium (strain 14028s / SGSC 2262) GN=yehS PE=4 SV=1	>tr|A0A0F6B3L4|A0A0F6B3L4_SALT1	0.27	9	8	9	10	13	10	13	5	11	8	6	12	9	5	10	10	9	7	6	9	6
tr|A0A0F6AZ10|A0A0F6AZ10_SALT1 Molybdopterin biosynthesis protein MoeB OS=Salmonella typhimurium (strain 14028s / SGSC 2262) GN=moeB PE=4 SV=1	>tr|A0A0F6AZ10|A0A0F6AZ10_SALT1	0.27	8	8	7	8	9	6	10	12	9	12	13	7	5	6	10	4	12	12	9	7	8
tr|A0A0F6AZV0|A0A0F6AZV0_SALT1 Putative transcriptional regulator OS=Salmonella typhimurium (strain 14028s / SGSC 2262) GN=STM14_1285 PE=4 SV=1	>tr|A0A0F6AZV0|A0A0F6AZV0_SALT1	0.27	7	13	10	9	8	9	7	12	12	8	4	8	9	12	9	8	11	6	6	10	6
tr|A0A0F6B782|A0A0F6B782_SALT1 Ribosomal RNA large subunit methyltransferase E OS=Salmonella typhimurium (strain 14028s / SGSC 2262) GN=rrmJ PE=3 SV=1	>tr|A0A0F6B782|A0A0F6B782_SALT1	0.27	4	7	6	7	8	8	5	6	8	8	9	11	3	10	9	9	10	9	9	12	8
tr|A0A0F6B9U0|A0A0F6B9U0_SALT1 Methylenetetrahydrofolate reductase OS=Salmonella typhimurium (strain 14028s / SGSC 2262) GN=metF PE=3 SV=1	>tr|A0A0F6B9U0|A0A0F6B9U0_SALT1	0.27	9	8	8	9	11	12	10	10	7	7	11	5	9	8	8	6	5	5	7	7	13
tr|A0A0F6B8P5|A0A0F6B8P5_SALT1 ATP-dependent DNA helicase RecG OS=Salmonella typhimurium (strain 14028s / SGSC 2262) GN=recG PE=3 SV=1	>tr|A0A0F6B8P5|A0A0F6B8P5_SALT1	0.27	5	10	10	6	9	9	9	8	11	7	8	7	13	7	12	4	8	10	11	7	8
tr|A0A0F6BB39|A0A0F6BB39_SALT1 DNA-binding transcriptional repressor UxuR OS=Salmonella typhimurium (strain 14028s / SGSC 2262) GN=uxuR PE=4 SV=1	>tr|A0A0F6BB39|A0A0F6BB39_SALT1	0.27	6	6	11	12	11	8	5	8	6	6	6	9	8	11	9	5	6	7	9	9	7
tr|A0A0F6AWU7|A0A0F6AWU7_SALT1 Transcriptional regulator PdhR OS=Salmonella typhimurium (strain 14028s / SGSC 2262) GN=pdhR PE=4 SV=1	>tr|A0A0F6AWU7|A0A0F6AWU7_SALT1	0.27	7	5	5	9	9	8	11	6	9	10	8	5	4	12	6	9	8	7	7	8	10
tr|A0A0F6AW36|A0A0F6AW36_SALT1 DNA replication OS=Salmonella typhimurium (strain 14028s / SGSC 2262) GN=repA2 PE=4 SV=1	>tr|A0A0F6AW36|A0A0F6AW36_SALT1	0.27	7	6	5	7	7	10	8	6	9	12	8	5	10	7	8	5	9	5	6	10	10
tr|A0A0F6B232|A0A0F6B232_SALT1 Cardiolipin synthase A OS=Salmonella typhimurium (strain 14028s / SGSC 2262) GN=cls PE=3 SV=1	>tr|A0A0F6B232|A0A0F6B232_SALT1	0.27	8	9	7	11	8	6	8	4	9	9	8	6	11	7	7	9	5	11	8	5	4
tr|A0A0F6B8B2|A0A0F6B8B2_SALT1 Dipeptide transporter permease DppB OS=Salmonella typhimurium (strain 14028s / SGSC 2262) GN=dppB PE=3 SV=1	>tr|A0A0F6B8B2|A0A0F6B8B2_SALT1	0.27	7	8	9	7	13	7	8	7	6	5	5	7	6	5	7	8	8	11	10	10	6
tr|A0A0F6B4J6|A0A0F6B4J6_SALT1 Uncharacterized protein OS=Salmonella typhimurium (strain 14028s / SGSC 2262) GN=STM14_3005 PE=4 SV=1	>tr|A0A0F6B4J6|A0A0F6B4J6_SALT1	0.27	9	6	5	7	9	7	13	5	5	5	9	8	9	7	7	6	10	9	6	7	6
tr|A0A0F6B1X2|A0A0F6B1X2_SALT1 Phage shock protein operon transcriptional activator OS=Salmonella typhimurium (strain 14028s / SGSC 2262) GN=pspF PE=4 SV=1	>tr|A0A0F6B1X2|A0A0F6B1X2_SALT1	0.27	5	5	9	5	5	7	8	5	6	5	9	6	11	4	8	6	6	8	7	7	5
tr|A0A0F6B6K4|A0A0F6B6K4_SALT1 Putative integral membrane protein OS=Salmonella typhimurium (strain 14028s / SGSC 2262) GN=yggT PE=4 SV=1	>tr|A0A0F6B6K4|A0A0F6B6K4_SALT1	0.27	5	5	7	7	5	8	6	6	7	5	8	4	4	7	4	6	8	7	4	4	9
tr|A0A0F6B372|A0A0F6B372_SALT1 Cobalamin biosynthesis protein CbiG OS=Salmonella typhimurium (strain 14028s / SGSC 2262) GN=cbiG PE=4 SV=1	>tr|A0A0F6B372|A0A0F6B372_SALT1	0.27	8	9	5	5	4	7	4	6	6	4	8	5	6	4	4	4	5	6	5	5	6
tr|A0A0F6AZ94|A0A0F6AZ94_SALT1 Putative transcriptional regulator OS=Salmonella typhimurium (strain 14028s / SGSC 2262) GN=STM14_1074 PE=4 SV=1	>tr|A0A0F6AZ94|A0A0F6AZ94_SALT1	0.27	3	6	4	5	6	5	5	4	4	4	6	5	5	7	5	5	2	7	3	3	6
tr|A0A0F6AY92|A0A0F6AY92_SALT1 Putative aminotransferase OS=Salmonella typhimurium (strain 14028s / SGSC 2262) GN=ybdL PE=4 SV=1	>tr|A0A0F6AY92|A0A0F6AY92_SALT1	0.27	4	7	4	5	3	6	6	4	5	5	4	4	2	5	4	4	4	5	6	7	5
tr|A0A0F6B6C5|A0A0F6B6C5_SALT1 tRNA(fMet)-specific endonuclease VapC OS=Salmonella typhimurium (strain 14028s / SGSC 2262) GN=vapC PE=3 SV=1	>tr|A0A0F6B6C5|A0A0F6B6C5_SALT1	0.27	3	2	2	4	3	2	3	2	2	2	1	2	2	2	2	2	2	3	2	2	2
tr|A0A0F6B7P5|A0A0F6B7P5_SALT1 30S ribosomal protein S12 OS=Salmonella typhimurium (strain 14028s / SGSC 2262) GN=rpsL PE=3 SV=1	>tr|A0A0F6B7P5|A0A0F6B7P5_SALT1	0.28	47	37	54	57	75	51	60	98	75	79	99	83	33	50	79	75	90	84	60	84	84
tr|A0A0F6BAJ2|A0A0F6BAJ2_SALT1 10 kDa chaperonin OS=Salmonella typhimurium (strain 14028s / SGSC 2262) GN=groES PE=3 SV=1	>tr|A0A0F6BAJ2|A0A0F6BAJ2_SALT1	0.28	67	72	96	70	105	52	52	45	67	68	35	43	52	63	48	79	79	53	53	61	88
tr|A0A0F6B224|A0A0F6B224_SALT1 Outer membrane protein W OS=Salmonella typhimurium (strain 14028s / SGSC 2262) GN=ompW PE=4 SV=1	>tr|A0A0F6B224|A0A0F6B224_SALT1	0.28	37	16	13	29	26	17	25	36	22	27	23	38	23	20	21	29	29	32	16	29	31
tr|A0A0F6B6N8|A0A0F6B6N8_SALT1 Putative oxidoreductase OS=Salmonella typhimurium (strain 14028s / SGSC 2262) GN=STM14_3781 PE=4 SV=1	>tr|A0A0F6B6N8|A0A0F6B6N8_SALT1	0.28	24	26	27	27	25	27	29	27	24	25	13	16	32	21	14	18	13	17	11	17	19
tr|A0A0F6AZR5|A0A0F6AZR5_SALT1 4-hydroxyphenylacetate catabolism OS=Salmonella typhimurium (strain 14028s / SGSC 2262) GN=hpaB PE=4 SV=1	>tr|A0A0F6AZR5|A0A0F6AZR5_SALT1	0.28	31	31	22	26	22	27	21	27	17	24	19	12	24	23	16	18	14	15	11	16	16
tr|A0A0F6B6W0|A0A0F6B6W0_SALT1 DNA topoisomerase 4 subunit B OS=Salmonella typhimurium (strain 14028s / SGSC 2262) GN=parE PE=3 SV=1	>tr|A0A0F6B6W0|A0A0F6B6W0_SALT1	0.28	21	16	23	18	19	26	18	30	22	16	14	6	24	24	23	26	18	18	12	21	17
tr|A0A0F6B632|A0A0F6B632_SALT1 Histidine kinase OS=Salmonella typhimurium (strain 14028s / SGSC 2262) GN=barA PE=4 SV=1	>tr|A0A0F6B632|A0A0F6B632_SALT1	0.28	18	18	23	19	16	24	14	32	16	20	34	20	24	12	19	17	18	20	12	18	15
tr|A0A0F6AYV4|A0A0F6AYV4_SALT1 Molybdenum cofactor biosynthesis protein B OS=Salmonella typhimurium (strain 14028s / SGSC 2262) GN=moaB PE=3 SV=1	>tr|A0A0F6AYV4|A0A0F6AYV4_SALT1	0.28	20	21	13	19	18	16	15	12	19	17	15	12	26	21	18	27	15	15	29	21	11
tr|A0A0F6B4J4|A0A0F6B4J4_SALT1 Short chain dehydrogenase OS=Salmonella typhimurium (strain 14028s / SGSC 2262) GN=ucpA PE=4 SV=1	>tr|A0A0F6B4J4|A0A0F6B4J4_SALT1	0.28	14	11	14	23	26	18	11	17	20	17	14	14	9	19	17	17	18	14	11	14	23
tr|A0A0F6B0F6|A0A0F6B0F6_SALT1 Virulence membrane protein PAGC OS=Salmonella typhimurium (strain 14028s / SGSC 2262) GN=pagC PE=4 SV=1	>tr|A0A0F6B0F6|A0A0F6B0F6_SALT1	0.28	18	12	14	18	7	12	20	16	20	10	13	20	16	25	15	12	10	12	21	15	17
tr|A0A0F6AX33|A0A0F6AX33_SALT1 Lipid-A-disaccharide synthase OS=Salmonella typhimurium (strain 14028s / SGSC 2262) GN=lpxB PE=3 SV=1	>tr|A0A0F6AX33|A0A0F6AX33_SALT1	0.28	11	23	16	16	11	19	18	11	15	19	6	9	18	14	17	12	14	20	10	16	12
tr|A0A0F6AX08|A0A0F6AX08_SALT1 Iron-sulfur cluster insertion protein ErpA OS=Salmonella typhimurium (strain 14028s / SGSC 2262) GN=yadR PE=3 SV=1	>tr|A0A0F6AX08|A0A0F6AX08_SALT1	0.28	15	17	22	15	12	16	15	13	11	14	5	5	14	14	14	18	15	12	18	18	14
tr|A0A0F6BAF8|A0A0F6BAF8_SALT1 Alpha-galactosidase OS=Salmonella typhimurium (strain 14028s / SGSC 2262) GN=melA PE=3 SV=1	>tr|A0A0F6BAF8|A0A0F6BAF8_SALT1	0.28	15	10	14	10	12	16	16	11	21	11	18	14	8	7	20	12	17	12	13	18	10
tr|A0A0F6AYG5|A0A0F6AYG5_SALT1 Putative transport protein OS=Salmonella typhimurium (strain 14028s / SGSC 2262) GN=ybeX PE=4 SV=1	>tr|A0A0F6AYG5|A0A0F6AYG5_SALT1	0.28	11	17	15	13	18	9	13	11	15	13	21	12	17	15	9	16	23	12	11	7	13
tr|A0A0F6B9X0|A0A0F6B9X0_SALT1 Glutamate racemase OS=Salmonella typhimurium (strain 14028s / SGSC 2262) GN=murI PE=3 SV=1	>tr|A0A0F6B9X0|A0A0F6B9X0_SALT1	0.28	12	16	9	17	7	14	21	15	14	11	13	11	18	7	16	9	10	13	14	15	11
tr|A0A0F6AWQ0|A0A0F6AWQ0_SALT1 2-isopropylmalate synthase OS=Salmonella typhimurium (strain 14028s / SGSC 2262) GN=leuA PE=3 SV=1	>tr|A0A0F6AWQ0|A0A0F6AWQ0_SALT1	0.28	6	13	12	17	9	9	13	14	11	12	16	12	17	6	17	15	11	15	13	10	19
tr|A0A0F6AX24|A0A0F6AX24_SALT1 1-deoxy-D-xylulose 5-phosphate reductoisomerase OS=Salmonella typhimurium (strain 14028s / SGSC 2262) GN=dxr PE=3 SV=1	>tr|A0A0F6AX24|A0A0F6AX24_SALT1	0.28	14	13	14	12	10	16	14	14	15	11	8	5	14	11	11	9	15	21	18	17	13
tr|A0A0F6AZM2|A0A0F6AZM2_SALT1 Putative iron-sulfur protein OS=Salmonella typhimurium (strain 14028s / SGSC 2262) GN=STM14_1203 PE=4 SV=1	>tr|A0A0F6AZM2|A0A0F6AZM2_SALT1	0.28	12	12	12	9	14	16	20	14	11	17	9	5	13	20	13	9	12	16	13	16	11
tr|A0A0F6B0W9|A0A0F6B0W9_SALT1 Uncharacterized protein OS=Salmonella typhimurium (strain 14028s / SGSC 2262) GN=ynhG PE=4 SV=1	>tr|A0A0F6B0W9|A0A0F6B0W9_SALT1	0.28	17	13	15	14	10	16	15	10	14	10	6	14	16	18	10	7	9	10	16	12	9
tr|A0A0F6B3C5|A0A0F6B3C5_SALT1 1-(5-phosphoribosyl)-5-[(5-phosphoribosylamino)methylideneamino] imidazole-4-carboxamide isomerase OS=Salmonella typhimurium (strain 14028s / SGSC 2262) GN=hisA PE=3 SV=1	>tr|A0A0F6B3C5|A0A0F6B3C5_SALT1	0.28	15	12	13	15	17	14	10	11	13	8	5	11	11	15	22	11	11	11	14	15	10
tr|A0A0F6B993|A0A0F6B993_SALT1 UDP-N-acetyl-D-mannosaminuronic acid transferase OS=Salmonella typhimurium (strain 14028s / SGSC 2262) GN=wecG PE=3 SV=1	>tr|A0A0F6B993|A0A0F6B993_SALT1	0.28	19	12	12	12	14	13	12	13	17	16	5	6	13	13	11	16	10	9	17	14	11
tr|A0A0F6AZ04|A0A0F6AZ04_SALT1 Putative cytoplasmic protein OS=Salmonella typhimurium (strain 14028s / SGSC 2262) GN=ybiU PE=4 SV=1	>tr|A0A0F6AZ04|A0A0F6AZ04_SALT1	0.28	10	14	10	10	10	12	16	17	13	11	10	5	15	9	12	15	16	17	10	8	10
tr|A0A0F6BBC4|A0A0F6BBC4_SALT1 Phosphoserine phosphatase OS=Salmonella typhimurium (strain 14028s / SGSC 2262) GN=serB PE=4 SV=1	>tr|A0A0F6BBC4|A0A0F6BBC4_SALT1	0.28	14	16	17	15	12	16	8	16	15	10	9	8	11	10	16	11	5	10	11	10	9
tr|A0A0F6B7V0|A0A0F6B7V0_SALT1 Putative inner membrane protein OS=Salmonella typhimurium (strain 14028s / SGSC 2262) GN=yrfF PE=4 SV=1	>tr|A0A0F6B7V0|A0A0F6B7V0_SALT1	0.28	13	18	8	7	10	17	12	15	12	10	9	9	16	10	11	12	14	14	10	16	6
tr|A0A0F6B9S2|A0A0F6B9S2_SALT1 Regulator of ribonuclease activity A OS=Salmonella typhimurium (strain 14028s / SGSC 2262) GN=menG PE=3 SV=1	>tr|A0A0F6B9S2|A0A0F6B9S2_SALT1	0.28	16	5	16	12	18	7	13	9	12	11	16	9	9	10	12	13	13	11	8	12	14
tr|A0A0F6AZ99|A0A0F6AZ99_SALT1 Cysteine/glutathione ABC transporter membrane/ATP-binding component OS=Salmonella typhimurium (strain 14028s / SGSC 2262) GN=cydD PE=4 SV=1	>tr|A0A0F6AZ99|A0A0F6AZ99_SALT1	0.28	8	9	13	15	11	11	10	14	15	10	18	9	18	11	8	16	9	10	6	11	14
tr|A0A0F6B2Y3|A0A0F6B2Y3_SALT1 Putative cold-shock protein OS=Salmonella typhimurium (strain 14028s / SGSC 2262) GN=cspB PE=4 SV=1	>tr|A0A0F6B2Y3|A0A0F6B2Y3_SALT1	0.28	11	12	11	14	11	15	13	6	14	9	14	20	9	8	8	8	10	12	14	12	9
tr|A0A0F6B746|A0A0F6B746_SALT1 Galactitol utilization operon transcriptional repressor OS=Salmonella typhimurium (strain 14028s / SGSC 2262) GN=STM14_3944 PE=4 SV=1	>tr|A0A0F6B746|A0A0F6B746_SALT1	0.28	9	8	11	10	8	14	10	7	14	7	15	12	13	8	12	9	6	11	7	12	5
tr|A0A0F6BAM4|A0A0F6BAM4_SALT1 tRNA dimethylallyltransferase OS=Salmonella typhimurium (strain 14028s / SGSC 2262) GN=miaA PE=3 SV=1	>tr|A0A0F6BAM4|A0A0F6BAM4_SALT1	0.28	15	13	13	10	12	8	11	7	11	10	8	6	15	17	10	10	11	11	8	7	9
tr|A0A0F6BA77|A0A0F6BA77_SALT1 Chorismate pyruvate-lyase OS=Salmonella typhimurium (strain 14028s / SGSC 2262) GN=ubiC PE=3 SV=1	>tr|A0A0F6BA77|A0A0F6BA77_SALT1	0.28	8	15	13	11	7	11	9	10	13	13	4	6	10	16	11	8	9	10	13	13	12
tr|A0A0F6AW44|A0A0F6AW44_SALT1 Resolvase OS=Salmonella typhimurium (strain 14028s / SGSC 2262) GN=rsdB PE=4 SV=1	>tr|A0A0F6AW44|A0A0F6AW44_SALT1	0.28	11	5	6	12	10	8	9	12	11	9	8	5	8	9	10	8	6	14	9	14	13
tr|A0A0F6BAN2|A0A0F6BAN2_SALT1 HTH-type transcriptional repressor NsrR OS=Salmonella typhimurium (strain 14028s / SGSC 2262) GN=yjeB PE=3 SV=1	>tr|A0A0F6BAN2|A0A0F6BAN2_SALT1	0.28	9	12	14	8	8	13	11	8	9	9	5	9	15	11	11	8	6	12	5	12	7
tr|A0A0F6B217|A0A0F6B217_SALT1 Multifunctional fusion protein OS=Salmonella typhimurium (strain 14028s / SGSC 2262) GN=trpC PE=3 SV=1	>tr|A0A0F6B217|A0A0F6B217_SALT1	0.28	11	14	8	11	13	12	10	9	11	11	10	2	11	11	8	8	5	9	7	7	8
tr|A0A0F6B491|A0A0F6B491_SALT1 Phosphoesterase OS=Salmonella typhimurium (strain 14028s / SGSC 2262) GN=yfcE PE=3 SV=1	>tr|A0A0F6B491|A0A0F6B491_SALT1	0.28	5	7	9	8	11	9	9	9	14	12	9	9	3	9	7	11	14	12	8	10	11
tr|A0A0F6AZ80|A0A0F6AZ80_SALT1 Macrolide export ATP-binding/permease protein MacB OS=Salmonella typhimurium (strain 14028s / SGSC 2262) GN=ybjZ PE=3 SV=1	>tr|A0A0F6AZ80|A0A0F6AZ80_SALT1	0.28	10	16	8	7	6	6	10	9	8	12	8	12	10	11	10	6	11	9	9	13	5
tr|A0A0F6B8Q0|A0A0F6B8Q0_SALT1 Putative inner membrane protein OS=Salmonella typhimurium (strain 14028s / SGSC 2262) GN=yicH PE=4 SV=1	>tr|A0A0F6B8Q0|A0A0F6B8Q0_SALT1	0.28	10	11	12	12	13	8	9	10	11	7	3	11	9	11	9	7	8	5	11	9	7
tr|A0A0F6AY48|A0A0F6AY48_SALT1 Pyridine nucleotide-disulfide oxidoreductase OS=Salmonella typhimurium (strain 14028s / SGSC 2262) GN=STM14_0658 PE=3 SV=1	>tr|A0A0F6AY48|A0A0F6AY48_SALT1	0.28	10	9	7	6	11	7	9	9	5	5	8	7	5	14	9	10	6	8	8	7	6
sp|D0ZY51|DEGS_SALT1 Serine endoprotease DegS OS=Salmonella typhimurium (strain 14028s / SGSC 2262) GN=degS PE=3 SV=1	>sp|D0ZY51|DEGS_SALT1	0.28	7	9	9	8	10	8	5	10	12	6	8	5	11	10	7	5	6	6	12	8	7
tr|A0A0F6B3R0|A0A0F6B3R0_SALT1 S-formylglutathione hydrolase OS=Salmonella typhimurium (strain 14028s / SGSC 2262) GN=fghA PE=3 SV=1	>tr|A0A0F6B3R0|A0A0F6B3R0_SALT1	0.28	9	4	10	9	11	11	5	9	7	6	9	6	6	8	10	8	6	6	6	7	12
tr|A0A0F6B4Y2|A0A0F6B4Y2_SALT1 Uncharacterized protein OS=Salmonella typhimurium (strain 14028s / SGSC 2262) GN=yfhG PE=4 SV=1	>tr|A0A0F6B4Y2|A0A0F6B4Y2_SALT1	0.28	9	8	5	6	9	9	9	7	6	9	5	2	10	7	8	6	8	9	4	10	11
tr|A0A0F6BB86|A0A0F6BB86_SALT1 DNA replication protein DnaC OS=Salmonella typhimurium (strain 14028s / SGSC 2262) GN=dnaC PE=4 SV=1	>tr|A0A0F6BB86|A0A0F6BB86_SALT1	0.28	9	7	10	7	9	6	7	5	10	9	4	5	5	8	7	9	5	7	3	9	8
tr|A0A0F6B211|A0A0F6B211_SALT1 Cob(I)yrinic acid a,c-diamide adenosyltransferase OS=Salmonella typhimurium (strain 14028s / SGSC 2262) GN=btuR PE=3 SV=1	>tr|A0A0F6B211|A0A0F6B211_SALT1	0.28	5	6	5	7	7	9	9	7	6	11	9	13	6	7	10	9	8	7	6	5	6
tr|A0A0F6B832|A0A0F6B832_SALT1 PanD regulatory factor OS=Salmonella typhimurium (strain 14028s / SGSC 2262) GN=yhhK PE=3 SV=1	>tr|A0A0F6B832|A0A0F6B832_SALT1	0.28	5	7	7	8	4	7	6	10	6	7	4	8	10	8	9	6	11	5	7	10	11
tr|A0A0F6B3H0|A0A0F6B3H0_SALT1 Putative inner membrane protein OS=Salmonella typhimurium (strain 14028s / SGSC 2262) GN=yegH PE=4 SV=1	>tr|A0A0F6B3H0|A0A0F6B3H0_SALT1	0.28	7	6	8	6	7	6	7	5	7	6	13	7	8	6	9	8	8	6	5	3	5
tr|A0A0F6B7P9|A0A0F6B7P9_SALT1 Putative regulatory protein OS=Salmonella typhimurium (strain 14028s / SGSC 2262) GN=yheO PE=4 SV=1	>tr|A0A0F6B7P9|A0A0F6B7P9_SALT1	0.28	5	6	5	4	7	7	6	6	6	6	10	7	9	4	4	7	10	9	7	5	6
tr|A0A0F6AW50|A0A0F6AW50_SALT1 Hydrophilic protein OS=Salmonella typhimurium (strain 14028s / SGSC 2262) GN=spvD PE=4 SV=1	>tr|A0A0F6AW50|A0A0F6AW50_SALT1	0.28	7	4	6	5	7	6	6	6	7	8	5	5	3	7	6	5	3	3	4	4	8
tr|A0A0F6B2C9|A0A0F6B2C9_SALT1 Putative translation initiation inhibitor OS=Salmonella typhimurium (strain 14028s / SGSC 2262) GN=yoaB PE=4 SV=1	>tr|A0A0F6B2C9|A0A0F6B2C9_SALT1	0.28	4	3	6	6	9	4	6	6	7	5	5	5	6	5	7	5	5	5	7	10	7
tr|A0A0F6B750|A0A0F6B750_SALT1 DnaA initiator-associating protein DiaA OS=Salmonella typhimurium (strain 14028s / SGSC 2262) GN=yraO PE=3 SV=1	>tr|A0A0F6B750|A0A0F6B750_SALT1	0.28	6	5	4	6	6	7	6	5	6	5	10	6	5	3	8	4	5	8	4	5	6
tr|A0A0F6AWN9|A0A0F6AWN9_SALT1 DNA-binding transcriptional regulator AraC OS=Salmonella typhimurium (strain 14028s / SGSC 2262) GN=araC PE=4 SV=1	>tr|A0A0F6AWN9|A0A0F6AWN9_SALT1	0.28	7	6	5	5	6	7	6	4	4	5	6	6	3	4	8	8	4	7	5	5	10
tr|A0A0F6B2A9|A0A0F6B2A9_SALT1 Disulfide bond formation protein B OS=Salmonella typhimurium (strain 14028s / SGSC 2262) GN=dsbB PE=3 SV=1	>tr|A0A0F6B2A9|A0A0F6B2A9_SALT1	0.28	8	5	6	7	6	7	3	6	5	8	4	6	8	8	5	4	5	6	4	3	8
tr|A0A0F6AYL3|A0A0F6AYL3_SALT1 Putative carboxylase OS=Salmonella typhimurium (strain 14028s / SGSC 2262) GN=ybgK PE=4 SV=1	>tr|A0A0F6AYL3|A0A0F6AYL3_SALT1	0.28	5	6	7	5	5	6	4	2	4	6	5	5	6	5	8	9	5	5	4	5	4
tr|A0A0F6AWX7|A0A0F6AWX7_SALT1 Aspartate 1-decarboxylase OS=Salmonella typhimurium (strain 14028s / SGSC 2262) GN=panD PE=3 SV=1	>tr|A0A0F6AWX7|A0A0F6AWX7_SALT1	0.28	5	2	4	3	5	4	6	4	4	4	3	6	6	4	5	5	6	4	4	3	4
tr|A0A0F6B2J9|A0A0F6B2J9_SALT1 Uncharacterized protein OS=Salmonella typhimurium (strain 14028s / SGSC 2262) GN=yobA PE=4 SV=1	>tr|A0A0F6B2J9|A0A0F6B2J9_SALT1	0.28	5	3	5	4	5	2	5	3	3	5	4	4	3	3	5	2	4	5	2	4	5
tr|A0A0F6B7L1|A0A0F6B7L1_SALT1 DNA-directed RNA polymerase subunit alpha OS=Salmonella typhimurium (strain 14028s / SGSC 2262) GN=rpoA PE=3 SV=1	>tr|A0A0F6B7L1|A0A0F6B7L1_SALT1	0.29	178	128	153	185	189	181	196	232	235	225	343	320	101	120	233	226	247	246	169	197	200
tr|A0A0F6B7M5|A0A0F6B7M5_SALT1 50S ribosomal protein L24 OS=Salmonella typhimurium (strain 14028s / SGSC 2262) GN=rplX PE=3 SV=1	>tr|A0A0F6B7M5|A0A0F6B7M5_SALT1	0.29	125	129	129	113	105	115	160	105	142	119	81	143	285	189	140	134	115	144	161	142	136
sp|K2C1_HUMAN|	sp|K2C1_HUMAN|	0.29	59	76	97	67	93	76	62	127	63	71	110	63	52	154	78	108	83	74	102	94	96
tr|A0A0F6AYC2|A0A0F6AYC2_SALT1 Cold shock protein CspE OS=Salmonella typhimurium (strain 14028s / SGSC 2262) GN=cspE PE=4 SV=1	>tr|A0A0F6AYC2|A0A0F6AYC2_SALT1	0.29	65	63	58	64	143	61	67	76	77	73	58	121	54	78	77	79	93	79	60	56	85
tr|A0A0F6AXU5|A0A0F6AXU5_SALT1 Uncharacterized protein OS=Salmonella typhimurium (strain 14028s / SGSC 2262) GN=ybaY PE=4 SV=1	>tr|A0A0F6AXU5|A0A0F6AXU5_SALT1	0.29	82	78	86	72	82	103	103	47	69	60	26	39	96	93	86	56	43	63	82	81	68
tr|A0A0F6B860|A0A0F6B860_SALT1 Universal stress protein OS=Salmonella typhimurium (strain 14028s / SGSC 2262) GN=uspA PE=3 SV=1	>tr|A0A0F6B860|A0A0F6B860_SALT1	0.29	23	22	32	35	49	22	22	27	42	47	44	43	17	27	42	41	43	35	41	25	45
tr|A0A0F6B2D8|A0A0F6B2D8_SALT1 Mannose-specific enzyme IIC OS=Salmonella typhimurium (strain 14028s / SGSC 2262) GN=manY PE=4 SV=1	>tr|A0A0F6B2D8|A0A0F6B2D8_SALT1	0.29	19	16	22	21	31	17	15	28	34	27	21	14	6	25	26	25	26	21	18	27	25
tr|A0A0F6AYP8|A0A0F6AYP8_SALT1 Colicin uptake protein TolQ OS=Salmonella typhimurium (strain 14028s / SGSC 2262) GN=tolQ PE=3 SV=1	>tr|A0A0F6AYP8|A0A0F6AYP8_SALT1	0.29	25	20	19	19	28	15	9	16	17	22	26	15	12	18	10	26	25	13	18	16	20
tr|A0A0F6B2A6|A0A0F6B2A6_SALT1 Uncharacterized protein OS=Salmonella typhimurium (strain 14028s / SGSC 2262) GN=ycgB PE=4 SV=1	>tr|A0A0F6B2A6|A0A0F6B2A6_SALT1	0.29	18	14	14	11	17	7	9	22	16	15	16	20	9	14	15	21	24	17	10	17	21
tr|A0A0F6B8K1|A0A0F6B8K1_SALT1 Uncharacterized protein OS=Salmonella typhimurium (strain 14028s / SGSC 2262) GN=yibP PE=4 SV=1	>tr|A0A0F6B8K1|A0A0F6B8K1_SALT1	0.29	20	24	16	17	12	14	18	10	8	19	6	11	16	16	16	24	13	16	19	18	16
tr|A0A0F6B7K4|A0A0F6B7K4_SALT1 Ribosomal RNA small subunit methyltransferase B OS=Salmonella typhimurium (strain 14028s / SGSC 2262) GN=sun PE=3 SV=1	>tr|A0A0F6B7K4|A0A0F6B7K4_SALT1	0.29	18	19	20	18	17	23	17	19	16	11	4	7	20	20	18	13	13	12	13	16	14
tr|A0A0F6BB20|A0A0F6BB20_SALT1 Putative ABC-type sugar/spermidine/putrescine transport system ATPase component OS=Salmonella typhimurium (strain 14028s / SGSC 2262) GN=STM14_5391 PE=4 SV=1	>tr|A0A0F6BB20|A0A0F6BB20_SALT1	0.29	24	17	18	12	13	25	19	14	12	13	21	18	14	12	24	12	9	13	18	13	13
tr|A0A0F6B6R7|A0A0F6B6R7_SALT1 Hydrogenase 2 large subunit OS=Salmonella typhimurium (strain 14028s / SGSC 2262) GN=hybC PE=3 SV=1	>tr|A0A0F6B6R7|A0A0F6B6R7_SALT1	0.29	12	14	10	17	24	21	18	13	18	11	8	9	11	21	13	13	19	14	14	17	14
tr|A0A0F6AXL3|A0A0F6AXL3_SALT1 Fructokinase OS=Salmonella typhimurium (strain 14028s / SGSC 2262) GN=yajF PE=4 SV=1	>tr|A0A0F6AXL3|A0A0F6AXL3_SALT1	0.29	16	13	18	14	20	19	17	15	12	17	5	4	14	17	19	16	11	14	14	16	19
tr|A0A0F6B837|A0A0F6B837_SALT1 Cell division protein FtsX OS=Salmonella typhimurium (strain 14028s / SGSC 2262) GN=ftsX PE=3 SV=1	>tr|A0A0F6B837|A0A0F6B837_SALT1	0.29	19	12	14	20	13	21	19	13	13	12	6	6	13	20	15	17	14	12	13	20	19
tr|A0A0F6BA00|A0A0F6BA00_SALT1 NADH pyrophosphatase OS=Salmonella typhimurium (strain 14028s / SGSC 2262) GN=nudC PE=3 SV=1	>tr|A0A0F6BA00|A0A0F6BA00_SALT1	0.29	20	8	15	11	12	17	9	16	18	9	20	18	6	9	14	12	17	14	12	15	16
tr|A0A0F6B978|A0A0F6B978_SALT1 Guanosine-5'-triphosphate,3'-diphosphate pyrophosphatase OS=Salmonella typhimurium (strain 14028s / SGSC 2262) GN=gppA PE=3 SV=1	>tr|A0A0F6B978|A0A0F6B978_SALT1	0.29	14	13	14	15	13	15	16	18	13	15	20	13	10	12	17	10	8	21	10	9	6
tr|A0A0F6B747|A0A0F6B747_SALT1 Ribosomal RNA small subunit methyltransferase I OS=Salmonella typhimurium (strain 14028s / SGSC 2262) GN=yraL PE=3 SV=1	>tr|A0A0F6B747|A0A0F6B747_SALT1	0.29	10	7	13	15	13	13	22	14	10	16	16	19	16	8	8	9	13	15	12	14	10
tr|A0A0F6B4V5|A0A0F6B4V5_SALT1 Co-chaperone protein HscB OS=Salmonella typhimurium (strain 14028s / SGSC 2262) GN=hscB PE=3 SV=1	>tr|A0A0F6B4V5|A0A0F6B4V5_SALT1	0.29	15	12	14	15	14	15	16	8	12	15	4	6	14	10	11	14	10	11	12	13	19
tr|A0A0F6B9R6|A0A0F6B9R6_SALT1 Fructose-1,6-bisphosphatase OS=Salmonella typhimurium (strain 14028s / SGSC 2262) GN=glpX PE=3 SV=1	>tr|A0A0F6B9R6|A0A0F6B9R6_SALT1	0.29	13	10	12	9	9	17	6	9	8	11	14	13	10	8	13	8	8	11	17	10	7
tr|A0A0F6B0N8|A0A0F6B0N8_SALT1 Succinylglutamate desuccinylase OS=Salmonella typhimurium (strain 14028s / SGSC 2262) GN=astE PE=3 SV=1	>tr|A0A0F6B0N8|A0A0F6B0N8_SALT1	0.29	11	13	14	9	12	11	16	13	13	12	8	2	11	9	14	8	6	11	9	11	8
tr|A0A0F6AY83|A0A0F6AY83_SALT1 Isochorismate synthase OS=Salmonella typhimurium (strain 14028s / SGSC 2262) GN=entC PE=4 SV=1	>tr|A0A0F6AY83|A0A0F6AY83_SALT1	0.29	10	13	11	12	6	13	12	11	9	8	5	12	12	8	9	6	8	12	8	14	4
tr|A0A0F6B363|A0A0F6B363_SALT1 Cobyric acid synthase OS=Salmonella typhimurium (strain 14028s / SGSC 2262) GN=cbiP PE=3 SV=1	>tr|A0A0F6B363|A0A0F6B363_SALT1	0.29	10	13	5	11	5	11	8	10	12	13	8	4	12	12	8	11	8	10	13	10	9
tr|A0A0F6B715|A0A0F6B715_SALT1 Putative periplasmic protein OS=Salmonella typhimurium (strain 14028s / SGSC 2262) GN=yqjC PE=4 SV=1	>tr|A0A0F6B715|A0A0F6B715_SALT1	0.29	10	11	13	9	5	8	5	9	9	8	10	7	6	12	8	8	10	13	14	15	10
tr|A0A0F6AZ42|A0A0F6AZ42_SALT1 Putative transport protein YbjL OS=Salmonella typhimurium (strain 14028s / SGSC 2262) GN=ybjL PE=3 SV=1	>tr|A0A0F6AZ42|A0A0F6AZ42_SALT1	0.29	13	7	11	12	13	12	11	7	12	5	9	6	8	11	7	8	8	8	9	9	5
tr|A0A0F6B857|A0A0F6B857_SALT1 Putative periplasmic protein OS=Salmonella typhimurium (strain 14028s / SGSC 2262) GN=yhiN PE=4 SV=1	>tr|A0A0F6B857|A0A0F6B857_SALT1	0.29	9	10	14	10	6	8	12	11	11	6	4	4	11	7	8	8	11	9	9	7	9
tr|A0A0F6AY78|A0A0F6AY78_SALT1 Iron-enterobactin transporter ATP-binding protein OS=Salmonella typhimurium (strain 14028s / SGSC 2262) GN=fepC PE=4 SV=1	>tr|A0A0F6AY78|A0A0F6AY78_SALT1	0.29	8	7	12	9	9	13	10	5	7	7	6	4	11	8	14	9	9	10	9	11	7
tr|A0A0F6AY11|A0A0F6AY11_SALT1 Uncharacterized protein OS=Salmonella typhimurium (strain 14028s / SGSC 2262) GN=ylbA PE=4 SV=1	>tr|A0A0F6AY11|A0A0F6AY11_SALT1	0.29	10	9	10	6	8	11	8	7	9	9	1	6	8	8	8	7	5	8	9	12	12
tr|A0A0F6B778|A0A0F6B778_SALT1 Dihydropteroate synthase OS=Salmonella typhimurium (strain 14028s / SGSC 2262) GN=folP PE=3 SV=1	>tr|A0A0F6B778|A0A0F6B778_SALT1	0.29	5	12	13	5	7	8	10	5	8	8	10	9	8	8	9	4	6	12	9	10	8
tr|A0A0F6B7J8|A0A0F6B7J8_SALT1 Threonylcarbamoyl-AMP synthase OS=Salmonella typhimurium (strain 14028s / SGSC 2262) GN=yrdC PE=3 SV=1	>tr|A0A0F6B7J8|A0A0F6B7J8_SALT1	0.29	9	8	9	6	7	11	9	11	8	10	6	14	8	8	8	8	5	10	4	10	4
tr|A0A0F6B9N6|A0A0F6B9N6_SALT1 Two-component sensor protein OS=Salmonella typhimurium (strain 14028s / SGSC 2262) GN=cpxA PE=4 SV=1	>tr|A0A0F6B9N6|A0A0F6B9N6_SALT1	0.29	8	12	14	7	10	11	10	7	7	6	4	5	12	11	9	8	6	8	7	8	8
tr|A0A0F6B667|A0A0F6B667_SALT1 Membrane-bound lytic murein transglycosylase A OS=Salmonella typhimurium (strain 14028s / SGSC 2262) GN=mltA PE=4 SV=1	>tr|A0A0F6B667|A0A0F6B667_SALT1	0.29	9	7	7	14	8	9	12	5	5	6	4	11	9	10	8	7	6	8	9	9	9
tr|A0A0F6B3L5|A0A0F6B3L5_SALT1 Putative two-component response-regulatory protein YehT OS=Salmonella typhimurium (strain 14028s / SGSC 2262) GN=yehT PE=4 SV=1	>tr|A0A0F6B3L5|A0A0F6B3L5_SALT1	0.29	5	8	7	7	12	6	8	9	5	11	11	11	4	4	8	7	6	10	11	9	10
tr|A0A0F6B058|A0A0F6B058_SALT1 N-acetyl-D-glucosamine kinase OS=Salmonella typhimurium (strain 14028s / SGSC 2262) GN=ycfX PE=3 SV=1	>tr|A0A0F6B058|A0A0F6B058_SALT1	0.29	6	6	7	9	10	8	6	11	7	10	11	8	3	3	8	10	6	12	8	8	8
tr|A0A0F6AX14|A0A0F6AX14_SALT1 Carbohydrate diacid transcriptional activator CdaR OS=Salmonella typhimurium (strain 14028s / SGSC 2262) GN=cdaR PE=4 SV=1	>tr|A0A0F6AX14|A0A0F6AX14_SALT1	0.29	9	5	10	5	13	7	6	8	5	7	9	11	11	8	9	6	12	5	10	9	10
tr|A0A0F6BA03|A0A0F6BA03_SALT1 Putative cytoplasmic protein OS=Salmonella typhimurium (strain 14028s / SGSC 2262) GN=yjaG PE=4 SV=1	>tr|A0A0F6BA03|A0A0F6BA03_SALT1	0.29	10	10	8	10	10	6	8	6	4	12	8	9	4	6	12	6	10	9	10	9	5
tr|A0A0F6B9N4|A0A0F6B9N4_SALT1 Uncharacterized protein OS=Salmonella typhimurium (strain 14028s / SGSC 2262) GN=yiiM PE=4 SV=1	>tr|A0A0F6B9N4|A0A0F6B9N4_SALT1	0.29	6	8	5	9	9	6	7	5	7	8	10	11	6	10	6	10	4	6	11	6	10
tr|A0A0F6B6T3|A0A0F6B6T3_SALT1 Cystathionine beta-lyase OS=Salmonella typhimurium (strain 14028s / SGSC 2262) GN=metC PE=3 SV=1	>tr|A0A0F6B6T3|A0A0F6B6T3_SALT1	0.29	10	10	7	11	9	8	5	4	6	7	5	5	6	8	9	9	6	9	11	9	5
tr|A0A0F6B680|A0A0F6B680_SALT1 Prolipoprotein diacylglyceryl transferase OS=Salmonella typhimurium (strain 14028s / SGSC 2262) GN=lgt PE=3 SV=1	>tr|A0A0F6B680|A0A0F6B680_SALT1	0.29	9	5	6	7	11	11	8	8	8	9	5	11	5	4	7	4	8	12	8	8	10
tr|A0A0F6BBE6|A0A0F6BBE6_SALT1 tRNA (cytidine/uridine-2'-O-)-methyltransferase TrmJ OS=Salmonella typhimurium (strain 14028s / SGSC 2262) GN=lasT PE=4 SV=1	>tr|A0A0F6BBE6|A0A0F6BBE6_SALT1	0.29	6	5	8	11	6	8	10	7	4	9	6	11	5	5	9	4	6	10	10	8	7
tr|A0A0F6B7R3|A0A0F6B7R3_SALT1 Uncharacterized protein OS=Salmonella typhimurium (strain 14028s / SGSC 2262) GN=yhfA PE=4 SV=1	>tr|A0A0F6B7R3|A0A0F6B7R3_SALT1	0.29	7	5	7	13	7	7	5	6	7	7	5	6	8	6	8	7	9	4	5	6	6
tr|A0A0F6B073|A0A0F6B073_SALT1 Phosphatase NudJ OS=Salmonella typhimurium (strain 14028s / SGSC 2262) GN=ymfB PE=3 SV=1	>tr|A0A0F6B073|A0A0F6B073_SALT1	0.29	7	6	7	4	9	5	5	5	6	6	8	7	6	4	5	3	10	6	4	7	5
tr|A0A0F6B7W8|A0A0F6B7W8_SALT1 Pimeloyl-[acyl-carrier protein] methyl ester esterase OS=Salmonella typhimurium (strain 14028s / SGSC 2262) GN=bioH PE=3 SV=1	>tr|A0A0F6B7W8|A0A0F6B7W8_SALT1	0.29	6	6	4	6	7	6	8	6	7	6	1	2	5	8	5	6	6	6	7	6	5
tr|A0A0F6B3B8|A0A0F6B3B8_SALT1 Putative transcriptional regulator OS=Salmonella typhimurium (strain 14028s / SGSC 2262) GN=yeeY PE=4 SV=1	>tr|A0A0F6B3B8|A0A0F6B3B8_SALT1	0.29	6	5	2	4	8	4	7	5	7	7	6	6	3	4	5	5	5	6	6	8	5
tr|A0A0F6B2B1|A0A0F6B2B1_SALT1 Putative cytoplasmic protein OS=Salmonella typhimurium (strain 14028s / SGSC 2262) GN=STM14_2186 PE=4 SV=1	>tr|A0A0F6B2B1|A0A0F6B2B1_SALT1	0.29	5	4	4	6	6	3	6	6	6	5	6	5	1	4	6	7	8	7	6	7	7
tr|A0A0F6AZR6|A0A0F6AZR6_SALT1 4-hydroxyphenylacetate catabolism OS=Salmonella typhimurium (strain 14028s / SGSC 2262) GN=hpaR PE=4 SV=1	>tr|A0A0F6AZR6|A0A0F6AZR6_SALT1	0.29	2	5	5	4	5	5	5	4	4	6	3	7	6	7	4	5	3	5	5	4	3
tr|A0A0F6B1Z3|A0A0F6B1Z3_SALT1 Translation initiation factor Sui1 OS=Salmonella typhimurium (strain 14028s / SGSC 2262) GN=yciH PE=4 SV=1	>tr|A0A0F6B1Z3|A0A0F6B1Z3_SALT1	0.29	4	6	5	3	4	3	4	2	4	4	4	2	3	5	2	4	4	6	3	5	4
tr|A0A0F6B208|A0A0F6B208_SALT1 Putative periplasmic protease OS=Salmonella typhimurium (strain 14028s / SGSC 2262) GN=sohB PE=4 SV=1	>tr|A0A0F6B208|A0A0F6B208_SALT1	0.3	29	21	22	28	32	24	30	37	24	29	53	48	18	20	26	27	44	28	30	30	26
tr|A0A0F6AZ11|A0A0F6AZ11_SALT1 Molybdopterin biosynthesis protein MoeA OS=Salmonella typhimurium (strain 14028s / SGSC 2262) GN=moeA PE=4 SV=1	>tr|A0A0F6AZ11|A0A0F6AZ11_SALT1	0.3	35	38	25	26	16	34	25	27	26	19	18	18	31	26	33	18	14	21	32	25	13
tr|A0A0F6B5P0|A0A0F6B5P0_SALT1 Murein hydrolase B OS=Salmonella typhimurium (strain 14028s / SGSC 2262) GN=mltB PE=4 SV=1	>tr|A0A0F6B5P0|A0A0F6B5P0_SALT1	0.3	32	26	29	21	35	28	28	21	29	19	8	7	28	28	22	23	21	22	17	24	22
tr|A0A0F6B9V9|A0A0F6B9V9_SALT1 Acetylornithine deacetylase OS=Salmonella typhimurium (strain 14028s / SGSC 2262) GN=argE PE=3 SV=1	>tr|A0A0F6B9V9|A0A0F6B9V9_SALT1	0.3	18	12	15	20	26	20	13	28	31	27	36	27	9	17	28	19	23	24	22	22	22
tr|A0A0F6B429|A0A0F6B429_SALT1 CinA-like protein OS=Salmonella typhimurium (strain 14028s / SGSC 2262) GN=STM14_2830 PE=3 SV=1	>tr|A0A0F6B429|A0A0F6B429_SALT1	0.3	24	29	25	23	19	24	17	17	17	18	3	15	30	21	19	13	15	21	18	22	22
tr|A0A0F6AXL1|A0A0F6AXL1_SALT1 Recombination-associated protein RdgC OS=Salmonella typhimurium (strain 14028s / SGSC 2262) GN=rdgC PE=3 SV=1	>tr|A0A0F6AXL1|A0A0F6AXL1_SALT1	0.3	12	16	17	19	14	19	23	19	14	24	31	36	20	11	18	17	21	25	19	19	18
tr|A0A0F6B5A8|A0A0F6B5A8_SALT1 Ribosome maturation factor RimM OS=Salmonella typhimurium (strain 14028s / SGSC 2262) GN=rimM PE=3 SV=1	>tr|A0A0F6B5A8|A0A0F6B5A8_SALT1	0.3	21	25	23	20	19	17	16	18	21	22	13	5	35	26	23	17	18	14	19	21	19
tr|A0A0F6B8M3|A0A0F6B8M3_SALT1 Phosphopantetheine adenylyltransferase OS=Salmonella typhimurium (strain 14028s / SGSC 2262) GN=coaD PE=3 SV=1	>tr|A0A0F6B8M3|A0A0F6B8M3_SALT1	0.3	17	21	24	18	21	18	19	9	21	13	10	14	19	33	23	14	14	13	22	16	16
tr|A0A0F6B9Q2|A0A0F6B9Q2_SALT1 Putative transcriptional repressor OS=Salmonella typhimurium (strain 14028s / SGSC 2262) GN=ydeW PE=4 SV=1	>tr|A0A0F6B9Q2|A0A0F6B9Q2_SALT1	0.3	13	17	16	20	14	18	14	11	15	23	5	5	14	19	18	12	16	12	13	17	19
tr|A0A0F6B501|A0A0F6B501_SALT1 Ribonuclease 3 OS=Salmonella typhimurium (strain 14028s / SGSC 2262) GN=rnc PE=3 SV=1	>tr|A0A0F6B501|A0A0F6B501_SALT1	0.3	9	11	10	12	19	11	20	11	22	16	23	20	11	12	11	17	15	13	14	10	15
tr|A0A0F6B765|A0A0F6B765_SALT1 Lipoprotein NlpI OS=Salmonella typhimurium (strain 14028s / SGSC 2262) GN=nlpI PE=4 SV=1	>tr|A0A0F6B765|A0A0F6B765_SALT1	0.3	12	19	14	17	16	15	18	13	13	15	4	5	15	18	12	17	12	16	23	17	19
tr|A0A0F6AXB8|A0A0F6AXB8_SALT1 Putative glutamine amidotransferase OS=Salmonella typhimurium (strain 14028s / SGSC 2262) GN=yafJ PE=4 SV=1	>tr|A0A0F6AXB8|A0A0F6AXB8_SALT1	0.3	19	15	9	18	7	14	8	10	9	17	10	13	12	13	13	17	11	7	12	9	14
tr|A0A0F6BAC3|A0A0F6BAC3_SALT1 Putative transcriptional regulator OS=Salmonella typhimurium (strain 14028s / SGSC 2262) GN=STM14_5136 PE=4 SV=1	>tr|A0A0F6BAC3|A0A0F6BAC3_SALT1	0.3	10	12	11	10	18	8	8	12	14	9	14	9	4	10	11	10	15	19	10	9	15
tr|A0A0F6B1X7|A0A0F6B1X7_SALT1 Peptide transport protein OS=Salmonella typhimurium (strain 14028s / SGSC 2262) GN=sapF PE=4 SV=1	>tr|A0A0F6B1X7|A0A0F6B1X7_SALT1	0.3	6	9	14	10	11	8	12	8	11	9	11	16	8	15	11	11	18	19	10	13	15
tr|A0A0F6B3C1|A0A0F6B3C1_SALT1 Histidinol dehydrogenase OS=Salmonella typhimurium (strain 14028s / SGSC 2262) GN=hisD PE=3 SV=1	>tr|A0A0F6B3C1|A0A0F6B3C1_SALT1	0.3	9	19	14	13	11	14	12	10	13	12	3	7	16	14	14	10	9	12	13	9	11
tr|A0A0F6B475|A0A0F6B475_SALT1 Putative phosphatase OS=Salmonella typhimurium (strain 14028s / SGSC 2262) GN=yfbT PE=4 SV=1	>tr|A0A0F6B475|A0A0F6B475_SALT1	0.3	15	6	10	11	9	11	14	12	14	9	10	13	5	11	20	11	10	12	7	8	10
tr|A0A0F6B4K7|A0A0F6B4K7_SALT1 Ethanolamine ammonia-lyase heavy chain OS=Salmonella typhimurium (strain 14028s / SGSC 2262) GN=eutB PE=4 SV=1	>tr|A0A0F6B4K7|A0A0F6B4K7_SALT1	0.3	12	11	14	13	10	17	8	13	8	12	6	6	6	13	9	14	5	9	12	13	11
tr|A0A0F6B708|A0A0F6B708_SALT1 Putative dehydrogenase OS=Salmonella typhimurium (strain 14028s / SGSC 2262) GN=ygjR PE=4 SV=1	>tr|A0A0F6B708|A0A0F6B708_SALT1	0.3	12	11	14	9	11	14	8	9	10	12	5	4	15	11	15	6	10	12	13	14	8
tr|A0A0F6B1H3|A0A0F6B1H3_SALT1 Putative lipoprotein OS=Salmonella typhimurium (strain 14028s / SGSC 2262) GN=STM14_1884 PE=4 SV=1	>tr|A0A0F6B1H3|A0A0F6B1H3_SALT1	0.3	8	12	11	7	4	9	9	7	6	8	10	15	13	11	8	13	14	9	10	14	12
tr|A0A0F6AX61|A0A0F6AX61_SALT1 Hydroxyacylglutathione hydrolase OS=Salmonella typhimurium (strain 14028s / SGSC 2262) GN=gloB PE=3 SV=1	>tr|A0A0F6AX61|A0A0F6AX61_SALT1	0.3	14	12	14	10	10	14	13	8	11	8	4	6	11	11	9	8	8	11	4	12	11
tr|A0A0F6B9G1|A0A0F6B9G1_SALT1 Stress response kinase A OS=Salmonella typhimurium (strain 14028s / SGSC 2262) GN=yihE PE=3 SV=1	>tr|A0A0F6B9G1|A0A0F6B9G1_SALT1	0.3	10	10	7	13	10	8	8	9	14	12	6	4	8	12	10	10	11	13	8	14	17
tr|A0A0F6B991|A0A0F6B991_SALT1 TDP-N-acetylfucosamine:lipid II N-acetylfucosaminyltransferase OS=Salmonella typhimurium (strain 14028s / SGSC 2262) GN=wecF PE=3 SV=1	>tr|A0A0F6B991|A0A0F6B991_SALT1	0.3	9	8	13	14	10	8	10	15	5	12	8	5	11	5	12	9	12	14	9	9	14
tr|A0A0F6B7Z4|A0A0F6B7Z4_SALT1 Putative transcriptional regulator OS=Salmonella typhimurium (strain 14028s / SGSC 2262) GN=STM14_4253 PE=4 SV=1	>tr|A0A0F6B7Z4|A0A0F6B7Z4_SALT1	0.3	16	9	14	10	7	13	9	12	10	9	6	4	12	13	10	8	8	8	12	7	9
tr|A0A0F6B8K2|A0A0F6B8K2_SALT1 Putative periplasmic protein OS=Salmonella typhimurium (strain 14028s / SGSC 2262) GN=yigQ PE=4 SV=1	>tr|A0A0F6B8K2|A0A0F6B8K2_SALT1	0.3	10	7	7	7	7	8	6	5	7	15	10	14	9	6	9	9	10	6	11	11	11
sp|D0ZV89|PHOQ_SALT1 Virulence sensor histidine kinase PhoQ OS=Salmonella typhimurium (strain 14028s / SGSC 2262) GN=phoQ PE=1 SV=1	>sp|D0ZV89|PHOQ_SALT1	0.3	11	5	10	8	7	11	7	9	12	7	9	11	9	17	9	8	10	7	9	7	5
tr|A0A0F6B4B0|A0A0F6B4B0_SALT1 Cell division protein DedD OS=Salmonella typhimurium (strain 14028s / SGSC 2262) GN=dedD PE=3 SV=1	>tr|A0A0F6B4B0|A0A0F6B4B0_SALT1	0.3	15	15	10	7	8	12	10	10	7	7	6	5	13	11	9	9	9	9	5	10	10
tr|A0A0F6BA92|A0A0F6BA92_SALT1 Alanine racemase OS=Salmonella typhimurium (strain 14028s / SGSC 2262) GN=alr PE=3 SV=1	>tr|A0A0F6BA92|A0A0F6BA92_SALT1	0.3	7	11	9	8	10	9	8	10	11	10	8	1	6	5	10	7	8	12	12	12	10
tr|A0A0F6AZ64|A0A0F6AZ64_SALT1 Arginine transporter ATP-binding subunit OS=Salmonella typhimurium (strain 14028s / SGSC 2262) GN=artP PE=4 SV=1	>tr|A0A0F6AZ64|A0A0F6AZ64_SALT1	0.3	8	10	8	6	6	6	9	8	8	9	16	12	8	5	10	9	6	12	10	9	8
tr|A0A0F6B3H7|A0A0F6B3H7_SALT1 Putative chaperone OS=Salmonella typhimurium (strain 14028s / SGSC 2262) GN=yegD PE=4 SV=1	>tr|A0A0F6B3H7|A0A0F6B3H7_SALT1	0.3	13	13	10	9	7	9	6	8	7	9	6	7	10	7	8	4	6	11	8	7	4
tr|A0A0F6B0L4|A0A0F6B0L4_SALT1 Putative aldehyde reductase OS=Salmonella typhimurium (strain 14028s / SGSC 2262) GN=STM14_1562 PE=4 SV=1	>tr|A0A0F6B0L4|A0A0F6B0L4_SALT1	0.3	6	9	12	8	10	6	7	3	11	5	9	5	9	9	10	7	9	7	8	7	5
tr|A0A0F6AZ67|A0A0F6AZ67_SALT1 Putative aminidase OS=Salmonella typhimurium (strain 14028s / SGSC 2262) GN=ybjR PE=4 SV=1	>tr|A0A0F6AZ67|A0A0F6AZ67_SALT1	0.3	9	12	8	8	7	10	9	6	9	7	4	4	13	10	6	6	8	7	8	11	9
tr|A0A0F6B4W0|A0A0F6B4W0_SALT1 HTH-type transcriptional regulator IscR OS=Salmonella typhimurium (strain 14028s / SGSC 2262) GN=yfhP PE=3 SV=1	>tr|A0A0F6B4W0|A0A0F6B4W0_SALT1	0.3	10	6	10	6	5	7	8	6	7	11	5	14	12	11	7	7	6	7	9	9	7
tr|A0A0F6AYL2|A0A0F6AYL2_SALT1 Putative carboxylase OS=Salmonella typhimurium (strain 14028s / SGSC 2262) GN=ybgJ PE=4 SV=1	>tr|A0A0F6AYL2|A0A0F6AYL2_SALT1	0.3	9	9	7	6	7	11	10	7	10	6	1	7	11	9	7	8	5	9	9	8	5
tr|A0A0F6B247|A0A0F6B247_SALT1 Regulator of RpoS OS=Salmonella typhimurium (strain 14028s / SGSC 2262) GN=hnr PE=3 SV=1	>tr|A0A0F6B247|A0A0F6B247_SALT1	0.3	9	8	8	7	7	9	12	9	10	9	1	7	10	7	8	3	5	10	8	9	7
tr|A0A0F6AZK4|A0A0F6AZK4_SALT1 Superoxide dismutase [Cu-Zn] OS=Salmonella typhimurium (strain 14028s / SGSC 2262) GN=sodC_1 PE=3 SV=1	>tr|A0A0F6AZK4|A0A0F6AZK4_SALT1	0.3	10	8	9	9	10	9	10	3	7	4	6	6	12	7	7	6	5	8	5	8	7
tr|A0A0F6B2L6|A0A0F6B2L6_SALT1 Lipid A biosynthesis myristoyltransferase OS=Salmonella typhimurium (strain 14028s / SGSC 2262) GN=msbB PE=3 SV=1	>tr|A0A0F6B2L6|A0A0F6B2L6_SALT1	0.3	7	8	7	10	8	6	3	6	7	10	10	7	3	6	8	7	8	8	4	4	8
tr|A0A0F6AXS3|A0A0F6AXS3_SALT1 Transcriptional regulator BolA OS=Salmonella typhimurium (strain 14028s / SGSC 2262) GN=bolA PE=3 SV=1	>tr|A0A0F6AXS3|A0A0F6AXS3_SALT1	0.3	6	4	4	6	7	4	9	6	7	6	11	9	10	6	8	10	8	10	7	7	10
tr|A0A0F6B7G3|A0A0F6B7G3_SALT1 Maf-like protein YceF OS=Salmonella typhimurium (strain 14028s / SGSC 2262) GN=maf_2 PE=3 SV=1	>tr|A0A0F6B7G3|A0A0F6B7G3_SALT1	0.3	7	6	11	8	7	6	6	6	12	5	5	5	6	10	8	7	5	6	4	10	9
tr|A0A0F6AXP3|A0A0F6AXP3_SALT1 Thiamine-monophosphate kinase OS=Salmonella typhimurium (strain 14028s / SGSC 2262) GN=thiL PE=3 SV=1	>tr|A0A0F6AXP3|A0A0F6AXP3_SALT1	0.3	7	8	9	9	7	9	10	7	7	8	6	5	4	3	9	5	5	4	8	5	6
tr|A0A0F6AXU0|A0A0F6AXU0_SALT1 Putative multidrug transporter membrane\ATP-binding component OS=Salmonella typhimurium (strain 14028s / SGSC 2262) GN=mdlA PE=4 SV=1	>tr|A0A0F6AXU0|A0A0F6AXU0_SALT1	0.3	4	6	6	4	9	5	5	5	4	6	9	12	4	7	7	6	6	6	7	7	7
tr|A0A0F6B8L8|A0A0F6B8L8_SALT1 Lipopolysaccharide core heptose(I) kinase OS=Salmonella typhimurium (strain 14028s / SGSC 2262) GN=rfaP PE=3 SV=1	>tr|A0A0F6B8L8|A0A0F6B8L8_SALT1	0.3	5	8	6	5	4	6	9	6	4	8	10	5	8	4	4	7	8	7	6	5	4
tr|A0A0F6B1V9|A0A0F6B1V9_SALT1 Murein peptide amidase A OS=Salmonella typhimurium (strain 14028s / SGSC 2262) GN=ycjI PE=4 SV=1	>tr|A0A0F6B1V9|A0A0F6B1V9_SALT1	0.3	6	4	5	4	9	6	7	9	6	8	4	4	3	5	7	6	4	8	5	8	7
tr|A0A0F6B3R8|A0A0F6B3R8_SALT1 Lysine transporter OS=Salmonella typhimurium (strain 14028s / SGSC 2262) GN=lysP PE=4 SV=1	>tr|A0A0F6B3R8|A0A0F6B3R8_SALT1	0.3	5	6	5	5	7	6	8	5	5	6	3	2	6	6	8	5	3	5	7	7	3
tr|A0A0F6B8I7|A0A0F6B8I7_SALT1 L-lactate permease OS=Salmonella typhimurium (strain 14028s / SGSC 2262) GN=lldP PE=4 SV=1	>tr|A0A0F6B8I7|A0A0F6B8I7_SALT1	0.3	5	7	5	4	7	6	3	5	4	2	5	6	4	6	5	3	9	6	5	6	4
tr|A0A0F6B631|A0A0F6B631_SALT1 23S rRNA (uracil(1939)-C(5))-methyltransferase RlmD OS=Salmonella typhimurium (strain 14028s / SGSC 2262) GN=rumA PE=3 SV=1	>tr|A0A0F6B631|A0A0F6B631_SALT1	0.3	5	4	4	4	5	7	5	10	6	6	6	5	8	4	6	4	8	4	4	5	5
tr|A0A0F6AWS9|A0A0F6AWS9_SALT1 Nucleoside triphosphate pyrophosphohydrolase OS=Salmonella typhimurium (strain 14028s / SGSC 2262) GN=mutT PE=3 SV=1	>tr|A0A0F6AWS9|A0A0F6AWS9_SALT1	0.3	5	8	5	7	5	6	6	5	7	4	3	2	4	4	7	3	5	5	5	6	8
tr|A0A0F6B1F6|A0A0F6B1F6_SALT1 Putative transcriptional regulator OS=Salmonella typhimurium (strain 14028s / SGSC 2262) GN=STM14_1866 PE=4 SV=1	>tr|A0A0F6B1F6|A0A0F6B1F6_SALT1	0.3	5	7	4	4	5	4	7	3	4	6	4	6	6	8	6	5	4	5	3	3	4
tr|A0A0F6B718|A0A0F6B718_SALT1 Putative inner membrane protein OS=Salmonella typhimurium (strain 14028s / SGSC 2262) GN=yqjK PE=4 SV=1	>tr|A0A0F6B718|A0A0F6B718_SALT1	0.3	6	5	6	5	3	5	4	4	2	5	5	4	8	6	3	4	4	6	3	4	6
tr|A0A0F6AYN2|A0A0F6AYN2_SALT1 Succinate dehydrogenase cytochrome b556 large membrane subunit OS=Salmonella typhimurium (strain 14028s / SGSC 2262) GN=sdhC PE=4 SV=1	>tr|A0A0F6AYN2|A0A0F6AYN2_SALT1	0.3	5	3	4	3	4	6	5	4	2	5	5	2	4	5	4	3	4	4	3	5	7
tr|A0A0F6B5J4|A0A0F6B5J4_SALT1 Gamma-aminobutyrate transporter OS=Salmonella typhimurium (strain 14028s / SGSC 2262) GN=gabP PE=4 SV=1	>tr|A0A0F6B5J4|A0A0F6B5J4_SALT1	0.3	3	2	2	2	2	3	3	4	2	2	4	2	2	2	1	2	2	3	2	2	2
tr|A0A0F6B004|A0A0F6B004_SALT1 Probable lipid II flippase MurJ OS=Salmonella typhimurium (strain 14028s / SGSC 2262) GN=mviN PE=3 SV=1	>tr|A0A0F6B004|A0A0F6B004_SALT1	0.3	3	2	3	3	2	2	3	2	4	2	4	2	1	2	3	2	2	2	2	2	4
tr|A0A0F6AXR2|A0A0F6AXR2_SALT1 Putative transport protein OS=Salmonella typhimurium (strain 14028s / SGSC 2262) GN=yajR PE=4 SV=1	>tr|A0A0F6AXR2|A0A0F6AXR2_SALT1	0.3	4	2	3	3	3	2	2	2	2	3	1	1	2	2	2	2	3	3	2	2	2
tr|A0A0F6B8X6|A0A0F6B8X6_SALT1 Small heat shock protein IbpA OS=Salmonella typhimurium (strain 14028s / SGSC 2262) GN=ibpA PE=3 SV=1	>tr|A0A0F6B8X6|A0A0F6B8X6_SALT1	0.31	30	22	25	24	46	18	33	33	39	32	50	36	14	19	27	29	35	26	20	22	34
tr|A0A0F6AZC9|A0A0F6AZC9_SALT1 Cytidylate kinase OS=Salmonella typhimurium (strain 14028s / SGSC 2262) GN=cmk PE=3 SV=1	>tr|A0A0F6AZC9|A0A0F6AZC9_SALT1	0.31	27	30	23	29	23	26	25	17	26	23	6	4	20	29	23	28	16	20	28	29	25
tr|A0A0F6AXW5|A0A0F6AXW5_SALT1 Nucleoid-associated protein YbaB OS=Salmonella typhimurium (strain 14028s / SGSC 2262) GN=ybaB PE=3 SV=1	>tr|A0A0F6AXW5|A0A0F6AXW5_SALT1	0.31	19	19	18	17	26	13	15	18	21	21	10	9	25	18	17	35	28	15	21	15	19
tr|A0A0F6B893|A0A0F6B893_SALT1 Putative phosphodiesterase OS=Salmonella typhimurium (strain 14028s / SGSC 2262) GN=yhjK PE=4 SV=1	>tr|A0A0F6B893|A0A0F6B893_SALT1	0.31	17	22	20	16	21	24	22	18	14	10	5	12	28	24	15	19	11	17	17	16	14
tr|A0A0F6B2K5|A0A0F6B2K5_SALT1 Protein YebF OS=Salmonella typhimurium (strain 14028s / SGSC 2262) GN=yebF PE=3 SV=1	>tr|A0A0F6B2K5|A0A0F6B2K5_SALT1	0.31	20	20	15	15	12	17	19	13	17	18	13	35	25	16	15	14	11	14	18	16	16
tr|A0A0F6B464|A0A0F6B464_SALT1 NADH dehydrogenase subunit E OS=Salmonella typhimurium (strain 14028s / SGSC 2262) GN=nuoE PE=4 SV=1	>tr|A0A0F6B464|A0A0F6B464_SALT1	0.31	19	11	15	10	11	16	21	13	14	14	14	28	24	8	13	10	15	16	14	15	15
tr|A0A0F6AZE5|A0A0F6AZE5_SALT1 Uncharacterized protein OS=Salmonella typhimurium (strain 14028s / SGSC 2262) GN=ycbB PE=4 SV=1	>tr|A0A0F6AZE5|A0A0F6AZE5_SALT1	0.31	22	12	13	19	20	20	17	14	19	12	9	11	14	9	15	8	10	15	22	20	12
tr|A0A0F6B797|A0A0F6B797_SALT1 Putative transport protein OS=Salmonella typhimurium (strain 14028s / SGSC 2262) GN=yrbC PE=4 SV=1	>tr|A0A0F6B797|A0A0F6B797_SALT1	0.31	24	22	21	14	16	16	14	9	16	15	6	9	15	10	16	10	11	16	21	16	13
tr|A0A0F6BBC5|A0A0F6BBC5_SALT1 DNA repair protein RadA OS=Salmonella typhimurium (strain 14028s / SGSC 2262) GN=radA PE=3 SV=1	>tr|A0A0F6BBC5|A0A0F6BBC5_SALT1	0.31	11	13	14	13	16	16	9	21	22	19	8	6	12	10	16	10	13	12	18	16	10
tr|A0A0F6B9U5|A0A0F6B9U5_SALT1 Fructose-6-phosphate aldolase OS=Salmonella typhimurium (strain 14028s / SGSC 2262) GN=talC PE=3 SV=1	>tr|A0A0F6B9U5|A0A0F6B9U5_SALT1	0.31	14	9	9	15	13	10	17	17	16	20	5	9	9	6	15	12	10	15	16	13	13
tr|A0A0F6AYC9|A0A0F6AYC9_SALT1 Putative DNA-binding transcriptional regulator OS=Salmonella typhimurium (strain 14028s / SGSC 2262) GN=ybeF PE=4 SV=1	>tr|A0A0F6AYC9|A0A0F6AYC9_SALT1	0.31	9	6	7	12	11	10	15	13	14	18	13	18	5	6	15	14	11	15	17	16	15
tr|A0A0F6B485|A0A0F6B485_SALT1 Ascorbate-specific PTS system enzyme IIC OS=Salmonella typhimurium (strain 14028s / SGSC 2262) GN=ulaA_2 PE=4 SV=1	>tr|A0A0F6B485|A0A0F6B485_SALT1	0.31	14	8	6	13	12	13	10	12	9	16	24	15	15	10	9	8	13	9	13	12	11
tr|A0A0F6B8F0|A0A0F6B8F0_SALT1 Xylose isomerase OS=Salmonella typhimurium (strain 14028s / SGSC 2262) GN=xylA PE=3 SV=1	>tr|A0A0F6B8F0|A0A0F6B8F0_SALT1	0.31	12	13	14	10	8	17	14	10	10	10	8	4	13	13	9	12	8	12	9	20	12
tr|A0A0F6B9E1|A0A0F6B9E1_SALT1 Sec-independent protein translocase protein TatB OS=Salmonella typhimurium (strain 14028s / SGSC 2262) GN=tatB PE=3 SV=1	>tr|A0A0F6B9E1|A0A0F6B9E1_SALT1	0.31	9	11	7	12	15	8	14	11	7	10	4	14	9	11	17	14	8	10	12	7	12
tr|A0A0F6B3S0|A0A0F6B3S0_SALT1 Putative DNA-binding transcriptional regulator OS=Salmonella typhimurium (strain 14028s / SGSC 2262) GN=yeiE PE=4 SV=1	>tr|A0A0F6B3S0|A0A0F6B3S0_SALT1	0.31	9	10	13	11	10	8	11	10	6	11	16	19	12	5	12	11	10	9	19	10	13
tr|A0A0F6B3Q6|A0A0F6B3Q6_SALT1 GTP cyclohydrolase 1 OS=Salmonella typhimurium (strain 14028s / SGSC 2262) GN=folE PE=3 SV=1	>tr|A0A0F6B3Q6|A0A0F6B3Q6_SALT1	0.31	19	10	10	13	12	13	6	9	14	7	13	7	8	13	10	9	8	6	9	13	12
tr|A0A0F6B704|A0A0F6B704_SALT1 Ribosomal RNA large subunit methyltransferase G OS=Salmonella typhimurium (strain 14028s / SGSC 2262) GN=ygjO PE=3 SV=1	>tr|A0A0F6B704|A0A0F6B704_SALT1	0.31	17	11	9	15	6	10	13	9	13	12	6	4	12	6	11	10	10	12	10	9	9
tr|A0A0F6B7A0|A0A0F6B7A0_SALT1 Putative ABC transporter ATP-binding protein YrbF OS=Salmonella typhimurium (strain 14028s / SGSC 2262) GN=yrbF PE=4 SV=1	>tr|A0A0F6B7A0|A0A0F6B7A0_SALT1	0.31	14	8	10	7	12	13	11	12	8	5	6	5	10	16	12	12	10	12	8	8	7
tr|A0A0F6B0E9|A0A0F6B0E9_SALT1 Putative envelope protein OS=Salmonella typhimurium (strain 14028s / SGSC 2262) GN=envE PE=4 SV=1	>tr|A0A0F6B0E9|A0A0F6B0E9_SALT1	0.31	12	12	12	14	9	7	8	8	9	8	8	4	9	15	7	6	6	8	9	13	10
tr|A0A0F6B2S0|A0A0F6B2S0_SALT1 Ferritin OS=Salmonella typhimurium (strain 14028s / SGSC 2262) GN=ftn PE=3 SV=1	>tr|A0A0F6B2S0|A0A0F6B2S0_SALT1	0.31	12	6	13	9	17	11	5	12	11	8	9	9	8	12	7	14	9	9	7	6	12
tr|A0A0F6AWW4|A0A0F6AWW4_SALT1 Multicopper oxidase OS=Salmonella typhimurium (strain 14028s / SGSC 2262) GN=cueO PE=4 SV=1	>tr|A0A0F6AWW4|A0A0F6AWW4_SALT1	0.31	11	17	12	6	13	10	9	11	12	9	5	11	12	9	10	8	5	6	7	7	9
tr|A0A0F6AWW1|A0A0F6AWW1_SALT1 S-adenosylmethionine decarboxylase proenzyme OS=Salmonella typhimurium (strain 14028s / SGSC 2262) GN=speD PE=3 SV=1	>tr|A0A0F6AWW1|A0A0F6AWW1_SALT1	0.31	10	10	9	9	15	4	11	11	8	11	4	6	8	7	9	9	10	6	7	8	12
tr|A0A0F6AWM0|A0A0F6AWM0_SALT1 Glutathione-regulated potassium-efflux system protein KefC OS=Salmonella typhimurium (strain 14028s / SGSC 2262) GN=kefC PE=3 SV=1	>tr|A0A0F6AWM0|A0A0F6AWM0_SALT1	0.31	8	5	7	10	10	10	9	10	13	8	10	15	6	6	8	7	4	7	9	6	8
tr|A0A0F6B457|A0A0F6B457_SALT1 NADH dehydrogenase subunit L OS=Salmonella typhimurium (strain 14028s / SGSC 2262) GN=nuoL PE=4 SV=1	>tr|A0A0F6B457|A0A0F6B457_SALT1	0.31	9	8	5	13	7	13	10	10	6	13	10	13	8	7	7	6	5	11	11	11	5
tr|A0A0F6B5N8|A0A0F6B5N8_SALT1 Competence damage-inducible protein A OS=Salmonella typhimurium (strain 14028s / SGSC 2262) GN=ygaD PE=3 SV=1	>tr|A0A0F6B5N8|A0A0F6B5N8_SALT1	0.31	11	11	12	10	11	6	10	7	10	7	1	4	8	10	9	10	9	8	9	8	8
tr|A0A0F6B2R4|A0A0F6B2R4_SALT1 Trehalose 6-phosphate phosphatase OS=Salmonella typhimurium (strain 14028s / SGSC 2262) GN=otsB PE=3 SV=1	>tr|A0A0F6B2R4|A0A0F6B2R4_SALT1	0.31	7	16	6	5	6	10	9	8	7	7	6	7	8	10	10	6	10	9	6	8	6
tr|A0A0F6B3C2|A0A0F6B3C2_SALT1 Histidinol-phosphate aminotransferase OS=Salmonella typhimurium (strain 14028s / SGSC 2262) GN=hisC PE=3 SV=1	>tr|A0A0F6B3C2|A0A0F6B3C2_SALT1	0.31	12	6	5	7	7	8	8	11	14	8	5	6	6	6	8	6	6	9	8	8	6
tr|A0A0F6BAX0|A0A0F6BAX0_SALT1 4-hydroxy-2-oxoglutarate aldolase OS=Salmonella typhimurium (strain 14028s / SGSC 2262) GN=STM14_5338 PE=4 SV=1	>tr|A0A0F6BAX0|A0A0F6BAX0_SALT1	0.31	8	12	11	8	6	6	9	7	4	9	6	7	6	9	7	8	8	14	10	5	7
tr|A0A0F6B1D2|A0A0F6B1D2_SALT1 Putative succinate-semialdehyde dehydrogenase OS=Salmonella typhimurium (strain 14028s / SGSC 2262) GN=yneI PE=4 SV=1	>tr|A0A0F6B1D2|A0A0F6B1D2_SALT1	0.31	9	7	7	6	5	8	4	7	6	10	6	4	12	11	8	5	9	5	9	9	10
tr|A0A0F6BA25|A0A0F6BA25_SALT1 Putative transport protein OS=Salmonella typhimurium (strain 14028s / SGSC 2262) GN=yjbB PE=4 SV=1	>tr|A0A0F6BA25|A0A0F6BA25_SALT1	0.31	9	8	5	8	4	6	9	7	4	8	8	8	12	9	8	4	6	8	6	6	4
tr|A0A0F6AXZ1|A0A0F6AXZ1_SALT1 Putative inner membrane protein OS=Salmonella typhimurium (strain 14028s / SGSC 2262) GN=ybbP PE=4 SV=1	>tr|A0A0F6AXZ1|A0A0F6AXZ1_SALT1	0.31	8	3	6	5	7	6	6	11	7	8	9	4	10	10	6	9	6	10	5	6	5
tr|A0A0F6BAP6|A0A0F6BAP6_SALT1 HTH-type transcriptional regulator UlaR OS=Salmonella typhimurium (strain 14028s / SGSC 2262) GN=yjfQ PE=3 SV=1	>tr|A0A0F6BAP6|A0A0F6BAP6_SALT1	0.31	7	7	6	8	6	7	12	6	10	4	5	7	9	11	7	4	4	6	9	7	6
tr|A0A0F6B7C7|A0A0F6B7C7_SALT1 Putative N-acetylmannosamine-6-phosphate 2-epimerase OS=Salmonella typhimurium (strain 14028s / SGSC 2262) GN=nanE PE=3 SV=1	>tr|A0A0F6B7C7|A0A0F6B7C7_SALT1	0.31	9	10	11	8	7	8	7	6	6	5	3	4	9	11	8	6	8	6	5	8	6
tr|A0A0F6B2Q0|A0A0F6B2Q0_SALT1 Chemotaxis response regulator protein-glutamate methylesterase OS=Salmonella typhimurium (strain 14028s / SGSC 2262) GN=cheB PE=3 SV=1	>tr|A0A0F6B2Q0|A0A0F6B2Q0_SALT1	0.31	8	8	10	4	6	8	9	9	9	7	3	6	9	6	6	5	5	6	5	8	3
tr|A0A0F6AYG0|A0A0F6AYG0_SALT1 Glutamate/aspartate transporter OS=Salmonella typhimurium (strain 14028s / SGSC 2262) GN=gltK PE=3 SV=1	>tr|A0A0F6AYG0|A0A0F6AYG0_SALT1	0.31	10	6	6	8	10	10	7	6	5	6	4	7	6	11	8	5	5	3	7	8	6
tr|A0A0F6BB02|A0A0F6BB02_SALT1 DNA polymerase III subunit chi OS=Salmonella typhimurium (strain 14028s / SGSC 2262) GN=holC PE=4 SV=1	>tr|A0A0F6BB02|A0A0F6BB02_SALT1	0.31	7	10	7	9	3	5	6	6	6	11	5	6	6	6	6	5	5	8	6	7	3
tr|A0A0F6B603|A0A0F6B603_SALT1 Adenylyl-sulfate kinase OS=Salmonella typhimurium (strain 14028s / SGSC 2262) GN=cysC PE=3 SV=1	>tr|A0A0F6B603|A0A0F6B603_SALT1	0.31	6	3	5	9	7	6	9	8	6	5	8	5	2	4	7	6	5	10	6	8	6
tr|A0A0F6AXL0|A0A0F6AXL0_SALT1 Pyrimidine/purine nucleoside phosphorylase OS=Salmonella typhimurium (strain 14028s / SGSC 2262) GN=yaiE PE=3 SV=1	>tr|A0A0F6AXL0|A0A0F6AXL0_SALT1	0.31	6	8	5	5	9	5	9	5	8	6	8	5	2	6	7	7	3	5	5	5	7
tr|A0A0F6B190|A0A0F6B190_SALT1 Pts operon transcriptional repressor OS=Salmonella typhimurium (strain 14028s / SGSC 2262) GN=mlc PE=4 SV=1	>tr|A0A0F6B190|A0A0F6B190_SALT1	0.31	5	7	5	8	5	8	5	5	9	4	6	5	8	7	4	7	5	4	7	5	2
tr|A0A0F6B1J5|A0A0F6B1J5_SALT1 Uncharacterized protein OS=Salmonella typhimurium (strain 14028s / SGSC 2262) GN=yddE PE=4 SV=1	>tr|A0A0F6B1J5|A0A0F6B1J5_SALT1	0.31	7	7	7	8	4	4	6	8	5	6	4	4	3	7	8	7	3	6	7	4	4
tr|A0A0F6B9R8|A0A0F6B9R8_SALT1 Glycerol diffusion OS=Salmonella typhimurium (strain 14028s / SGSC 2262) GN=glpF PE=3 SV=1	>tr|A0A0F6B9R8|A0A0F6B9R8_SALT1	0.31	5	6	6	4	2	6	4	9	6	4	6	2	5	4	6	5	4	6	6	6	8
tr|A0A0F6AYK3|A0A0F6AYK3_SALT1 DNA-binding transcriptional activator KdpE OS=Salmonella typhimurium (strain 14028s / SGSC 2262) GN=kdpE PE=4 SV=1	>tr|A0A0F6AYK3|A0A0F6AYK3_SALT1	0.31	4	5	4	5	7	6	5	3	9	2	4	4	5	6	4	6	3	5	5	6	5
tr|A0A0F6B826|A0A0F6B826_SALT1 High-affinity branched-chain amino acid transport ATP-binding protein OS=Salmonella typhimurium (strain 14028s / SGSC 2262) GN=livF PE=3 SV=1	>tr|A0A0F6B826|A0A0F6B826_SALT1	0.31	4	5	6	4	5	3	5	4	5	4	5	2	5	5	3	3	6	4	8	4	4
tr|A0A0F6B1T6|A0A0F6B1T6_SALT1 Zinc transport protein ZntB OS=Salmonella typhimurium (strain 14028s / SGSC 2262) GN=zntB PE=3 SV=1	>tr|A0A0F6B1T6|A0A0F6B1T6_SALT1	0.31	6	3	4	4	5	5	3	6	4	2	4	2	3	5	4	5	4	4	6	3	2
tr|A0A0F6BA80|A0A0F6BA80_SALT1 Diacylglycerol kinase OS=Salmonella typhimurium (strain 14028s / SGSC 2262) GN=dgkA PE=3 SV=1	>tr|A0A0F6BA80|A0A0F6BA80_SALT1	0.31	4	3	3	2	3	3	4	2	2	3	5	2	5	2	3	3	2	3	3	3	3
tr|A0A0F6B9X4|A0A0F6B9X4_SALT1 Pantothenate kinase OS=Salmonella typhimurium (strain 14028s / SGSC 2262) GN=coaA PE=3 SV=1	>tr|A0A0F6B9X4|A0A0F6B9X4_SALT1	0.32	18	15	24	15	19	26	15	12	28	12	8	11	20	25	16	13	12	15	14	15	17
tr|A0A0F6B3C9|A0A0F6B3C9_SALT1 UDP-glucose/GDP-mannose dehydrogenase OS=Salmonella typhimurium (strain 14028s / SGSC 2262) GN=udg PE=3 SV=1	>tr|A0A0F6B3C9|A0A0F6B3C9_SALT1	0.32	16	16	15	18	10	18	16	14	16	16	5	7	16	25	16	16	8	15	20	24	14
tr|A0A0F6B1E6|A0A0F6B1E6_SALT1 Putative hydrogenase-1 large subunit OS=Salmonella typhimurium (strain 14028s / SGSC 2262) GN=STM14_1856 PE=3 SV=1	>tr|A0A0F6B1E6|A0A0F6B1E6_SALT1	0.32	6	9	14	11	9	19	10	24	14	11	19	9	15	16	16	11	11	16	10	12	10
tr|A0A0F6B7R2|A0A0F6B7R2_SALT1 Phosphoribulokinase OS=Salmonella typhimurium (strain 14028s / SGSC 2262) GN=prkB PE=3 SV=1	>tr|A0A0F6B7R2|A0A0F6B7R2_SALT1	0.32	10	6	9	14	20	9	7	12	13	15	14	11	6	8	14	10	15	19	17	13	14
tr|A0A0F6AY86|A0A0F6AY86_SALT1 2,3-dihydroxybenzoate-2,3-dehydrogenase OS=Salmonella typhimurium (strain 14028s / SGSC 2262) GN=entA PE=4 SV=1	>tr|A0A0F6AY86|A0A0F6AY86_SALT1	0.32	11	12	14	13	15	13	17	9	18	12	4	6	18	15	17	12	8	9	17	15	10
tr|A0A0F6BB64|A0A0F6BB64_SALT1 Type I restriction enzyme specificity protein OS=Salmonella typhimurium (strain 14028s / SGSC 2262) GN=hsdS PE=4 SV=1	>tr|A0A0F6BB64|A0A0F6BB64_SALT1	0.32	14	13	14	13	10	19	15	7	12	9	8	9	15	13	11	5	6	14	11	10	7
tr|A0A0F6B6L7|A0A0F6B6L7_SALT1 Membrane-bound lytic murein transglycosylase C OS=Salmonella typhimurium (strain 14028s / SGSC 2262) GN=mltC PE=3 SV=1	>tr|A0A0F6B6L7|A0A0F6B6L7_SALT1	0.32	7	9	11	9	15	9	8	10	18	11	11	20	10	9	12	9	9	15	10	16	18
tr|A0A0F6AYF1|A0A0F6AYF1_SALT1 Uncharacterized protein OS=Salmonella typhimurium (strain 14028s / SGSC 2262) GN=ybeL PE=4 SV=1	>tr|A0A0F6AYF1|A0A0F6AYF1_SALT1	0.32	11	10	12	14	23	6	9	10	11	9	10	8	8	10	13	15	14	12	9	11	14
tr|A0A0F6B3W6|A0A0F6B3W6_SALT1 Uncharacterized protein OS=Salmonella typhimurium (strain 14028s / SGSC 2262) GN=STM14_2765 PE=4 SV=1	>tr|A0A0F6B3W6|A0A0F6B3W6_SALT1	0.32	11	10	5	14	10	12	6	15	15	13	15	16	4	10	9	8	8	12	10	13	7
tr|A0A0F6B6Z2|A0A0F6B6Z2_SALT1 30S ribosomal protein S21 OS=Salmonella typhimurium (strain 14028s / SGSC 2262) GN=rpsU PE=3 SV=1	>tr|A0A0F6B6Z2|A0A0F6B6Z2_SALT1	0.32	7	14	7	5	7	12	12	11	9	7	14	15	13	13	13	5	6	9	8	13	9
tr|A0A0F6BAE3|A0A0F6BAE3_SALT1 Putative dioxygenase OS=Salmonella typhimurium (strain 14028s / SGSC 2262) GN=lpxO PE=4 SV=1	>tr|A0A0F6BAE3|A0A0F6BAE3_SALT1	0.32	7	6	6	7	10	6	7	11	13	12	8	11	11	10	17	15	13	7	9	7	12
tr|A0A0F6BAI0|A0A0F6BAI0_SALT1 Acid phosphatase OS=Salmonella typhimurium (strain 14028s / SGSC 2262) GN=phoN PE=3 SV=1	>tr|A0A0F6BAI0|A0A0F6BAI0_SALT1	0.32	9	10	7	6	9	5	9	5	13	9	15	13	6	7	8	10	9	6	9	12	13
tr|A0A0F6B9X3|A0A0F6B9X3_SALT1 Bifunctional ligase/repressor BirA OS=Salmonella typhimurium (strain 14028s / SGSC 2262) GN=birA PE=3 SV=1	>tr|A0A0F6B9X3|A0A0F6B9X3_SALT1	0.32	6	7	8	9	14	7	11	12	6	7	10	12	17	7	10	8	6	7	6	10	10
tr|A0A0F6AXZ0|A0A0F6AXZ0_SALT1 Putative ABC transporter ATP-binding protein YbbA OS=Salmonella typhimurium (strain 14028s / SGSC 2262) GN=ybbA PE=4 SV=1	>tr|A0A0F6AXZ0|A0A0F6AXZ0_SALT1	0.32	8	9	5	8	13	7	9	10	10	7	3	4	5	8	9	10	8	9	5	10	11
tr|A0A0F6B3U6|A0A0F6B3U6_SALT1 Uncharacterized protein OS=Salmonella typhimurium (strain 14028s / SGSC 2262) GN=yejG PE=4 SV=1	>tr|A0A0F6B3U6|A0A0F6B3U6_SALT1	0.32	6	14	9	9	6	6	6	4	6	7	6	7	6	10	6	3	6	9	7	7	9
tr|A0A0F6B3K3|A0A0F6B3K3_SALT1 Putative periplasmic protein OS=Salmonella typhimurium (strain 14028s / SGSC 2262) GN=STM14_2650 PE=4 SV=1	>tr|A0A0F6B3K3|A0A0F6B3K3_SALT1	0.32	7	3	5	10	9	6	6	10	11	8	8	11	3	4	7	7	9	10	7	10	11
tr|A0A0F6B9E2|A0A0F6B9E2_SALT1 Sec-independent protein translocase protein TatC OS=Salmonella typhimurium (strain 14028s / SGSC 2262) GN=tatC PE=3 SV=1	>tr|A0A0F6B9E2|A0A0F6B9E2_SALT1	0.32	6	10	7	11	4	6	12	6	6	6	9	7	5	10	6	8	3	9	9	7	6
tr|A0A0F6AW41|A0A0F6AW41_SALT1 Toxin addiction system: toxin OS=Salmonella typhimurium (strain 14028s / SGSC 2262) GN=ccdB PE=4 SV=1	>tr|A0A0F6AW41|A0A0F6AW41_SALT1	0.32	13	5	7	5	7	6	9	5	7	9	3	8	8	9	8	6	5	7	11	9	7
tr|A0A0F6B5P5|A0A0F6B5P5_SALT1 Sorbitol-6-phosphate dehydrogenase OS=Salmonella typhimurium (strain 14028s / SGSC 2262) GN=srlD PE=3 SV=1	>tr|A0A0F6B5P5|A0A0F6B5P5_SALT1	0.32	4	10	8	5	11	7	8	7	6	6	9	7	3	12	7	7	8	7	4	5	7
tr|A0A0F6AZT9|A0A0F6AZT9_SALT1 Uncharacterized protein OS=Salmonella typhimurium (strain 14028s / SGSC 2262) GN=yccJ PE=4 SV=1	>tr|A0A0F6AZT9|A0A0F6AZT9_SALT1	0.32	7	5	6	7	7	6	6	7	13	7	6	9	3	5	6	11	6	6	4	7	6
tr|A0A0F6AWP3|A0A0F6AWP3_SALT1 Thiamine transporter substrate binding subunit OS=Salmonella typhimurium (strain 14028s / SGSC 2262) GN=tbpA PE=4 SV=1	>tr|A0A0F6AWP3|A0A0F6AWP3_SALT1	0.32	9	7	12	6	5	5	6	4	4	6	6	6	8	5	10	5	8	9	5	7	5
tr|A0A0F6B8C0|A0A0F6B8C0_SALT1 Phosphoethanolamine transferase OS=Salmonella typhimurium (strain 14028s / SGSC 2262) GN=yhjW PE=4 SV=1	>tr|A0A0F6B8C0|A0A0F6B8C0_SALT1	0.32	5	6	11	8	7	10	5	7	4	6	8	8	3	4	7	7	10	5	5	5	9
tr|A0A0F6B8M9|A0A0F6B8M9_SALT1 Deoxyuridine 5'-triphosphate nucleotidohydrolase OS=Salmonella typhimurium (strain 14028s / SGSC 2262) GN=dut PE=3 SV=1	>tr|A0A0F6B8M9|A0A0F6B8M9_SALT1	0.32	7	5	7	5	6	7	10	7	10	7	1	5	4	5	8	7	8	8	8	4	6
tr|A0A0F6B740|A0A0F6B740_SALT1 Putative sugar kinase OS=Salmonella typhimurium (strain 14028s / SGSC 2262) GN=STM14_3936 PE=4 SV=1	>tr|A0A0F6B740|A0A0F6B740_SALT1	0.32	8	7	5	6	4	9	9	9	8	6	6	4	10	9	8	4	3	5	5	7	5
tr|A0A0F6B1U0|A0A0F6B1U0_SALT1 Methylated-DNA--protein-cysteine methyltransferase OS=Salmonella typhimurium (strain 14028s / SGSC 2262) GN=ogt PE=3 SV=1	>tr|A0A0F6B1U0|A0A0F6B1U0_SALT1	0.32	6	6	8	5	7	4	7	6	7	7	4	4	3	9	5	7	3	6	9	9	5
sp|D0ZTB2|ATMA_SALT1 Magnesium-transporting ATPase, P-type 1 OS=Salmonella typhimurium (strain 14028s / SGSC 2262) GN=mgtA PE=2 SV=1	>sp|D0ZTB2|ATMA_SALT1	0.32	6	6	8	7	6	8	3	7	9	4	5	4	4	8	9	7	4	8	5	9	4
tr|A0A0F6AYE4|A0A0F6AYE4_SALT1 DNA polymerase III subunit delta OS=Salmonella typhimurium (strain 14028s / SGSC 2262) GN=holA PE=4 SV=1	>tr|A0A0F6AYE4|A0A0F6AYE4_SALT1	0.32	7	6	6	3	6	8	4	8	4	7	4	4	5	4	7	7	9	5	7	10	5
tr|A0A0F6B6Z8|A0A0F6B6Z8_SALT1 Putative methyl-accepting chemotaxis protein OS=Salmonella typhimurium (strain 14028s / SGSC 2262) GN=STM14_3893 PE=4 SV=1	>tr|A0A0F6B6Z8|A0A0F6B6Z8_SALT1	0.32	6	7	6	3	5	4	4	5	8	5	4	6	8	6	4	4	10	4	7	5	6
tr|A0A0F6BAK7|A0A0F6BAK7_SALT1 Fumarate reductase subunit C OS=Salmonella typhimurium (strain 14028s / SGSC 2262) GN=frdC PE=3 SV=1	>tr|A0A0F6BAK7|A0A0F6BAK7_SALT1	0.32	5	4	5	4	7	6	7	6	4	6	3	2	4	9	7	6	5	4	6	8	3
tr|A0A0F6B641|A0A0F6B641_SALT1 Protein Syd OS=Salmonella typhimurium (strain 14028s / SGSC 2262) GN=syd PE=3 SV=1	>tr|A0A0F6B641|A0A0F6B641_SALT1	0.32	7	3	4	6	6	4	3	4	7	5	5	6	4	4	7	2	4	4	3	6	7
tr|A0A0F6B264|A0A0F6B264_SALT1 Putative sulfur reduction protein OS=Salmonella typhimurium (strain 14028s / SGSC 2262) GN=ychN PE=4 SV=1	>tr|A0A0F6B264|A0A0F6B264_SALT1	0.32	3	5	7	5	6	2	4	6	5	5	4	4	6	3	6	9	5	6	4	5	7
tr|A0A0F6AX63|A0A0F6AX63_SALT1 Ribonuclease H OS=Salmonella typhimurium (strain 14028s / SGSC 2262) GN=rnhA PE=3 SV=1	>tr|A0A0F6AX63|A0A0F6AX63_SALT1	0.32	7	6	4	4	6	5	5	4	3	6	5	4	3	4	7	4	9	8	3	6	4
tr|A0A0F6B4K0|A0A0F6B4K0_SALT1 Oxygen-dependent coproporphyrinogen-III oxidase OS=Salmonella typhimurium (strain 14028s / SGSC 2262) GN=hemF PE=3 SV=1	>tr|A0A0F6B4K0|A0A0F6B4K0_SALT1	0.32	5	3	5	5	6	3	2	5	5	4	6	4	2	2	3	6	4	5	4	4	4
tr|A0A0F6B7N7|A0A0F6B7N7_SALT1 30S ribosomal protein S10 OS=Salmonella typhimurium (strain 14028s / SGSC 2262) GN=rpsJ PE=3 SV=1	>tr|A0A0F6B7N7|A0A0F6B7N7_SALT1	0.33	183	84	130	189	91	116	74	122	145	175	60	67	93	89	120	116	105	80	141	138	88
tr|A0A0F6B157|A0A0F6B157_SALT1 Adenosine deaminase OS=Salmonella typhimurium (strain 14028s / SGSC 2262) GN=add PE=3 SV=1	>tr|A0A0F6B157|A0A0F6B157_SALT1	0.33	18	14	19	22	27	25	15	27	23	25	46	32	13	16	23	24	21	31	20	17	29
tr|A0A0F6B2S3|A0A0F6B2S3_SALT1 Uncharacterized protein OS=Salmonella typhimurium (strain 14028s / SGSC 2262) GN=yecA PE=3 SV=1	>tr|A0A0F6B2S3|A0A0F6B2S3_SALT1	0.33	19	13	16	14	17	11	23	19	18	17	40	16	18	11	13	16	21	18	18	22	23
tr|A0A0F6AWY7|A0A0F6AWY7_SALT1 ATP-dependent RNA helicase HrpB OS=Salmonella typhimurium (strain 14028s / SGSC 2262) GN=hrpB PE=4 SV=1	>tr|A0A0F6AWY7|A0A0F6AWY7_SALT1	0.33	15	16	21	10	9	26	14	23	13	15	10	14	20	14	21	9	14	12	22	15	8
tr|A0A0F6B072|A0A0F6B072_SALT1 tRNA-specific 2-thiouridylase MnmA OS=Salmonella typhimurium (strain 14028s / SGSC 2262) GN=trmU PE=3 SV=1	>tr|A0A0F6B072|A0A0F6B072_SALT1	0.33	12	10	7	17	22	11	11	16	19	17	24	15	9	11	13	17	24	20	17	12	22
tr|A0A0F6B7G5|A0A0F6B7G5_SALT1 Cell shape-determining protein MreC OS=Salmonella typhimurium (strain 14028s / SGSC 2262) GN=mreC PE=3 SV=1	>tr|A0A0F6B7G5|A0A0F6B7G5_SALT1	0.33	20	16	18	18	12	15	20	9	12	13	11	15	28	18	11	8	10	18	11	14	9
tr|A0A0F6AW58|A0A0F6AW58_SALT1 Carbonic anhydrase OS=Salmonella typhimurium (strain 14028s / SGSC 2262) GN=STM14_5569 PE=3 SV=1	>tr|A0A0F6AW58|A0A0F6AW58_SALT1	0.33	12	18	10	10	11	11	11	10	14	12	13	12	25	18	9	11	6	14	14	8	9
tr|A0A0F6BAX5|A0A0F6BAX5_SALT1 Anaerobic ribonucleoside triphosphate reductase OS=Salmonella typhimurium (strain 14028s / SGSC 2262) GN=nrdD PE=4 SV=1	>tr|A0A0F6BAX5|A0A0F6BAX5_SALT1	0.33	13	14	14	8	10	23	11	18	12	8	9	7	10	12	12	9	6	14	12	11	9
tr|A0A0F6B5P3|A0A0F6B5P3_SALT1 Glucitol/sorbitol-specific enzyme IIB component OS=Salmonella typhimurium (strain 14028s / SGSC 2262) GN=srlE PE=4 SV=1	>tr|A0A0F6B5P3|A0A0F6B5P3_SALT1	0.33	8	16	13	9	12	16	15	16	6	11	13	16	19	13	13	11	8	12	7	7	6
tr|A0A0F6B5L5|A0A0F6B5L5_SALT1 Ribonucleoside-diphosphate reductase subunit beta OS=Salmonella typhimurium (strain 14028s / SGSC 2262) GN=nrdF PE=3 SV=1	>tr|A0A0F6B5L5|A0A0F6B5L5_SALT1	0.33	10	13	14	9	21	12	9	7	13	7	8	6	10	14	10	10	12	11	7	10	18
tr|A0A0F6B3C7|A0A0F6B3C7_SALT1 Histidine biosynthesis bifunctional protein HisIE OS=Salmonella typhimurium (strain 14028s / SGSC 2262) GN=hisI PE=3 SV=1	>tr|A0A0F6B3C7|A0A0F6B3C7_SALT1	0.33	6	4	9	11	9	13	14	14	10	12	5	8	12	9	14	9	18	12	10	16	10
tr|A0A0F6B5C7|A0A0F6B5C7_SALT1 Putative ABC transporter transmembrane region OS=Salmonella typhimurium (strain 14028s / SGSC 2262) GN=STM14_3299 PE=4 SV=1	>tr|A0A0F6B5C7|A0A0F6B5C7_SALT1	0.33	8	13	14	9	8	17	11	18	11	12	10	12	13	10	10	5	4	12	8	10	5
tr|A0A0F6B8X9|A0A0F6B8X9_SALT1 Putative cytoplasmic protein OS=Salmonella typhimurium (strain 14028s / SGSC 2262) GN=yidR PE=4 SV=1	>tr|A0A0F6B8X9|A0A0F6B8X9_SALT1	0.33	6	10	8	8	10	9	5	14	16	8	5	8	14	7	13	9	11	11	8	8	6
tr|A0A0F6AXC5|A0A0F6AXC5_SALT1 Sigma factor-binding protein Crl OS=Salmonella typhimurium (strain 14028s / SGSC 2262) GN=crl PE=3 SV=1	>tr|A0A0F6AXC5|A0A0F6AXC5_SALT1	0.33	10	10	6	7	8	12	10	11	8	14	4	5	13	10	8	13	13	8	7	9	17
tr|A0A0F6B1R1|A0A0F6B1R1_SALT1 Putative periplasmic binding protein OS=Salmonella typhimurium (strain 14028s / SGSC 2262) GN=STM14_1977 PE=4 SV=1	>tr|A0A0F6B1R1|A0A0F6B1R1_SALT1	0.33	12	9	12	10	12	7	12	6	13	9	3	2	6	10	8	10	11	7	10	13	11
tr|A0A0F6B000|A0A0F6B000_SALT1 Ribosomal-protein-S5-alanine N-acetyltransferase OS=Salmonella typhimurium (strain 14028s / SGSC 2262) GN=rimJ PE=4 SV=1	>tr|A0A0F6B000|A0A0F6B000_SALT1	0.33	13	7	14	8	12	9	6	7	11	10	4	9	9	7	8	6	9	7	3	7	9
tr|A0A0F6B8F7|A0A0F6B8F7_SALT1 Valine--pyruvate transaminase OS=Salmonella typhimurium (strain 14028s / SGSC 2262) GN=avtA PE=4 SV=1	>tr|A0A0F6B8F7|A0A0F6B8F7_SALT1	0.33	4	6	9	5	9	11	10	7	10	12	11	11	13	4	9	6	5	7	5	8	11
tr|A0A0F6BAF2|A0A0F6BAF2_SALT1 Putative cell division protein OS=Salmonella typhimurium (strain 14028s / SGSC 2262) GN=yjdB PE=4 SV=1	>tr|A0A0F6BAF2|A0A0F6BAF2_SALT1	0.33	8	10	6	13	9	7	3	10	8	11	8	5	4	8	7	9	10	7	14	8	8
tr|A0A0F6B359|A0A0F6B359_SALT1 Uncharacterized protein OS=Salmonella typhimurium (strain 14028s / SGSC 2262) GN=erfK PE=4 SV=1	>tr|A0A0F6B359|A0A0F6B359_SALT1	0.33	6	9	9	6	6	10	12	6	6	10	5	12	4	10	8	8	2	6	10	9	7
tr|A0A0F6B4X1|A0A0F6B4X1_SALT1 Stationary phase inducible protein CsiE OS=Salmonella typhimurium (strain 14028s / SGSC 2262) GN=csiE PE=4 SV=1	>tr|A0A0F6B4X1|A0A0F6B4X1_SALT1	0.33	9	9	9	8	1	8	6	10	9	7	9	5	9	12	12	11	5	7	7	10	5
tr|A0A0F6AZN2|A0A0F6AZN2_SALT1 Macrodomain Ter protein OS=Salmonella typhimurium (strain 14028s / SGSC 2262) GN=ycbG PE=3 SV=1	>tr|A0A0F6AZN2|A0A0F6AZN2_SALT1	0.33	12	4	9	8	10	8	6	9	7	11	8	13	1	5	8	8	10	7	9	10	9
tr|A0A0F6AYV5|A0A0F6AYV5_SALT1 Cyclic pyranopterin monophosphate synthase OS=Salmonella typhimurium (strain 14028s / SGSC 2262) GN=moaC PE=3 SV=1	>tr|A0A0F6AYV5|A0A0F6AYV5_SALT1	0.33	7	7	6	6	8	5	5	5	7	8	10	16	8	7	10	7	10	8	9	8	6
tr|A0A0F6B6Z1|A0A0F6B6Z1_SALT1 tRNA N6-adenosine threonylcarbamoyltransferase OS=Salmonella typhimurium (strain 14028s / SGSC 2262) GN=gcp PE=3 SV=1	>tr|A0A0F6B6Z1|A0A0F6B6Z1_SALT1	0.33	8	8	6	8	12	7	11	7	6	7	3	6	11	10	6	7	8	4	9	4	10
tr|A0A0F6B3H2|A0A0F6B3H2_SALT1 dCTP deaminase OS=Salmonella typhimurium (strain 14028s / SGSC 2262) GN=dcd PE=3 SV=1	>tr|A0A0F6B3H2|A0A0F6B3H2_SALT1	0.33	7	6	6	6	8	7	3	5	7	7	11	13	4	8	5	8	6	8	6	10	11
tr|A0A0F6AXZ8|A0A0F6AXZ8_SALT1 tRNA 2-selenouridine synthase OS=Salmonella typhimurium (strain 14028s / SGSC 2262) GN=ybbB PE=3 SV=1	>tr|A0A0F6AXZ8|A0A0F6AXZ8_SALT1	0.33	5	7	9	12	6	7	9	7	10	6	3	5	6	10	10	5	6	5	8	6	7
tr|A0A0F6B735|A0A0F6B735_SALT1 5-keto-4-deoxy-D-glucarate aldolase OS=Salmonella typhimurium (strain 14028s / SGSC 2262) GN=garL PE=3 SV=1	>tr|A0A0F6B735|A0A0F6B735_SALT1	0.33	8	9	6	5	6	7	6	7	8	10	4	2	8	12	5	9	5	6	5	9	10
tr|A0A0F6AWM3|A0A0F6AWM3_SALT1 Bis(5'-nucleosyl)-tetraphosphatase, symmetrical OS=Salmonella typhimurium (strain 14028s / SGSC 2262) GN=apaH PE=3 SV=1	>tr|A0A0F6AWM3|A0A0F6AWM3_SALT1	0.33	6	8	5	6	5	11	5	10	7	5	9	8	3	7	10	8	5	7	4	5	5
tr|A0A0F6AYV7|A0A0F6AYV7_SALT1 Molybdopterin synthase large subunit OS=Salmonella typhimurium (strain 14028s / SGSC 2262) GN=moaE PE=4 SV=1	>tr|A0A0F6AYV7|A0A0F6AYV7_SALT1	0.33	5	7	10	5	7	6	6	5	6	10	4	6	5	14	7	6	6	9	6	7	5
tr|A0A0F6B951|A0A0F6B951_SALT1 Low affinity potassium transport system protein kup OS=Salmonella typhimurium (strain 14028s / SGSC 2262) GN=trkD PE=3 SV=1	>tr|A0A0F6B951|A0A0F6B951_SALT1	0.33	7	4	8	7	7	12	5	8	9	10	3	4	8	8	7	6	4	7	7	8	5
tr|A0A0F6B4J0|A0A0F6B4J0_SALT1 Sulfate/thiosulfate import ATP-binding protein CysA OS=Salmonella typhimurium (strain 14028s / SGSC 2262) GN=cysA PE=3 SV=1	>tr|A0A0F6B4J0|A0A0F6B4J0_SALT1	0.33	9	4	5	7	3	6	10	6	5	8	4	5	9	7	7	5	10	8	4	10	7
tr|A0A0F6AX34|A0A0F6AX34_SALT1 Ribonuclease HII OS=Salmonella typhimurium (strain 14028s / SGSC 2262) GN=rnhB PE=3 SV=1	>tr|A0A0F6AX34|A0A0F6AX34_SALT1	0.33	6	3	5	7	9	8	6	7	7	5	3	5	11	7	5	6	8	5	9	7	9
tr|A0A0F6B6T0|A0A0F6B6T0_SALT1 Biopolymer transport protein ExbD OS=Salmonella typhimurium (strain 14028s / SGSC 2262) GN=exbD PE=3 SV=1	>tr|A0A0F6B6T0|A0A0F6B6T0_SALT1	0.33	8	4	7	8	7	6	6	7	7	6	0	5	5	6	5	6	4	10	5	5	5
tr|A0A0F6B248|A0A0F6B248_SALT1 Uncharacterized protein OS=Salmonella typhimurium (strain 14028s / SGSC 2262) GN=ychK PE=4 SV=1	>tr|A0A0F6B248|A0A0F6B248_SALT1	0.33	2	8	6	6	3	6	9	5	6	4	8	9	9	5	8	5	5	7	7	5	4
tr|A0A0F6B446|A0A0F6B446_SALT1 2-succinyl-5-enolpyruvyl-6-hydroxy-3-cyclohexene-1-carboxylate synthase OS=Salmonella typhimurium (strain 14028s / SGSC 2262) GN=menD PE=3 SV=1	>tr|A0A0F6B446|A0A0F6B446_SALT1	0.33	8	4	5	6	7	8	7	5	9	4	6	4	8	8	7	7	2	10	7	8	3
tr|A0A0F6B2D2|A0A0F6B2D2_SALT1 Uncharacterized Nudix hydrolase NudL OS=Salmonella typhimurium (strain 14028s / SGSC 2262) GN=yeaB PE=3 SV=1	>tr|A0A0F6B2D2|A0A0F6B2D2_SALT1	0.33	10	5	9	5	7	6	7	5	5	4	3	8	5	3	5	5	5	4	6	7	8
tr|A0A0F6AZ38|A0A0F6AZ38_SALT1 Putative hydrolase OS=Salmonella typhimurium (strain 14028s / SGSC 2262) GN=STM14_1017 PE=4 SV=1	>tr|A0A0F6AZ38|A0A0F6AZ38_SALT1	0.33	7	7	7	7	8	6	8	5	4	5	3	4	3	9	7	8	3	6	4	8	5
tr|A0A0F6B1M0|A0A0F6B1M0_SALT1 Putative regulatory protein OS=Salmonella typhimurium (strain 14028s / SGSC 2262) GN=ydcR PE=4 SV=1	>tr|A0A0F6B1M0|A0A0F6B1M0_SALT1	0.33	4	5	5	3	6	8	6	7	7	6	9	5	10	4	5	3	4	7	4	5	5
tr|A0A0F6AXL8|A0A0F6AXL8_SALT1 Transcriptional regulator PhoB OS=Salmonella typhimurium (strain 14028s / SGSC 2262) GN=phoB PE=4 SV=1	>tr|A0A0F6AXL8|A0A0F6AXL8_SALT1	0.33	3	4	6	3	8	6	4	7	5	6	9	5	5	7	4	6	4	8	3	3	7
tr|A0A0F6AWV8|A0A0F6AWV8_SALT1 Putative inner membrane protein OS=Salmonella typhimurium (strain 14028s / SGSC 2262) GN=STM14_0194 PE=4 SV=1	>tr|A0A0F6AWV8|A0A0F6AWV8_SALT1	0.33	4	6	3	6	7	5	2	6	6	4	6	8	4	4	3	4	5	7	3	4	7
tr|A0A0F6B8Q7|A0A0F6B8Q7_SALT1 ATP binding protein OS=Salmonella typhimurium (strain 14028s / SGSC 2262) GN=sugR PE=4 SV=1	>tr|A0A0F6B8Q7|A0A0F6B8Q7_SALT1	0.33	6	7	6	6	5	8	3	6	4	7	8	2	6	8	6	3	3	5	3	6	4
tr|A0A0F6B8K9|A0A0F6B8K9_SALT1 ADP-heptose:LPS heptosyl transferase I OS=Salmonella typhimurium (strain 14028s / SGSC 2262) GN=rfaC PE=4 SV=1	>tr|A0A0F6B8K9|A0A0F6B8K9_SALT1	0.33	3	4	5	5	7	8	3	4	4	5	6	5	6	8	4	5	6	5	4	3	3
tr|A0A0F6B946|A0A0F6B946_SALT1 Flavodoxin OS=Salmonella typhimurium (strain 14028s / SGSC 2262) GN=mioC PE=4 SV=1	>tr|A0A0F6B946|A0A0F6B946_SALT1	0.33	3	5	3	4	5	3	3	5	4	8	6	5	3	6	5	8	6	5	6	8	5
tr|A0A0F6AYY2|A0A0F6AYY2_SALT1 Ribosomal RNA large subunit methyltransferase F OS=Salmonella typhimurium (strain 14028s / SGSC 2262) GN=ybiN PE=3 SV=1	>tr|A0A0F6AYY2|A0A0F6AYY2_SALT1	0.33	6	6	3	5	5	6	5	5	5	5	4	2	4	2	3	6	6	5	3	4	8
tr|A0A0F6B5I5|A0A0F6B5I5_SALT1 Regulatory protein OS=Salmonella typhimurium (strain 14028s / SGSC 2262) GN=tctD PE=4 SV=1	>tr|A0A0F6B5I5|A0A0F6B5I5_SALT1	0.33	6	6	5	4	4	6	4	5	4	3	3	2	8	5	5	5	4	6	3	3	8
tr|A0A0F6B1Z7|A0A0F6B1Z7_SALT1 Lipopolysaccharide assembly protein A OS=Salmonella typhimurium (strain 14028s / SGSC 2262) GN=yciS PE=3 SV=1	>tr|A0A0F6B1Z7|A0A0F6B1Z7_SALT1	0.33	6	4	5	5	3	3	3	6	4	4	4	4	3	7	3	5	8	3	4	4	5
tr|A0A0F6B947|A0A0F6B947_SALT1 DNA-binding transcriptional regulator AsnC OS=Salmonella typhimurium (strain 14028s / SGSC 2262) GN=asnC PE=4 SV=1	>tr|A0A0F6B947|A0A0F6B947_SALT1	0.33	4	4	5	4	3	2	4	2	6	4	3	4	3	3	4	7	5	4	5	6	5
tr|A0A0F6B668|A0A0F6B668_SALT1 N-acetylmuramoyl-L-alanine amidase OS=Salmonella typhimurium (strain 14028s / SGSC 2262) GN=amiC PE=4 SV=1	>tr|A0A0F6B668|A0A0F6B668_SALT1	0.33	6	6	5	4	3	6	4	4	4	2	3	2	6	4	5	5	2	3	6	5	4
tr|A0A0F6B7F2|A0A0F6B7F2_SALT1 Arginine repressor OS=Salmonella typhimurium (strain 14028s / SGSC 2262) GN=argR PE=3 SV=1	>tr|A0A0F6B7F2|A0A0F6B7F2_SALT1	0.33	3	4	5	4	3	1	3	3	3	3	4	5	6	4	4	2	3	3	4	3	5
tr|A0A0F6AY53|A0A0F6AY53_SALT1 Phenylalanine transporter OS=Salmonella typhimurium (strain 14028s / SGSC 2262) GN=pheP PE=4 SV=1	>tr|A0A0F6AY53|A0A0F6AY53_SALT1	0.33	2	3	3	2	1	3	3	2	3	3	1	2	2	3	2	2	3	3	2	5	2
>tr|A0A0F6B503|A0A0F6B503_SALT1-DECOY	>tr|A0A0F6B503|A0A0F6B503_SALT1-DECOY	0.33	2	5	2	2	4	2	3	2	2	2	3	2	2	3	2	3	2	2	2	2	2
sp|K1C10_HUMAN|	sp|K1C10_HUMAN|	0.34	46	63	96	36	68	49	51	81	49	43	80	35	43	122	52	84	50	62	69	77	69
tr|A0A0F6B210|A0A0F6B210_SALT1 Short chain dehydrogenase OS=Salmonella typhimurium (strain 14028s / SGSC 2262) GN=yciK PE=4 SV=1	>tr|A0A0F6B210|A0A0F6B210_SALT1	0.34	21	15	23	21	29	18	12	20	24	25	10	6	10	26	21	26	25	15	21	27	32
tr|A0A0F6AXS1|A0A0F6AXS1_SALT1 Uncharacterized protein OS=Salmonella typhimurium (strain 14028s / SGSC 2262) GN=yajG PE=4 SV=1	>tr|A0A0F6AXS1|A0A0F6AXS1_SALT1	0.34	16	16	22	21	32	19	14	19	20	23	6	9	12	24	15	29	26	15	22	22	31
tr|A0A0F6B9Q4|A0A0F6B9Q4_SALT1 Putative ABC-type aldose transport system ATPase component OS=Salmonella typhimurium (strain 14028s / SGSC 2262) GN=ego PE=4 SV=1	>tr|A0A0F6B9Q4|A0A0F6B9Q4_SALT1	0.34	17	23	11	14	10	23	13	17	11	13	5	6	20	18	14	13	14	11	16	12	12
tr|A0A0F6B5L4|A0A0F6B5L4_SALT1 Ribonucleoside-diphosphate reductase OS=Salmonella typhimurium (strain 14028s / SGSC 2262) GN=nrdE PE=3 SV=1	>tr|A0A0F6B5L4|A0A0F6B5L4_SALT1	0.34	13	18	14	15	12	16	9	14	11	16	4	7	10	18	13	8	6	11	19	13	8
tr|A0A0F6B5B7|A0A0F6B5B7_SALT1 NAD kinase OS=Salmonella typhimurium (strain 14028s / SGSC 2262) GN=ppnK PE=3 SV=1	>tr|A0A0F6B5B7|A0A0F6B5B7_SALT1	0.34	13	8	9	12	10	9	13	20	18	9	5	11	4	11	14	12	17	12	11	17	14
sp|D0ZLR9|DGAR_SALT1 Transcriptional regulatory protein DagR OS=Salmonella typhimurium (strain 14028s / SGSC 2262) GN=dgaR PE=2 SV=1	>sp|D0ZLR9|DGAR_SALT1	0.34	10	17	16	9	10	17	11	18	10	11	15	5	8	10	15	8	11	9	10	8	6
tr|A0A0F6BAW9|A0A0F6BAW9_SALT1 Putative selenocysteine synthase OS=Salmonella typhimurium (strain 14028s / SGSC 2262) GN=STM14_5337 PE=3 SV=1	>tr|A0A0F6BAW9|A0A0F6BAW9_SALT1	0.34	11	15	13	11	8	9	6	7	13	9	4	8	16	17	10	7	9	11	12	17	12
tr|A0A0F6BB78|A0A0F6BB78_SALT1 Putative PTS permease OS=Salmonella typhimurium (strain 14028s / SGSC 2262) GN=STM14_5450 PE=4 SV=1	>tr|A0A0F6BB78|A0A0F6BB78_SALT1	0.34	15	13	16	7	14	9	11	7	11	11	8	5	17	17	8	6	9	11	9	15	9
tr|A0A0F6B8R7|A0A0F6B8R7_SALT1 Putative inner membrane protein OS=Salmonella typhimurium (strain 14028s / SGSC 2262) GN=cigR PE=4 SV=1	>tr|A0A0F6B8R7|A0A0F6B8R7_SALT1	0.34	10	9	11	6	4	15	16	9	7	6	5	13	12	11	9	9	6	12	10	8	7
tr|A0A0F6B191|A0A0F6B191_SALT1 ATP-dependent dethiobiotin synthetase BioD OS=Salmonella typhimurium (strain 14028s / SGSC 2262) GN=bioD_2 PE=3 SV=1	>tr|A0A0F6B191|A0A0F6B191_SALT1	0.34	5	7	9	16	7	13	14	7	10	7	9	8	8	9	9	7	5	7	14	12	7
tr|A0A0F6AY62|A0A0F6AY62_SALT1 Putative PTS system mannose-specific enzyme IIAB OS=Salmonella typhimurium (strain 14028s / SGSC 2262) GN=STM14_0672 PE=4 SV=1	>tr|A0A0F6AY62|A0A0F6AY62_SALT1	0.34	9	8	6	9	7	9	9	7	9	8	1	5	11	10	8	9	6	8	14	15	8
tr|A0A0F6B6G3|A0A0F6B6G3_SALT1 HTH-type transcriptional regulator ArgP OS=Salmonella typhimurium (strain 14028s / SGSC 2262) GN=iciA PE=3 SV=1	>tr|A0A0F6B6G3|A0A0F6B6G3_SALT1	0.34	3	6	6	8	6	14	10	11	7	13	8	7	13	7	8	6	5	6	9	11	8
tr|A0A0F6AZW4|A0A0F6AZW4_SALT1 Probable phosphatase YcdX OS=Salmonella typhimurium (strain 14028s / SGSC 2262) GN=ycdX PE=3 SV=1	>tr|A0A0F6AZW4|A0A0F6AZW4_SALT1	0.34	6	7	8	3	10	8	12	5	9	7	4	5	6	12	13	9	8	8	8	10	7
tr|A0A0F6B9Q9|A0A0F6B9Q9_SALT1 (4S)-4-hydroxy-5-phosphonooxypentane-2,3-dione isomerase OS=Salmonella typhimurium (strain 14028s / SGSC 2262) GN=yneC PE=3 SV=1	>tr|A0A0F6B9Q9|A0A0F6B9Q9_SALT1	0.34	9	8	13	8	6	6	6	7	6	11	4	2	5	11	9	11	11	7	7	12	8
tr|A0A0F6B921|A0A0F6B921_SALT1 6-phosphogluconate phosphatase OS=Salmonella typhimurium (strain 14028s / SGSC 2262) GN=yieH PE=4 SV=1	>tr|A0A0F6B921|A0A0F6B921_SALT1	0.34	8	7	5	7	4	12	7	5	6	8	14	12	8	4	7	6	8	10	9	11	7
tr|A0A0F6B4P4|A0A0F6B4P4_SALT1 Glycine cleavage system transcriptional repressor OS=Salmonella typhimurium (strain 14028s / SGSC 2262) GN=gcvR PE=4 SV=1	>tr|A0A0F6B4P4|A0A0F6B4P4_SALT1	0.34	5	4	4	6	9	8	5	12	7	7	10	12	4	5	9	7	8	11	5	7	7
tr|A0A0F6B9W1|A0A0F6B9W1_SALT1 Acetylglutamate kinase OS=Salmonella typhimurium (strain 14028s / SGSC 2262) GN=argB PE=3 SV=1	>tr|A0A0F6B9W1|A0A0F6B9W1_SALT1	0.34	9	10	7	7	9	8	8	6	10	6	3	2	10	9	5	5	5	6	6	12	7
tr|A0A0F6B215|A0A0F6B215_SALT1 Anthranilate synthase component 1 OS=Salmonella typhimurium (strain 14028s / SGSC 2262) GN=trpE PE=3 SV=1	>tr|A0A0F6B215|A0A0F6B215_SALT1	0.34	9	7	10	8	7	9	5	8	5	8	1	4	9	6	8	7	10	8	6	5	3
tr|A0A0F6B9A6|A0A0F6B9A6_SALT1 Protein CyaY OS=Salmonella typhimurium (strain 14028s / SGSC 2262) GN=cyaY PE=3 SV=1	>tr|A0A0F6B9A6|A0A0F6B9A6_SALT1	0.34	5	8	7	9	10	6	12	9	11	7	4	6	5	8	4	9	4	5	4	7	6
tr|A0A0F6B972|A0A0F6B972_SALT1 DNA-binding transcriptional regulator IlvY OS=Salmonella typhimurium (strain 14028s / SGSC 2262) GN=ilvY PE=4 SV=1	>tr|A0A0F6B972|A0A0F6B972_SALT1	0.34	8	8	8	6	5	6	6	5	6	4	5	2	6	4	10	10	5	5	5	10	6
tr|A0A0F6B7V8|A0A0F6B7V8_SALT1 Osmolarity sensor protein OS=Salmonella typhimurium (strain 14028s / SGSC 2262) GN=envZ PE=4 SV=1	>tr|A0A0F6B7V8|A0A0F6B7V8_SALT1	0.34	9	5	5	5	5	9	4	4	7	5	5	5	3	11	8	5	5	6	5	7	5
tr|A0A0F6B8B9|A0A0F6B8B9_SALT1 Putative regulatory protein OS=Salmonella typhimurium (strain 14028s / SGSC 2262) GN=STM14_4380 PE=4 SV=1	>tr|A0A0F6B8B9|A0A0F6B8B9_SALT1	0.34	6	8	4	5	4	5	6	6	3	10	3	6	11	8	6	7	6	7	6	8	6
tr|A0A0F6AXM6|A0A0F6AXM6_SALT1 S-adenosylmethionine:tRNA ribosyltransferase-isomerase OS=Salmonella typhimurium (strain 14028s / SGSC 2262) GN=queA PE=3 SV=1	>tr|A0A0F6AXM6|A0A0F6AXM6_SALT1	0.34	6	3	5	3	7	6	7	8	4	5	5	7	4	6	8	2	6	7	2	6	4
tr|A0A0F6B4N6|A0A0F6B4N6_SALT1 Uncharacterized protein OS=Salmonella typhimurium (strain 14028s / SGSC 2262) GN=yffB PE=3 SV=1	>tr|A0A0F6B4N6|A0A0F6B4N6_SALT1	0.34	5	6	8	5	7	5	4	9	6	5	5	5	4	5	6	3	10	3	2	6	7
tr|A0A0F6BA16|A0A0F6BA16_SALT1 Uncharacterized protein OS=Salmonella typhimurium (strain 14028s / SGSC 2262) GN=yjaB PE=4 SV=1	>tr|A0A0F6BA16|A0A0F6BA16_SALT1	0.34	6	4	5	6	5	6	6	2	5	5	3	6	5	3	7	4	1	6	4	4	3
tr|A0A0F6B915|A0A0F6B915_SALT1 Putative reverse transcriptase OS=Salmonella typhimurium (strain 14028s / SGSC 2262) GN=STM14_4641 PE=4 SV=1	>tr|A0A0F6B915|A0A0F6B915_SALT1	0.34	3	4	3	6	3	5	9	5	4	5	4	5	5	3	7	3	6	6	3	6	4
tr|A0A0F6B455|A0A0F6B455_SALT1 NADH-quinone oxidoreductase subunit N OS=Salmonella typhimurium (strain 14028s / SGSC 2262) GN=nuoN PE=3 SV=1	>tr|A0A0F6B455|A0A0F6B455_SALT1	0.34	6	5	4	4	1	6	4	6	3	6	5	1	6	4	6	4	4	5	5	6	3
tr|A0A0F6BB52|A0A0F6BB52_SALT1 Putative inner membrane protein OS=Salmonella typhimurium (strain 14028s / SGSC 2262) GN=yjiN PE=4 SV=1	>tr|A0A0F6BB52|A0A0F6BB52_SALT1	0.34	4	4	4	4	4	2	4	3	3	2	4	7	3	1	4	4	3	4	3	4	3
tr|A0A0F6B8D8|A0A0F6B8D8_SALT1 Putative acetyltransferase OS=Salmonella typhimurium (strain 14028s / SGSC 2262) GN=STM14_4401 PE=4 SV=1	>tr|A0A0F6B8D8|A0A0F6B8D8_SALT1	0.34	5	3	5	4	2	3	2	4	3	3	4	2	3	6	3	3	2	5	3	5	3
tr|A0A0F6AYP7|A0A0F6AYP7_SALT1 Acyl-CoA thioester hydrolase YbgC OS=Salmonella typhimurium (strain 14028s / SGSC 2262) GN=ybgC PE=4 SV=1	>tr|A0A0F6AYP7|A0A0F6AYP7_SALT1	0.34	2	3	5	3	7	5	4	3	2	3	4	6	3	2	4	5	3	4	3	3	3
tr|A0A0F6B8B6|A0A0F6B8B6_SALT1 Uncharacterized protein OS=Salmonella typhimurium (strain 14028s / SGSC 2262) GN=STM14_4377 PE=4 SV=1	>tr|A0A0F6B8B6|A0A0F6B8B6_SALT1	0.34	4	2	5	5	0	4	3	4	3	3	4	2	4	4	4	2	3	3	4	5	4
tr|A0A0F6B5N0|A0A0F6B5N0_SALT1 Fructose-1-phosphatase OS=Salmonella typhimurium (strain 14028s / SGSC 2262) GN=yqaB PE=4 SV=1	>tr|A0A0F6B5N0|A0A0F6B5N0_SALT1	0.34	2	4	3	2	2	2	2	4	3	5	3	5	2	3	3	5	3	3	2	3	3
tr|A0A0F6B8M6|A0A0F6B8M6_SALT1 50S ribosomal protein L28 OS=Salmonella typhimurium (strain 14028s / SGSC 2262) GN=rpmB PE=3 SV=1	>tr|A0A0F6B8M6|A0A0F6B8M6_SALT1	0.35	26	50	26	20	15	24	22	26	20	29	20	46	19	27	28	30	22	33	51	31	27
tr|A0A0F6B673|A0A0F6B673_SALT1 RecBCD enzyme subunit RecC OS=Salmonella typhimurium (strain 14028s / SGSC 2262) GN=recC PE=3 SV=1	>tr|A0A0F6B673|A0A0F6B673_SALT1	0.35	17	17	17	20	14	34	16	25	18	15	10	8	14	13	19	11	13	12	14	16	10
tr|A0A0F6B4D2|A0A0F6B4D2_SALT1 50S ribosomal protein L3 glutamine methyltransferase OS=Salmonella typhimurium (strain 14028s / SGSC 2262) GN=yfcB PE=3 SV=1	>tr|A0A0F6B4D2|A0A0F6B4D2_SALT1	0.35	14	8	14	15	23	16	13	12	16	14	23	25	6	9	15	25	22	14	13	12	22
tr|A0A0F6B071|A0A0F6B071_SALT1 High frequency lysogenization protein HflD homolog OS=Salmonella typhimurium (strain 14028s / SGSC 2262) GN=ycfC PE=3 SV=1	>tr|A0A0F6B071|A0A0F6B071_SALT1	0.35	15	9	20	12	14	14	7	13	18	12	4	8	5	21	16	14	18	12	10	16	15
tr|A0A0F6AZS0|A0A0F6AZS0_SALT1 4-hydroxyphenylacetate catabolism OS=Salmonella typhimurium (strain 14028s / SGSC 2262) GN=hpaD PE=4 SV=1	>tr|A0A0F6AZS0|A0A0F6AZS0_SALT1	0.35	9	15	8	11	11	11	12	15	13	13	16	21	11	10	10	5	4	12	10	9	6
tr|A0A0F6AZA9|A0A0F6AZA9_SALT1 Anaerobic dimethyl sulfoxide reductase subunit A OS=Salmonella typhimurium (strain 14028s / SGSC 2262) GN=dmsA PE=3 SV=1	>tr|A0A0F6AZA9|A0A0F6AZA9_SALT1	0.35	10	6	8	11	7	12	6	8	11	11	6	8	6	9	21	11	11	15	11	12	10
tr|A0A0F6B042|A0A0F6B042_SALT1 Purine nucleoside phosphoramidase OS=Salmonella typhimurium (strain 14028s / SGSC 2262) GN=ycfF PE=4 SV=1	>tr|A0A0F6B042|A0A0F6B042_SALT1	0.35	8	7	13	8	9	9	11	7	17	10	4	6	14	17	10	11	9	8	8	7	8
tr|A0A0F6B4K6|A0A0F6B4K6_SALT1 Ethanolamine ammonia-lyase light chain OS=Salmonella typhimurium (strain 14028s / SGSC 2262) GN=eutC PE=3 SV=1	>tr|A0A0F6B4K6|A0A0F6B4K6_SALT1	0.35	7	14	10	9	14	8	10	11	11	10	1	7	12	4	16	11	8	8	9	8	9
tr|A0A0F6B8L1|A0A0F6B8L1_SALT1 Putative hexose transferase OS=Salmonella typhimurium (strain 14028s / SGSC 2262) GN=rfaK PE=4 SV=1	>tr|A0A0F6B8L1|A0A0F6B8L1_SALT1	0.35	9	11	12	5	13	12	8	10	9	8	3	5	12	6	5	6	9	12	8	7	7
tr|A0A0F6AWC4|A0A0F6AWC4_SALT1 Molybdenum cofactor biosynthesis protein OS=Salmonella typhimurium (strain 14028s / SGSC 2262) GN=mogA PE=4 SV=1	>tr|A0A0F6AWC4|A0A0F6AWC4_SALT1	0.35	10	9	11	8	14	10	5	8	11	9	4	2	5	10	6	10	11	8	11	10	5
tr|A0A0F6B549|A0A0F6B549_SALT1 Uncharacterized protein OS=Salmonella typhimurium (strain 14028s / SGSC 2262) GN=STM14_3211 PE=4 SV=1	>tr|A0A0F6B549|A0A0F6B549_SALT1	0.35	8	15	9	12	6	8	11	6	7	5	5	6	12	8	10	5	6	7	14	9	8
tr|A0A0F6B438|A0A0F6B438_SALT1 Undecaprenyl phosphate-alpha-4-amino-4-deoxy-L-arabinose arabinosyl transferase OS=Salmonella typhimurium (strain 14028s / SGSC 2262) GN=arnT PE=3 SV=1	>tr|A0A0F6B438|A0A0F6B438_SALT1	0.35	7	8	5	6	7	5	6	8	9	10	14	7	12	6	9	11	5	9	9	8	2
tr|A0A0F6B057|A0A0F6B057_SALT1 Outer membrane-specific lipoprotein transporter subunit LolE OS=Salmonella typhimurium (strain 14028s / SGSC 2262) GN=ycfW PE=4 SV=1	>tr|A0A0F6B057|A0A0F6B057_SALT1	0.35	11	10	6	9	5	12	7	9	13	7	4	4	6	6	12	6	5	8	9	9	6
tr|A0A0F6B5X4|A0A0F6B5X4_SALT1 Putative acetyltransferase OS=Salmonella typhimurium (strain 14028s / SGSC 2262) GN=STM14_3506 PE=4 SV=1	>tr|A0A0F6B5X4|A0A0F6B5X4_SALT1	0.35	10	9	6	9	9	8	11	7	8	6	3	2	5	7	11	10	4	5	7	11	9
tr|A0A0F6B8Y8|A0A0F6B8Y8_SALT1 Putative cytochrome c peroxidase OS=Salmonella typhimurium (strain 14028s / SGSC 2262) GN=STM14_4612 PE=4 SV=1	>tr|A0A0F6B8Y8|A0A0F6B8Y8_SALT1	0.35	6	8	11	7	4	7	6	8	10	5	5	8	12	8	7	4	4	6	10	3	10
tr|A0A0F6B4D7|A0A0F6B4D7_SALT1 Putative cytoplasmic protein OS=Salmonella typhimurium (strain 14028s / SGSC 2262) GN=yfcZ PE=4 SV=1	>tr|A0A0F6B4D7|A0A0F6B4D7_SALT1	0.35	7	5	9	10	6	6	9	6	6	7	3	4	2	11	8	10	9	10	6	9	8
tr|A0A0F6B5K0|A0A0F6B5K0_SALT1 Putative rhodanese-like sulfurtransferase OS=Salmonella typhimurium (strain 14028s / SGSC 2262) GN=ygaP PE=4 SV=1	>tr|A0A0F6B5K0|A0A0F6B5K0_SALT1	0.35	11	6	8	10	10	5	6	4	7	8	4	4	3	6	9	8	9	5	9	6	9
tr|A0A0F6AYP3|A0A0F6AYP3_SALT1 Cytochrome d terminal oxidase polypeptide subunit II OS=Salmonella typhimurium (strain 14028s / SGSC 2262) GN=cydB PE=4 SV=1	>tr|A0A0F6AYP3|A0A0F6AYP3_SALT1	0.35	7	7	5	6	9	5	6	8	6	8	10	4	4	5	8	5	11	12	9	6	3
tr|A0A0F6AZD4|A0A0F6AZD4_SALT1 Tetraacyldisaccharide 4'-kinase OS=Salmonella typhimurium (strain 14028s / SGSC 2262) GN=lpxK PE=3 SV=1	>tr|A0A0F6AZD4|A0A0F6AZD4_SALT1	0.35	3	5	7	5	8	7	3	11	4	8	10	7	8	11	8	4	5	6	5	6	6
tr|A0A0F6AXN4|A0A0F6AXN4_SALT1 Uncharacterized protein OS=Salmonella typhimurium (strain 14028s / SGSC 2262) GN=yajD PE=4 SV=1	>tr|A0A0F6AXN4|A0A0F6AXN4_SALT1	0.35	3	3	5	3	8	8	7	4	10	6	8	5	8	8	8	7	3	5	4	6	8
tr|A0A0F6B2K9|A0A0F6B2K9_SALT1 Phosphogluconate dehydratase OS=Salmonella typhimurium (strain 14028s / SGSC 2262) GN=edd PE=3 SV=1	>tr|A0A0F6B2K9|A0A0F6B2K9_SALT1	0.35	4	5	6	7	7	6	4	6	8	5	6	5	5	5	6	3	1	11	7	7	4
tr|A0A0F6B573|A0A0F6B573_SALT1 tRNA1(Val) (adenine(37)-N6)-methyltransferase OS=Salmonella typhimurium (strain 14028s / SGSC 2262) GN=yfiC PE=3 SV=1	>tr|A0A0F6B573|A0A0F6B573_SALT1	0.35	3	3	5	8	4	4	4	9	8	7	4	6	4	4	5	4	4	7	8	5	8
tr|A0A0F6AXV1|A0A0F6AXV1_SALT1 Maltose O-acetyltransferase OS=Salmonella typhimurium (strain 14028s / SGSC 2262) GN=maa PE=4 SV=1	>tr|A0A0F6AXV1|A0A0F6AXV1_SALT1	0.35	5	1	5	6	7	6	4	6	4	5	1	4	3	5	8	5	3	6	6	4	7
tr|A0A0F6B9J3|A0A0F6B9J3_SALT1 Sulfofructose kinase OS=Salmonella typhimurium (strain 14028s / SGSC 2262) GN=yihV PE=3 SV=1	>tr|A0A0F6B9J3|A0A0F6B9J3_SALT1	0.35	6	4	3	7	4	6	3	3	4	5	1	6	5	6	4	5	8	4	6	6	8
tr|A0A0F6BAI7|A0A0F6BAI7_SALT1 Anaerobic C4-dicarboxylate transporter OS=Salmonella typhimurium (strain 14028s / SGSC 2262) GN=dcuA PE=3 SV=1	>tr|A0A0F6BAI7|A0A0F6BAI7_SALT1	0.35	5	2	6	3	3	6	3	6	7	6	5	2	5	6	5	8	5	3	4	5	4
tr|A0A0F6B1A3|A0A0F6B1A3_SALT1 Putative outer membrane protein OS=Salmonella typhimurium (strain 14028s / SGSC 2262) GN=ynfD PE=4 SV=1	>tr|A0A0F6B1A3|A0A0F6B1A3_SALT1	0.35	4	3	4	4	7	2	3	4	4	3	6	2	4	3	4	3	5	5	4	8	5
tr|A0A0F6BB67|A0A0F6BB67_SALT1 Restriction endonuclease OS=Salmonella typhimurium (strain 14028s / SGSC 2262) GN=mrr PE=4 SV=1	>tr|A0A0F6BB67|A0A0F6BB67_SALT1	0.35	5	4	3	2	4	3	4	6	2	2	4	7	3	5	5	4	3	3	4	3	4
tr|A0A0F6B3J8|A0A0F6B3J8_SALT1 Putative sugar kinase OS=Salmonella typhimurium (strain 14028s / SGSC 2262) GN=yegV PE=4 SV=1	>tr|A0A0F6B3J8|A0A0F6B3J8_SALT1	0.35	3	3	4	4	5	3	3	4	4	4	1	2	2	4	3	2	6	5	4	3	2
tr|A0A0F6AXL9|A0A0F6AXL9_SALT1 Phosphate regulon sensor protein OS=Salmonella typhimurium (strain 14028s / SGSC 2262) GN=phoR PE=4 SV=1	>tr|A0A0F6AXL9|A0A0F6AXL9_SALT1	0.35	4	5	5	3	4	5	2	5	5	4	5	4	2	3	3	4	3	3	1	3	2
tr|A0A0F6B7S6|A0A0F6B7S6_SALT1 Nitrite reductase small subunit OS=Salmonella typhimurium (strain 14028s / SGSC 2262) GN=nirD PE=4 SV=1	>tr|A0A0F6B7S6|A0A0F6B7S6_SALT1	0.35	3	2	2	3	3	2	2	3	2	3	3	4	2	1	2	3	3	5	4	2	2
tr|A0A0F6B423|A0A0F6B423_SALT1 Deubiquitinase OS=Salmonella typhimurium (strain 14028s / SGSC 2262) GN=sseL PE=4 SV=1	>tr|A0A0F6B423|A0A0F6B423_SALT1	0.35	2	1	2	1	1	1	1	1	2	2	1	1	1	1	1	2	2	2	1	1	2
tr|A0A0F6B789|A0A0F6B789_SALT1 50S ribosomal protein L27 OS=Salmonella typhimurium (strain 14028s / SGSC 2262) GN=rpmA PE=3 SV=1	>tr|A0A0F6B789|A0A0F6B789_SALT1	0.36	96	98	89	111	77	85	219	77	65	90	178	195	141	144	119	73	87	132	102	121	137
sp|K22E_HUMAN|	sp|K22E_HUMAN|	0.36	49	56	91	39	57	48	49	66	44	39	85	26	45	112	39	77	40	69	51	74	63
tr|A0A0F6B2Q4|A0A0F6B2Q4_SALT1 Chemotaxis protein CheA OS=Salmonella typhimurium (strain 14028s / SGSC 2262) GN=cheA PE=4 SV=1	>tr|A0A0F6B2Q4|A0A0F6B2Q4_SALT1	0.36	14	13	20	17	22	24	17	26	22	19	38	39	19	13	14	16	17	17	14	13	19
tr|A0A0F6AZ79|A0A0F6AZ79_SALT1 Macrolide transporter subunit MacA OS=Salmonella typhimurium (strain 14028s / SGSC 2262) GN=ybjY PE=3 SV=1	>tr|A0A0F6AZ79|A0A0F6AZ79_SALT1	0.36	17	19	16	12	19	17	8	12	15	10	6	7	17	21	15	9	5	7	13	17	14
tr|A0A0F6AXH0|A0A0F6AXH0_SALT1 Cytochrome BD2 subunit I OS=Salmonella typhimurium (strain 14028s / SGSC 2262) GN=STM14_0422 PE=4 SV=1	>tr|A0A0F6AXH0|A0A0F6AXH0_SALT1	0.36	13	11	9	11	6	14	7	17	9	14	14	13	8	2	13	5	14	13	9	9	17
tr|A0A0F6B032|A0A0F6B032_SALT1 Acyl carrier protein OS=Salmonella typhimurium (strain 14028s / SGSC 2262) GN=acpP PE=3 SV=1	>tr|A0A0F6B032|A0A0F6B032_SALT1	0.36	15	12	16	11	15	10	8	10	12	10	3	2	11	18	8	11	8	11	8	12	11
tr|A0A0F6B035|A0A0F6B035_SALT1 Endolytic murein transglycosylase OS=Salmonella typhimurium (strain 14028s / SGSC 2262) GN=yceG PE=3 SV=1	>tr|A0A0F6B035|A0A0F6B035_SALT1	0.36	10	12	12	13	6	13	7	9	7	10	3	5	14	8	9	6	9	10	16	15	8
tr|A0A0F6B0M3|A0A0F6B0M3_SALT1 Cytoplasmic asparaginase I OS=Salmonella typhimurium (strain 14028s / SGSC 2262) GN=ansA PE=4 SV=1	>tr|A0A0F6B0M3|A0A0F6B0M3_SALT1	0.36	8	9	5	11	15	6	9	12	10	9	3	6	8	13	7	12	16	9	9	14	10
tr|A0A0F6B6M8|A0A0F6B6M8_SALT1 Putative arylsulfatase OS=Salmonella typhimurium (strain 14028s / SGSC 2262) GN=STM14_3771 PE=4 SV=1	>tr|A0A0F6B6M8|A0A0F6B6M8_SALT1	0.36	11	12	14	11	11	6	9	9	8	8	5	6	8	10	8	4	6	7	17	6	7
tr|A0A0F6AWW2|A0A0F6AWW2_SALT1 Polyamine aminopropyltransferase OS=Salmonella typhimurium (strain 14028s / SGSC 2262) GN=speE PE=3 SV=1	>tr|A0A0F6AWW2|A0A0F6AWW2_SALT1	0.36	12	6	5	7	13	6	7	6	10	10	10	14	3	7	8	8	13	4	7	9	9
tr|A0A0F6B3L7|A0A0F6B3L7_SALT1 Putative transcriptional repressor OS=Salmonella typhimurium (strain 14028s / SGSC 2262) GN=yehV PE=4 SV=1	>tr|A0A0F6B3L7|A0A0F6B3L7_SALT1	0.36	8	3	2	8	8	6	13	11	8	9	6	4	4	9	9	10	12	8	9	10	9
[truncated: 960 more rows]

## Sheet: Salmonella M4
#	Identified Proteins (51)	Accession Number	Alternate ID	Common Gene Name	Quantitative Variance	90°C	80°C	70°C	60°C	50°C	40°C	25°C
[truncated: 51 more rows]

[truncated: 9 more sheets: Salmonella M4 STRING, Salmonella JG-1, Salmonella JG-1 STRING, All Enterobacter Proteins, Enterobacter JG-1, Enterobacter JG-1 STRING, Enterobacter M4, Enterobacter M4 STRING, Key]
