# Supplementary material for: Mechanisms of antibiofilm compounds JG-1 and M4 across multiple species: alterations of protein interactions essential to biofilm formation
Source: Front Cell Infect Microbiol. 2025 Sep 17;15:1631575. doi: 10.3389/fcimb.2025.1631575 (PMC12484186; doi:10.3389/fcimb.2025.1631575)
Supplement: Supplementary Table 6 — PullDown proteins. [file Table6.xlsx]

## Sheet: Sup Fig 4b
Identified Proteins	Accession Number	Gene Name	Molecular Weight	JG-1				M4
				Band 1 (SpC)	Band 2 (SpC)	Band 3 (SpC)	Band 5 (SpC)	Band 4 (SpC)
Dipeptide transport protein OS=Salmonella typhimurium (strain LT2 / SGSC1412 / ATCC 700720) OX=99287 GN=dppA PE=3 SV=1	tr|Q8ZLA9|Q8ZLA9_SALTY	dppA	60 kDa	0	0	0	15	7
Thioredoxin 1 OS=Salmonella typhimurium (strain LT2 / SGSC1412 / ATCC 700720) OX=99287 GN=trxA PE=1 SV=2	sp|P0AA28|THIO_SALTY	trxA	12 kDa	2	5	5	3	4
Major outer membrane lipoprotein Lpp 1 OS=Salmonella typhimurium (strain LT2 / SGSC1412 / ATCC 700720) OX=99287 GN=lpp1 PE=3 SV=1	sp|Q7CQN4|LPP1_SALTY	STM14_1671, lpp	8 kDa	0	0	3	4	3
Glyceraldehyde-3-phosphate dehydrogenase OS=Salmonella typhimurium (strain LT2 / SGSC1412 / ATCC 700720) OX=99287 GN=gapA PE=3 SV=2	sp|P0A1P0|G3P_SALTY	gapA	36 kDa	0	0	0	4	3
Outer membrane porin F OS=Salmonella typhimurium (strain LT2 / SGSC1412 / ATCC 700720) OX=99287 GN=ompF PE=1 SV=2	sp|P37432|OMPF_SALTY	ompF	40 kDa	2	3	3	4	0
Outer membrane porin C OS=Salmonella typhimurium (strain LT2 / SGSC1412 / ATCC 700720) OX=99287 GN=ompC PE=3 SV=1	sp|P0A263|OMPC_SALTY	ompC	41 kDa	0	3	0	3	0
Chaperonin GroEL OS=Salmonella typhimurium (strain LT2 / SGSC1412 / ATCC 700720) OX=99287 GN=groEL PE=3 SV=2	sp|P0A1D3|CH60_SALTY	groEL	57 kDa	4	5	5	4	0
Outer membrane protein A OS=Salmonella typhimurium (strain LT2 / SGSC1412 / ATCC 700720) OX=99287 GN=ompA PE=3 SV=2	sp|P02936|OMPA_SALTY	ompA	38 kDa	0	3	2	4	0
Putative Fels-1 prophage minor tail protein OS=Salmonella typhimurium (strain LT2 / SGSC1412 / ATCC 700720) OX=99287 GN=STM0918 PE=4 SV=1	tr|Q8ZQG3|Q8ZQG3_SALTY	STM14_1470	114 kDa	0	0	0	0	2
Uncharacterized protein YncE OS=Salmonella typhimurium (strain LT2 / SGSC1412 / ATCC 700720) OX=99287 GN=yncE PE=3 SV=1	sp|Q8ZPD6|YNCE_SALTY	STM14_1918	39 kDa	0	0	0	4	0
ATP synthase subunit alpha OS=Salmonella typhimurium (strain LT2 / SGSC1412 / ATCC 700720) OX=99287 GN=atpA PE=3 SV=1	sp|Q7CPE1|ATPA_SALTY	atpA	55 kDa	0	0	0	2	0
Serine hydroxymethyltransferase OS=Salmonella typhimurium (strain LT2 / SGSC1412 / ATCC 700720) OX=99287 GN=glyA PE=1 SV=1	sp|P0A2E1|GLYA_SALTY	glyA	45 kDa	0	0	0	2	0
Elongation factor Tu OS=Salmonella typhimurium (strain LT2 / SGSC1412 / ATCC 700720) OX=99287 GN=tufB PE=3 SV=2	sp|P0A1H5|EFTU_SALTY	tuf_1	43 kDa	0	0	0	2	0
Periplasmic beta-glucosidase OS=Salmonella typhimurium (strain LT2 / SGSC1412 / ATCC 700720) OX=99287 GN=bglX PE=3 SV=2	sp|Q56078|BGLX_SALTY	bglX	83 kDa	0	0	2	0	0
DNA protection during starvation protein OS=Salmonella typhimurium (strain LT2 / SGSC1412 / ATCC 700720) OX=99287 GN=dps PE=3 SV=3	sp|Q7CQV9|DPS_SALTY	dps	19 kDa	0	6	0	0	0
Catalase OS=Salmonella typhimurium (strain LT2 / SGSC1412 / ATCC 700720) OX=99287 GN=katE PE=3 SV=1	tr|H9L460|H9L460_SALTY	katE	84 kDa	4	0	0	0	0

## Sheet: Sup Fig 4c
Identified Proteins	Accession Number	Gene Name	Molecular Weight	JG-1	M4			Identified Proteins	Accession Number	Gene Name	Alternate ID	Molecular Weight	M4
				Band 1 (SpC)	Band 2 (SpC)								Band 3 (SpC)	Band 4 (SpC)
ATP synthase subunit alpha OS=Salmonella typhimurium (strain 14028s / SGSC 2262) OX=588858 GN=atpA PE=3 SV=1	tr|A0A0F6B937|A0A0F6B937_SALT1	atpA	55 kDa	0	2			Alcohol dehydrogenase OS=Staphylococcus aureus (strain USA300) OX=367830 GN=adh PE=3 SV=1	sp|Q2FJ31|ADH_STAA3	adh	SAUSA300_0594	36 kDa	13	0
Enolase OS=Salmonella typhimurium (strain 14028s / SGSC 2262) OX=588858 GN=eno PE=3 SV=1	tr|A0A0F6B623|A0A0F6B623_SALT1	eno	46 kDa	2	0			Adenylate kinase OS=Staphylococcus aureus (strain USA300) OX=367830 GN=adk PE=3 SV=1	tr|A0A0H2XH09|A0A0H2XH09_STAA3	adk	SAUSA300_2183	24 kDa	0	9
Glyceraldehyde-3-phosphate dehydrogenase OS=Salmonella typhimurium (strain 14028s / SGSC 2262) OX=588858 GN=gapA PE=3 SV=1	tr|A0A0F6B0L7|A0A0F6B0L7_SALT1	gapA	36 kDa	3	0			Alkyl hydroperoxide reductase C OS=Staphylococcus aureus (strain USA300) OX=367830 GN=ahpC PE=3 SV=1	sp|Q2FJN4|AHPC_STAA3	ahpC	SAUSA300_0380	21 kDa	4	2
Citrate synthase OS=Salmonella typhimurium (strain 14028s / SGSC 2262) OX=588858 GN=gltA PE=3 SV=1	tr|A0A0F6AYN0|A0A0F6AYN0_SALT1	gltA	48 kDa	0	2			Ornithine carbamoyltransferase OS=Staphylococcus aureus (strain USA300) OX=367830 GN=argF PE=3 SV=1	tr|A0A0H2XHH2|A0A0H2XHH2_STAA3 (+1)	argF	SAUSA300_1062	38 kDa	2	0
Chaperonin GroEL OS=Salmonella typhimurium (strain 14028s / SGSC 2262) OX=588858 GN=groEL PE=1 SV=1	tr|A0A0F6BAJ3|A0A0F6BAJ3_SALT1	groEL	57 kDa	2	4			Bifunctional autolysin OS=Staphylococcus aureus (strain USA300) OX=367830 GN=atl PE=3 SV=1	tr|A0A0H2XIJ3|A0A0H2XIJ3_STAA3	atl	SAUSA300_0955	137 kDa	7	12
Co-chaperonin GroES OS=Salmonella typhimurium (strain 14028s / SGSC 2262) OX=588858 GN=groES PE=3 SV=1	tr|A0A0F6BAJ2|A0A0F6BAJ2_SALT1	groES	17 kDa	0	4			ATP synthase subunit alpha OS=Staphylococcus aureus (strain USA300) OX=367830 GN=atpA PE=3 SV=1	sp|Q2FF22|ATPA_STAA3	atpA	SAUSA300_2060	55 kDa	4	0
Major outer membrane lipoprotein Lpp OS=Salmonella typhimurium (strain 14028s / SGSC 2262) OX=588858 GN=lpp PE=3 SV=1	tr|A0A0F6B0X1|A0A0F6B0X1_SALT1	lpp	8 kDa	0	3			Coproheme decarboxylase OS=Staphylococcus aureus (strain USA300) OX=367830 GN=chdC PE=3 SV=1	sp|Q2FJ56|CHDC_STAA3	chdC	SAOUHSC_00573; SAUSA300_0569	29 kDa	0	2
Chromosome partition protein MukB OS=Salmonella typhimurium (strain 14028s / SGSC 2262) OX=588858 GN=mukB PE=3 SV=1	tr|A0A0F6AZE4|A0A0F6AZE4_SALT1	mukB	170 kDa	2	0			ATP-dependent Clp protease ATP-binding subunit ClpL OS=Staphylococcus aureus (strain USA300) OX=367830 GN=clpL PE=3 SV=1	sp|Q2FDV8|CLPL_STAA3	clpL	SAUSA300_2486	78 kDa	0	2
DNA-binding transcriptional activator OsmE OS=Salmonella typhimurium (strain 14028s / SGSC 2262) OX=588858 GN=osmE PE=4 SV=1	tr|A0A0F6B0P4|A0A0F6B0P4_SALT1	osmE	12 kDa	0	2			Global transcriptional regulator CodY OS=Staphylococcus aureus (strain USA300) OX=367830 GN=codY PE=1 SV=1	sp|Q2FHI3|CODY_STAA3	codY	SAUSA300_1148	29 kDa	0	6
50S ribosomal protein L24 OS=Salmonella typhimurium (strain 14028s / SGSC 2262) OX=588858 GN=rplX PE=3 SV=1	tr|A0A0F6B7M5|A0A0F6B7M5_SALT1	rplX	11 kDa	0	7			Cysteine synthase OS=Staphylococcus aureus (strain USA300) OX=367830 GN=cysK PE=3 SV=1	tr|A0A0H2XFQ3|A0A0H2XFQ3_STAA3	cysK	SAOUHSC_00488; SAUSA300_0491	33 kDa	6	0
Putative outer membrane lipoprotein OS=Salmonella typhimurium (strain 14028s / SGSC 2262) OX=588858 GN=slyB PE=4 SV=1	tr|A0A0F6B137|A0A0F6B137_SALT1	slyB	16 kDa	0	4			Deoxyribose-phosphate aldolase OS=Staphylococcus aureus (strain USA300) OX=367830 GN=deoC PE=3 SV=1	tr|A0A0H2XFP3|A0A0H2XFP3_STAA3	deoC	SAUSA300_0140; SAUSA300_2090	23 kDa	0	6
Peptidase C-terminal archaeal/bacterial domain-containing protein OS=Salmonella typhimurium (strain 14028s / SGSC 2262) OX=588858 GN=STM14_1454 PE=4 SV=1	tr|A0A0F6B0B4|A0A0F6B0B4_SALT1 (+1)	STM14_1454	15 kDa	0	4			Chaperone protein DnaK OS=Staphylococcus aureus (strain USA300) OX=367830 GN=dnaK PE=3 SV=1	sp|Q2FGE3|DNAK_STAA3	dnaK	SAUSA300_1540	66 kDa	7	0
UDP-glucose 6-dehydrogenase OS=Salmonella typhimurium (strain 14028s / SGSC 2262) OX=588858 GN=udg PE=3 SV=1	tr|A0A0F6B3C9|A0A0F6B3C9_SALT1	udg	44 kDa	2	0			Elastin-binding protein EbpS OS=Staphylococcus aureus (strain USA300) OX=367830 GN=ebpS PE=3 SV=3	sp|Q2FGW1|EBPS_STAA3	ebpS	SAUSA300_1370	53 kDa	0	2
Sec translocon accessory complex subunit YajC OS=Salmonella typhimurium (strain 14028s / SGSC 2262) OX=588858 GN=yajC PE=3 SV=1	tr|A0A0F6AXM9|A0A0F6AXM9_SALT1	yajC	12 kDa	0	2			Elongation factor P OS=Staphylococcus aureus (strain USA300) OX=367830 GN=efp PE=3 SV=1	sp|Q2FGJ3|EFP_STAA3	efp	SAUSA300_1490	21 kDa	12	3
								Fructose-bisphosphate aldolase class 1 OS=Staphylococcus aureus (strain USA300) OX=367830 GN=fda PE=3 SV=1	sp|Q2FDQ4|ALF1_STAA3	fda	SAUSA300_2540	33 kDa	37	2
								Ribosome-recycling factor OS=Staphylococcus aureus (strain USA300) OX=367830 GN=frr PE=3 SV=1	sp|Q2FHH9|RRF_STAA3	frr	SAUSA300_1152; rrf	20 kDa	0	11
								Glycerophosphoryl diester phosphodiesterase OS=Staphylococcus aureus (strain USA300) OX=367830 GN=glpQ PE=4 SV=1	tr|A0A0H2XHP4|A0A0H2XHP4_STAA3	glpQ	SAOUHSC_00897; SAUSA300_0862	35 kDa	7	0
								Protein/nucleic acid deglycase HchA OS=Staphylococcus aureus (strain USA300) OX=367830 GN=hchA PE=3 SV=1	sp|Q2FJ89|HCHA_STAA3	hchA	SAUSA300_0536	32 kDa	7	0
								Ribosome hibernation promotion factor OS=Staphylococcus aureus (strain USA300) OX=367830 GN=hpf PE=1 SV=1	sp|Q2FIN9|HPF_STAA3	hpf	yfiA; SAUSA300_0736	22 kDa	0	2
								Immunodominant staphylococcal antigen B OS=Staphylococcus aureus (strain USA300) OX=367830 GN=isaB PE=3 SV=1	sp|Q2FDM1|ISAB_STAA3	isaB	SAUSA300_2573	19 kDa	2	3
								L-lactate dehydrogenase 1 OS=Staphylococcus aureus (strain USA300) OX=367830 GN=ldh1 PE=3 SV=2	sp|Q2FK29|LDH1_STAA3	ldh1	SAUSA300_0235	35 kDa	10	0
								Mannose-6-phosphate isomerase OS=Staphylococcus aureus (strain USA300) OX=367830 GN=manA PE=3 SV=1	tr|A0A0H2XE87|A0A0H2XE87_STAA3	manA	SAOUHSC_02976; SAUSA300_2096; SAUSA300_2577	35 kDa	2	0
								Foldase protein PrsA OS=Staphylococcus aureus (strain USA300) OX=367830 GN=prsA PE=3 SV=1	sp|Q2FFQ5|PRSA_STAA3	prsA	SAUSA300_1790	36 kDa	3	0
								Phosphate acetyltransferase OS=Staphylococcus aureus (strain USA300) OX=367830 GN=pta PE=3 SV=1	tr|A0A0H2XHL4|A0A0H2XHL4_STAA3	pta	SAOUHSC_00574; SAUSA300_0570	35 kDa	7	0
								Large ribosomal subunit protein uL1 OS=Staphylococcus aureus (strain USA300) OX=367830 GN=rplA PE=3 SV=1	sp|Q2FJA2|RL1_STAA3	rplA	SAUSA300_0523	25 kDa	0	2
								Large ribosomal subunit protein bL12 OS=Staphylococcus aureus (strain USA300) OX=367830 GN=rplL PE=3 SV=1	sp|Q2FJA0|RL7_STAA3	rplL	SAUSA300_0525	13 kDa	2	0
								Large ribosomal subunit protein bL25 OS=Staphylococcus aureus (strain USA300) OX=367830 GN=rplY PE=1 SV=1	sp|Q2FJE0|RL25_STAA3	rplY	SAUSA300_0479	24 kDa	7	0
								DNA-directed RNA polymerase subunit beta OS=Staphylococcus aureus (strain USA300) OX=367830 GN=rpoB PE=3 SV=2	sp|Q2FJ98|RPOB_STAA3	rpoB	SAUSA300_0527	133 kDa	2	0
								Small ribosomal subunit protein uS3 OS=Staphylococcus aureus (strain USA300) OX=367830 GN=rpsC PE=3 SV=1	sp|Q2FEP5|RS3_STAA3	rpsC	SAUSA300_2198	24 kDa	0	4
								Bacillithiol biosynthesis deacetylase BshB2 OS=Staphylococcus aureus (strain USA300) OX=367830 GN=SAUSA300_0552 PE=4 SV=1	tr|A0A0H2XIE3|A0A0H2XIE3_STAA3	SAUSA300_0552	mshB; bshB2; SAOUHSC_00550	25 kDa	0	2
								MutT/nudix family protein OS=Staphylococcus aureus (strain USA300) OX=367830 GN=SAUSA300_1624 PE=4 SV=1	tr|A0A0H2XGI9|A0A0H2XGI9_STAA3	SAUSA300_1624	mutT; SAOUHSC_01782	23 kDa	0	3
								UPF0173 metal-dependent hydrolase SAUSA300_1653 OS=Staphylococcus aureus (strain USA300) OX=367830 GN=SAUSA300_1653 PE=3 SV=1	sp|Q2FG31|Y1653_STAA3	SAUSA300_1653	SAOUHSC_01815	25 kDa	2	0
								Transaldolase OS=Staphylococcus aureus (strain USA300) OX=367830 GN=SAUSA300_1725 PE=4 SV=1	tr|A0A0H2XET4|A0A0H2XET4_STAA3	SAUSA300_1725	tal; SAOUHSC_01901	26 kDa	0	4
								Uncharacterized protein SAUSA300_1902 OS=Staphylococcus aureus (strain USA300) OX=367830 GN=SAUSA300_1902 PE=3 SV=1	sp|Q2FFH4|Y1902_STAA3	SAUSA300_1902	pgl; SAOUHSC_02143	39 kDa	5	0
								NAD(P)-binding domain-containing protein OS=Staphylococcus aureus (strain USA300) OX=367830 GN=SAUSA300_2097 PE=4 SV=1	tr|A0A0H2XJE5|A0A0H2XJE5_STAA3	SAUSA300_2097	ylbE, yhfK, ylbE_1; SAOUHSC_02387	24 kDa	0	3
								Uncharacterized hydrolase SAUSA300_2518 OS=Staphylococcus aureus (strain USA300) OX=367830 GN=SAUSA300_2518 PE=3 SV=1	sp|Q2FDS6|Y2518_STAA3	SAUSA300_2518	SAOUHSC_02900	31 kDa	7	0
								Immunoglobulin-binding protein Sbi OS=Staphylococcus aureus (strain USA300) OX=367830 GN=sbi PE=3 SV=1	sp|Q2FE79|SBI_STAA3	sbi	SAUSA300_2364	50 kDa	2	0
								Iron-sulfur cluster repair protein ScdA OS=Staphylococcus aureus (strain USA300) OX=367830 GN=scdA PE=3 SV=1	sp|Q2FK11|SCDA_STAA3	scdA	SAUSA300_0253	25 kDa	0	4
								Trigger factor OS=Staphylococcus aureus (strain USA300) OX=367830 GN=tig PE=3 SV=1	sp|Q2FG61|TIG_STAA3	tig	SAUSA300_1622	49 kDa	7	0
								Triosephosphate isomerase OS=Staphylococcus aureus (strain USA300) OX=367830 GN=tpiA PE=3 SV=1	sp|Q2FIL9|TPIS_STAA3	tpiA	SAUSA300_0758	27 kDa	0	28
								Tryptophan--tRNA ligase OS=Staphylococcus aureus (strain USA300) OX=367830 GN=trpS PE=3 SV=1	tr|A0A0H2XGX6|A0A0H2XGX6_STAA3	trpS	SAUSA300_0897	37 kDa	2	0
								Thioredoxin reductase OS=Staphylococcus aureus (strain USA300) OX=367830 GN=trxB PE=3 SV=1	tr|A0A0H2XHQ2|A0A0H2XHQ2_STAA3	trxB	SAUSA300_0747	34 kDa	15	3
								Elongation factor Ts OS=Staphylococcus aureus (strain USA300) OX=367830 GN=tsf PE=3 SV=1	sp|Q2FHI1|EFTS_STAA3	tsf	SAUSA300_1150	32 kDa	21	5
								Elongation factor Tu OS=Staphylococcus aureus (strain USA300) OX=367830 GN=tuf PE=3 SV=1	sp|Q2FJ92|EFTU_STAA3	tuf	SAUSA300_0533	43 kDa	0	2

## Sheet: Sup Fig 4d
Identified Proteins	Accession Number	Gene Name	Common Name	Molecular Weight	JG-1		M4
					Band 1 (SpC)	Band 2 (SpC)	Band 3 (SpC)	Band 4 (SpC)	Band 5 (SpC)
3-oxoacyl-[acyl-carrier-protein] reductase OS=Enterobacter cloacae subsp. cloacae GN=ECL_02543 PE=3 SV=1	tr|A0A0H3CLB0|A0A0H3CLB0_ENTCC	ECL_02543	fabG	25 kDa	0	0	0	0	3
Arginine transporter, periplasmic binding protein OS=Enterobacter cloacae subsp. cloacae GN=ECL_02808 PE=3 SV=1	tr|A0A0H3CP70|A0A0H3CP70_ENTCC	ECL_02808	artI	27 kDa	0	0	0	15	5
Arginine-binding periplasmic protein 2 OS=Enterobacter cloacae subsp. cloacae GN=ECL_02811 PE=3 SV=1	tr|A0A0H3CLZ5|A0A0H3CLZ5_ENTCC	ECL_02811	artJ	27 kDa	0	0	0	2	0
Bacterioferritin OS=Enterobacter cloacae subsp. cloacae GN=ECL_04700 PE=3 SV=1	tr|A0A0H3CSI8|A0A0H3CSI8_ENTCC	ECL_04700	bfr	18 kDa	5	0	0	0	0
Chaperonin GroEL OS=Enterobacter cloacae subsp. cloacae GN=groEL PE=3 SV=1	tr|A0A0H3CHT6|A0A0H3CHT6_ENTCC	groEL	groEL	57 kDa	0	4	0	0	0
Cystine transport system substrate-binding protein OS=Enterobacter cloacae subsp. cloacae GN=fliY PE=3 SV=1	tr|A0A0H3CGA7|A0A0H3CGA7_ENTCC	fliY	fliY	29 kDa	0	0	0	15	2
D-galactose/methyl-galactoside binding periplasmic protein MglB OS=Enterobacter cloacae subsp. cloacae GN=mglB PE=3 SV=1	tr|A0A0H3CM83|A0A0H3CM83_ENTCC	mglB	mglB	36 kDa	0	0	0	0	5
Extracellular ligand-binding receptor OS=Enterobacter cloacae subsp. cloacae GN=ECL_04820 PE=3 SV=1	tr|A0A0H3CRV1|A0A0H3CRV1_ENTCC	ECL_04820	livJ	39 kDa	0	0	4	0	0
Glutamate/aspartate transport system substrate-binding protein OS=Enterobacter cloacae subsp. cloacae GN=gltI PE=4 SV=1	tr|A0A0H3CPZ7|A0A0H3CPZ7_ENTCC	gltI	gltI	35 kDa	0	0	0	7	6
Glutamine ABC transporter periplasmic protein OS=Enterobacter cloacae subsp. cloacae GN=ECL_02920 PE=3 SV=1	tr|A0A0H3CLF9|A0A0H3CLF9_ENTCC	ECL_02920	glnH	27 kDa	0	0	0	8	4
Histidine/lysine/arginine/ornithine transport system substrate-binding protein OS=Enterobacter cloacae subsp. cloacae GN=ECL_03659 PE=3 SV=1	tr|A0A0H3CMT3|A0A0H3CMT3_ENTCC	ECL_03659	argT	28 kDa	0	0	0	9	5
Large ribosomal subunit protein bL17 OS=Enterobacter cloacae subsp. cloacae GN=rplQ PE=3 SV=1	tr|A0A0H3CSJ2|A0A0H3CSJ2_ENTCC	rplQ	rplQ	14 kDa	0	0	3	4	3
Large ribosomal subunit protein uL1 OS=Enterobacter cloacae subsp. cloacae GN=rplA PE=3 SV=1	tr|A0A0H3CDY4|A0A0H3CDY4_ENTCC	rplA	rplA	25 kDa	0	0	0	4	4
Large ribosomal subunit protein uL3 OS=Enterobacter cloacae subsp. cloacae GN=rplC PE=3 SV=1	tr|A0A0H3CUA4|A0A0H3CUA4_ENTCC	rplC	rplC	22 kDa	0	0	0	3	0
Large ribosomal subunit protein uL4 OS=Enterobacter cloacae subsp. cloacae GN=rplD PE=3 SV=1	tr|A0A0H3CSL7|A0A0H3CSL7_ENTCC	rplD	rplD	22 kDa	0	0	0	0	4
Major outer membrane lipoprotein Lpp OS=Enterobacter cloacae subsp. cloacae GN=lpp PE=3 SV=1	tr|A0A0H3CKR5|A0A0H3CKR5_ENTCC	lpp	lpp	8 kDa	4	5	3	3	2
Major type 1 subunit fimbrin (Pilin) OS=Enterobacter cloacae subsp. cloacae GN=fimA PE=4 SV=1	tr|A0A0H3CG14|A0A0H3CG14_ENTCC	fimA	fimA	19 kDa	2	2	0	0	0
Maltodextrin-binding protein OS=Enterobacter cloacae subsp. cloacae GN=ECL_00290 PE=3 SV=1	tr|A0A0H3CH19|A0A0H3CH19_ENTCC	ECL_00290	malE	43 kDa	0	0	3	0	0
Molybdate ABC transporter periplasmic protein OS=Enterobacter cloacae subsp. cloacae GN=ECL_02974 PE=3 SV=1	tr|A0A0H3CKX6|A0A0H3CKX6_ENTCC	ECL_02974	modA	27 kDa	0	0	0	3	0
OmpF porin OS=Enterobacter cloacae subsp. cloacae GN=ECL_02724 PE=3 SV=1	tr|A0A0H3CK46|A0A0H3CK46_ENTCC	ECL_02724	ompF	38 kDa	2	0	0	0	0
Outer membrane protein A OS=Enterobacter cloacae subsp. cloacae GN=ompA PE=3 SV=1	tr|A0A0H3CK16|A0A0H3CK16_ENTCC	ompA	ompA	39 kDa	12	8	9	24	6
Outer membrane protein X OS=Enterobacter cloacae subsp. cloacae GN=ompX PE=3 SV=1	tr|A0A0H3CM98|A0A0H3CM98_ENTCC	ompX	ompX	19 kDa	2	0	0	0	0
Peptidyl-prolyl cis-trans isomerase OS=Enterobacter cloacae subsp. cloacae GN=ECL_00600 PE=3 SV=1	tr|A0A0H3CG94|A0A0H3CG94_ENTCC	ECL_00600	fklB	22 kDa	0	0	0	0	2
Phosphate-binding protein PstS OS=Enterobacter cloacae subsp. cloacae GN=pstS PE=3 SV=1	tr|A0A0H3CVI2|A0A0H3CVI2_ENTCC	pstS	pstS	37 kDa	0	0	3	0	0
Putative periplasmic protein OS=Enterobacter cloacae subsp. cloacae GN=ECL_00787 PE=4 SV=1	tr|A0A0H3CGS4|A0A0H3CGS4_ENTCC	ECL_00787	osmY	21 kDa	0	0	0	0	5
Ribose transport system substrate-binding protein OS=Enterobacter cloacae subsp. cloacae GN=ECL_05130 PE=4 SV=1	tr|A0A0H3CST1|A0A0H3CST1_ENTCC	ECL_05130	rbsB	31 kDa	0	0	0	7	5
Ribosome-recycling factor OS=Enterobacter cloacae subsp. cloacae GN=frr PE=3 SV=1	tr|A0A0H3CJ14|A0A0H3CJ14_ENTCC	frr	frr	21 kDa	0	0	0	0	4
Small ribosomal subunit protein uS3 OS=Enterobacter cloacae subsp. cloacae GN=rpsC PE=3 SV=1	tr|A0A0H3CSL1|A0A0H3CSL1_ENTCC	rpsC	rpsC	26 kDa	0	0	0	7	0
Small ribosomal subunit protein uS4 OS=Enterobacter cloacae subsp. cloacae GN=rpsD PE=3 SV=1	tr|A0A0H3CQG3|A0A0H3CQG3_ENTCC	rpsD	rpsD	23 kDa	0	0	0	4	0
Superoxide dismutase OS=Enterobacter cloacae subsp. cloacae GN=ECL_05067 PE=3 SV=1	tr|A0A0H3CTL5|A0A0H3CTL5_ENTCC	ECL_05067	sodA	23 kDa	0	0	0	0	4
Tellurium resistance protein TerD OS=Enterobacter cloacae subsp. cloacae GN=ECL_A212 PE=4 SV=1	tr|A0A0H3CUE6|A0A0H3CUE6_ENTCC	ECL_A212	terD	20 kDa	0	0	0	0	2
Tellurium resistance protein TerE OS=Enterobacter cloacae subsp. cloacae GN=ECL_A213 PE=4 SV=1	tr|A0A0H3CW88|A0A0H3CW88_ENTCC	ECL_A213	terE	20 kDa	0	0	0	0	5
Toluene tolerance protein Ttg2D OS=Enterobacter cloacae subsp. cloacae GN=ECL_04574 PE=4 SV=1	tr|A0A0H3CS76|A0A0H3CS76_ENTCC	ECL_04574	ttg2D, mlaC, yrbC	24 kDa	0	0	0	7	0

## Sheet: Sup Fig 4e
Identified Proteins	Accession Number	Gene Name	Molecular Weight	JG-1		M4
				Band 1 (SpC)	Band 2 (SpC)	Band 3 (SpC)
ATP synthase subunit alpha OS=Enterobacter cloacae subsp. cloacae (strain ATCC 13047 / DSM 30054 / NBRC 13535 / NCTC 10005 / WDCM 00083 / NCDC 279-56) OX=716541 GN=atpA PE=3 SV=1	tr|A0A0H3CTT1|A0A0H3CTT1_ENTCC	atpA	55 kDa	2	0	0
DNA replication protein DnaC OS=Enterobacter cloacae subsp. cloacae (strain ATCC 13047 / DSM 30054 / NBRC 13535 / NCTC 10005 / WDCM 00083 / NCDC 279-56) OX=716541 GN=ECL_01666 PE=4 SV=1	tr|A0A0H3CH62|A0A0H3CH62_ENTCC	ECL_01666	27 kDa	2	0	0
Enolase OS=Enterobacter cloacae subsp. cloacae (strain ATCC 13047 / DSM 30054 / NBRC 13535 / NCTC 10005 / WDCM 00083 / NCDC 279-56) OX=716541 GN=eno PE=3 SV=1	tr|A0A0H3CSV5|A0A0H3CSV5_ENTCC	eno	46 kDa	0	0	2
Glyceraldehyde-3-phosphate dehydrogenase OS=Enterobacter cloacae subsp. cloacae (strain ATCC 13047 / DSM 30054 / NBRC 13535 / NCTC 10005 / WDCM 00083 / NCDC 279-56) OX=716541 GN=ECL_02470 PE=3 SV=1	tr|A0A0H3CN81|A0A0H3CN81_ENTCC	ECL_02470	35 kDa	2	0	0
Major outer membrane lipoprotein Lpp OS=Enterobacter cloacae subsp. cloacae (strain ATCC 13047 / DSM 30054 / NBRC 13535 / NCTC 10005 / WDCM 00083 / NCDC 279-56) OX=716541 GN=lpp PE=3 SV=1	tr|A0A0H3CKR5|A0A0H3CKR5_ENTCC	lpp	8 kDa	3	0	0
Thioredoxin OS=Enterobacter cloacae subsp. cloacae (strain ATCC 13047 / DSM 30054 / NBRC 13535 / NCTC 10005 / WDCM 00083 / NCDC 279-56) OX=716541 GN=ECL_05003 PE=3 SV=1	tr|A0A0H3CV51|A0A0H3CV51_ENTCC	ECL_05003	12 kDa	4	3	0
