# Supplementary material for: Mechanisms of antibiofilm compounds JG-1 and M4 across multiple species: alterations of protein interactions essential to biofilm formation
Source: Front Cell Infect Microbiol. 2025 Sep 17;15:1631575. doi: 10.3389/fcimb.2025.1631575 (PMC12484186; doi:10.3389/fcimb.2025.1631575)
Supplement: Supplementary Table 7 — IC/EC50 Summary. [file Table7.xlsx]

## Sheet: Salmonella EC50
JSG	Target Gene(s)	Gene Symbol	Mutation Polarity	ΔBiofilm Mass	n=	JG-1 logEC50	WT vs. Mutant JG-1 logEC50 p-value	M4 logEC50	WT vs. Mutant M4 logEC50 p-value	↓ EC50	↑ EC50
1086	STM14_0228	fhuA	Nonpolar	↓	3	-3.499	0.7692	Unstable	0.2545	N	N
3687	STM14_4216	envZ	Nonpolar	N	2	-3.601	0.5771	-3.945	0.9476	N	N
3718	STM14_4713	trxA	Nonpolar	N	2	-2.32	0.0049	-7.484	0.3584	N	Y- JG-1
3733	STM14_2378	fliC	Nonpolar	N	2	-2.984	0.0366	-3.779	0.3885	N	Y- JG-1
3922	STM14_1918	yncE	Nonpolar	N	2	-3.294	0.1706	-4.199	0.834	N	N
3932	STM14_3564	relA	Nonpolar	N	3	-2.965	0.0923	-3.633	0.9305	N	N
4071	STM14_3720	speB	Nonpolar	N	2	-3.227	0.0012	-5.632	0.2532	N	Y- JG-1
4277	STM14_1306	csgD	Nonpolar	↓	2	Unstable	CC	-3.996	0.9002	N	N
4302	STM14_4217	ompR	Polar	↓	6	-5.036	0.5989	-4.677	0.6243	N	N
4570	STM14_1310	csgA	Nonpolar	↓	2	Unstable	CC	-9.588	0.0357	N	Y- M4
4578	STM14_1600	katE	Nonpolar	N	2	-3.434	0.1806	-4.624	0.946	N	N
4658	STM14_0455	yaiC	Nonpolar	N	3	-2.161	0.5104	-3.867	0.0716	Y- JG-1	N
4744	STM14_2620	yegE	Nonpolar	↑	3	-3.163	0.0784	-3.884	<0.0001	N	Y- M4
4777	STM14_0013	dnaK	Nonpolar	↓	2	-3.578	0.0548	-4.406	0.4415	N	N
4849	STM14_5446	tsr	Nonpolar	N	2	0.4142	0.2671	Unstable	0.3735	N	N
4851	STM14_2337	motB	Nonpolar	N	2	-3.357	0.7365	0.9759	0.0399	N	Y- M4
4852	STM14_2374	fliA	Nonpolar	N	2	-1314	CC	Unstable	0.4641	N	N
4855	STM14_2373	fliZ	Polar	N	2	-3.496	0.901	-3.494	0.0306	N	Y- M4
4856	STM14_1304	csgF	Polar	↓	2	1.466	0.0168	-4.35	0.288	N	Y- JG-1
4857	STM14_5543	pefA	Nonpolar	N	2	Unstable	0.8571	Unstable	0.665	N	N
4863	STM14_4305	tcp	Nonpolar	N	2	0.2838	0.1281	Unstable	CC	N	N
5125	STM14_4370- STM14_4400		Nonpolar	N	2	-3.591	0.8926	Unstable	0.712	N	N
5128	STM14_0522	cyoB	Polar	N	3	-3.297	0.7239	Unstable	0.0755	N	N
5129	STM14_0523	cyoA	Polar	N	2	-3.648	0.4143	Unstable	0.4097	N	N
5131	STM14_5340	relB	Nonpolar	N	2	-3.492	0.5858	-4.668	0.56	N	N
5132	STM14_4711	gppA	Nonpolar	N	2	-20.49	0.0944	-3.775	0.0002	N	Y- M4
5133	STM14_2168	cydB homolog	Nonpolar	N	2	-2.978	0.0392	-4.192	0.8115	N	Y- JG-1
5134	STM14_2168	cydB homolog	Polar	N	2	-2.723	0.3715	-4.075	0.6986	N	N
5136	STM14_5341	relE	Polar	N	2	-2.792	0.0115	-4.229	0.3989	N	Y- JG-1
5137	STM14_5006	rsd	Nonpolar	N	2	-3.358	0.9494	-9.447	0.5245	N	N
5138	STM14_0523	cyoA	Nonpolar	N	2	-3.199	0.3956	-5.589	0.164	N	N
5139	STM14_0862	cydB	Nonpolar	N	2	Unstable	CC	-3.75	0.5636	N	N
5141	STM14_1870	relE homolog	Nonpolar	N	3	-3.51	0.3411	-3.883	0.747	N	N
5142	STM14_0519	cyoE	Polar	N	3	-2.762	0.5266	-2.59	0.8635	N	N
5143	STM14_0220	dksA	Polar	N	3	-1.136	0.0164	-3.482	0.9415	N	Y- JG-1
5144	STM14_0220	dksA	Nonpolar	N	2	Unstable	0.1911	-3.882	0.5339	N	N
5145	STM14_0519	cyoE	Nonpolar	N	3	-3.202	0.442	19.6	0.8307	N	N
5147	STM14_5341	relE	Nonpolar	N	2	-3.435	0.8415	4.844	0.7056	N	N
5152	STM14_4008	rpoN	Polar	N	3	-2.581	0.8872	-4.133	0.2157	N	N
5162	STM14_2603	wcaG	Nonpolar	N	3	-2.847	0.3604	Unstable	0.0048	N	Y- M4
5166	STM14_0862	cydB	Polar	N	2	-0.5389	0.0017	-4.453	0.8957	Y- JG-1	N
5168	STM14_1870	relE homolog	Polar	N	2	-3.637	0.2037	-5.494	0.0852	N	N
5173	STM14_4008	rpoN	Nonpolar	N	2	Unstable	0.037	Unstable	0.0001	N	Y- JG-1/M4
5180	STM14_4375	dppA	Polar	N	2	-3.64	0.8926	-4.711	0.6063	N	N
5184	STM14_1130	ompF	Nonpolar	N	6	-3.854	CC	-4.543	0.3215	N	N
5186	STM14_2797	ompC	Nonpolar	↓	2	-3.715	0.2218	-4.345	0.4261	N	N
5187	STM14_2797	ompC	Polar	↓	5	-3.623	0.041	-3.802	0.0573	N	Y- JG-1
5190	STM14_1470		Nonpolar	N	2	-3.503	0.6241	-3.946	0.993	N	N
5191	STM14_1470		Polar	N	2	-3.931	0.5589	-4.25	0.3207	N	N
5192	STM14_4663	atpA	Nonpolar	N	2	-3.834	0.308	-4.597	0.4785	N	N
5193	STM14_4663	atpA	Polar	↓	2	-5.691	0.2214	Unstable	0.2163	N	N
5194	STM14_2670	bglX	Nonpolar	N	2	-3.629	0.3364	-4.217	0.5256	N	N
5196	STM14_0966	dps	Nonpolar	N	2	-3.48	0.2359	Unstable	0.3194	N	N
5197	STM14_1214	ompA	Nonpolar	↓	6	-4.686	0.0282	-3.257	0.0062	Y- JG-1	Y- M4
5209		ompC ompF	Polar/Nonpolar	↓	4	-3.309	0.6898	-4.581	0.8681	N	N
5210	STM14_4507	spoT-Δctd	Polar	N	3	-8.607	0.2952	-3.662	0.0138	N	Y- M4
5211		spoT-Δctd ΔrelA::FRT	Polar	↓	3	-6.307	CC	-8.933	0.0689	N	N
5212	STM14_3564	relA	Nonpolar	↓	3	Unstable	0.55	-5.05	0.1072	N	N
5213		relA::FRT spoT::FRT	Nonpolar	↓	3	-10.5	0.3774	-5.695	0.0625	N	N
5280	STM14_1592	osmE	Nonpolar	N	2	-1.936	0.7758	-4.41	0.304	N	N
5282	STM14_2979	yfeR	Nonpolar	N	2	-2.395	0.9901	-4.398	0.1362	N	N
5284	STM14_1743	slyB	Polar	↓	2	-3.378	0.1615	-4.451	0.5611	N	N
5285	STM14_2574	udg	Nonpolar	N	2	-3.581	0.1716	-4.468	0.6252	N	N
5286	STM14_2093	yciE	Nonpolar	N	2	Unstable	CC	-4.373	0.2909	N	N
5287	STM14_5411	uxuR	Nonpolar	N	2	-2.503	0.9334	-4.386	0.1069	N	N
5289	STM14_0161	yacA	Nonpolar	N	2	-3.479	0.5696	-3.894	0.0204	N	Y- M4
5290	STM14_3163	lepA	Nonpolar	N	2	-3.671	0.0207	-4.174	0.0267	N	Y- JG-1/M4
5291	STM14_0481	yajC	Nonpolar	↓	2	-4.816	<0.0001	-4.218	0.1241	N	N
5292	STM14_3266	yfiA	Nonpolar	N	2	-3.17	0.5368	-4.402	0.6376	N	N
5294	STM14_4822	typA	Nonpolar	N	2	-2.694	0.9439	-4.424	0.4256	N	N
5296	STM14_5278	rplI	Nonpolar	N	2	-2.828	0.4374	-3.36	0.0057	N	Y- M4
5297	STM14_3976	secG	Nonpolar	N	2	-2.737	0.4152	-3.33	0.0009	N	Y- M4
5298	STM14_5245	hflC	Nonpolar	N	2	-1.926	0.4762	-4.409	0.5311	N	N
5300	STM14_5243	hflX	Nonpolar	N	2	-3.203	0.387	-4.294	0.192	N	N
5302	STM14_3135	hmpA	Polar	N	2	-1.933	0.0499	Unstable	0.1055	N	Y- JG-1
5303	STM14_1162		Nonpolar	N	2	-2.718	0.4496	-3.946	0.0034	N	Y- M4
5305	STM14_0529	tig	Nonpolar	N	2	-2.325	0.5517	-4.353	0.5807	N	N
5307	STM14_4461	secB	Nonpolar	↓	5	-2.481	0.0275	-4.491	<0.0001	Y- JG-1/M4	N
5314	STM14_5340	relB	Polar	N	2	-18.63	0.3253	-3.938	0.0757	N	N
5315	STM14_4173	crp	Nonpolar	N	2	-7011187	CC	-3.944	0.0032	N	Y- M4
5319	STM14_3234	rpoE	Polar	↓	2	-18.63	0.3253	-4.619	0.0295	N	N
5320	STM14_3234	rpoE	Nonpolar	↓	2	-10.09	<0.0001	-22.02	0.0933	Y- M4	N
5321	STM14_0014	dnaJ	Nonpolar	↓	2	-2.967	0.3782	Unstable	0.0001	N	Y- M4
5322	STM14_5476	rimI	Polar	↓	5	-3.422	0.0929	-4.495	0.0041	Y- JG-1/M4	N
5353		secB rimI	Nonpolar/Polar	↓	3	-3.178	0.0407	-5.131	<0.0001	Y- JG-1/M4	N
5366	STM14_3233	rseA	Nonpolar	N	3	-3.581	0.2935	-4.148	0.0345	N	Y- M4
5367	STM14_3233	rseA	Polar	↓	3	-3.537	0.4843	-3.533	0.0067	N	Y- M4
5372	STM14_4009	yhbH	Nonpolar	↑	3	-2.814	0.5703	Unstable	0.0052	N	Y- M4
5373	STM14_4009	yhbH	Polar	N	3	-3.282	0.8297	Unstable	0.0013	N	Y- M4
5374	STM14_5477	yjjG	Polar	N	2	-2.453	0.8958	-2.808	0.1484	N	N
5375	STM14_5477	yjjG	Nonpolar	N	3	Unstable	CC	-3.009	<0.0001	N	Y- M4
5376	STM14_5478	prfC	Nonpolar	N	3	Unstable	CC	-3.934	0.0671	N	N
5378	STM14_4662	atpG	Nonpolar	↓	3	Unstable	CC	Unstable	0.0411	N	Y- M4
5379	STM14_4662	atpG	Polar	↓	3	Unstable	CC	Unstable	0.0481	N	Y- M4
5380	STM14_4660	atpC	Nonpolar	↓	3	-5.05	0.7157	Unstable	0.0347	N	Y- M4
5381	STM14_4660	atpC	Polar	↓	3	Unstable	CC	Unstable	0.0412	N	Y- M4
5382	STM14_4010	ptsN	Nonpolar	↑	3	-1.321	0.0002	-3.559	<0.0001	N	Y- JG-1/M4
5383	STM14_4010	ptsN	Polar	↑	3	-3.019	0.7173	-3.629	<0.0001	N	Y- M4
5384	STM14_3231	rseC	Nonpolar	N	3	-1.912	0.2051	-3.856	0.02	N	Y- M4
5385	STM14_3231	rseC	Polar	↑	3	-0.38	0.0046	-3.64	<0.0001	N	Y- JG-1/M4
5388	STM14_4012	ptsO	Nonpolar	N	3	-2.187	0.2517	Unstable	0.0114	Y- M4 ≤20	Y- M4 ≥40
5390	STM14_4659		Polar	N	3	-3.507	0.3914	-3.241	0.0225	Y- M4 ≤20	Y- M4 ≥40
5392	STM14_5475	holD	Nonpolar	↓	3	-2.417	0.8257	-4.409	0.0819	N	N
5439	STM14_3231	rseC		N	3	-2.889	0.2387	-3.648	0.0009	Y- M4 ≤20	Y- M4 ≥40
5440	STM14_4041	degS		↓	3	112541	0.2495	-5.422	<0.0001	N	Y- M4
5441	STM14_0265	rseP		↓	3	-59.86	<0.0001	-4.025	0.2222	N	Y- JG-1
5442	STM14_3232	rseB		N	2	-2.988	0.163	-4.109	0.2042	N	N
5444		degS rseP		↓	3	-2.204	0.9424	-192598	0.0084	N	Y- M4
5468	STM14_4897	ydeW	Nonpolar	N	3	-3.205	0.3144	-3.823	0.0971	N	N
5471	STM14_2058	yciR	Nonpolar	N	3	-11.25	0.0008	-13.33	0.0008	N	Y- M4
5473	STM14_5232	artI	Nonpolar	N	3	-1.741	0.6134	Unstable	CC	N	N
5475	STM14_3402	luxS	Nonpolar	N	3	-3.013	0.6386	-2.812	0.9998	N	N
5477	STM14_2368	sdiA	Nonpolar	N	3	-7.6	0.0027	17.36	0.3647	Y- JG-1 ≤20	Y- JG-1 ≥40
5479	STM14_1789	tqsA	Nonpolar	N	3	-3.495	0.1004	-3.339	0.3169	N	N
5483	STM14_4899	ego	Nonpolar	N	3	-3.145	0.7104	Unstable	0.0954	N	N
5484	STM14_4899	ego	Polar	N	3	-2.926	0.7276	-3.925	0.0159	N	Y- M4
5485	STM14_4896	ydeV	Nonpolar	N	3	-2.169	0.6923	-3.861	0.0746	N	N
5487	STM14_5242	hfq	Polar	↓	3	-3.668	0.4782	-5.031	0.0201	N	Y- M4
5488	STM14_0247	pfs	Nonpolar	N	3	-2.59	0.7251	-3.752	0.0051	N	Y- M4
5489	STM14_2368- STM14_2416		Polar	↓	3	-2.597	0.8594	-4.074	0.021	N	Y- M4
5512	STM14_5361	arcA homolog	Nonpolar	N	3	-3.351	0.4388	-3.917	0.097	N	N
5513	STM14_5361	arcA homolog	Polar	N	3	Unstable	CC	-0.9556	0.1226	N	N
5514	STM14_0622	arcC	Nonpolar	↓	3	-2.791	0.6763	-3.764	0.0021	N	Y- M4
5516	STM14_1843	yneH	Nonpolar	N	3	-3.587	0.257	-4.154	0.2636	N	N
5518	STM14_2790	napF	Nonpolar	N	3	Unstable	CC	Unstable	0.237	N	N
5519	STM14_2790	napF	Polar	N	3	-0.4081	0.5027	-3.885	0.1355	N	N
5520	STM14_2785	napB	Nonpolar	N	3	-2.06	0.9237	-4.065	0.1854	N	N
5521	STM14_2785	napB	Polar	N	3	Unstable	CC	-4.135	0.4863	N	N
5522	STM14_5358	argF homolog	Nonpolar	N	3	-2.83	0.6803	-3.821	0.0086	N	Y- M4
5524	STM14_1903	narU	Nonpolar	N	3	Unstable	CC	-3.927	0.0058	N	Y- M4
5525	STM14_1903	narU	Polar	N	3	-3.176	0.1703	-3.975	0.051	N	N
5526	STM14_4183	nirB	Nonpolar	N	3	-3.05	0.382	-3.985	0.0713	N	N
5527	STM14_4183	nirB	Polar	N	3	-1.647	0.8316	-3.918	0.2014	N	N
5528	STM14_4955	argE	Nonpolar	N	3	-1.634	0.9992	-3.927	0.0253	N	Y- M4
5530	STM14_3973	argG	Nonpolar	↓	3	-2.942	0.3813	-4.089	0.0236	N	Y- M4
5532	STM14_2134	narK	Polar	N	3	-3.08	0.6915	-3.701	0.0092	N	Y- M4
5533	STM14_0077	carA	Nonpolar	↓	3	-5.415	0.6186	Unstable	0.0466	N	Y- M4
5534	STM14_0077	carA	Polar	↓	3	-2.231	0.981	Unstable	0.0144	N	Y- M4
5535	STM14_5569		Nonpolar	↓	3	-1.391	0.7652	-3.76	0.0592	N	N
5537	STM14_4820	glnA	Polar	↓	3	-7.156	<0.0001	-3.967	0.429	Y- JG-1 ≤40	Y- JG-1 ≥80
5538	STM14_4956	argC	Nonpolar	N	3	Unstable	CC	-4.004	0.0121	N	Y- M4
5539	STM14_4956	argC	Polar	↓	3	-3.596	0.283	-3.876	0.0088	N	Y- M4
5540	STM14_2170	gluD homolog	Nonpolar	N	2	Unstable	0.2412	-3.722	0.0222	N	Y- M4
5542	STM14_2775	narP	Nonpolar	N	2	-3.107	0.5837	-3.711	0.0002	N	Y- M4
5543	STM14_3042	narQ	Nonpolar	N	2	-2.732	0.9883	-3.401	0.0004	N	Y- M4
5547	STM14_1577	gdhA	Nonpolar	N	2	-3.867	0.0711	-4.003	0.0042	N	Y- JG-1
5549	STM14_2874	yfbQ	Nonpolar	N	2	Unstable	CC	-0.3867	<0.0001	Y- M4	N
5550	STM14_2137	narL	Nonpolar	N	2	-1.562	0.4705	Unstable	CC	N	N
5555	STM14_3607	argA	Nonpolar	N	2	-1.401	0.1299	-4.266	0.8272	N	N
5557	STM14_2138	narX	Nonpolar	N	2	-3.082	0.7408	-218120	CC	Y- M4	N
5558	STM14_2138	narX	Polar	N	2	Unstable	CC	-1.412	0.0072	N	N
5571	STM14_2797	ompC	Nonpolar	N	3	-2.673	0.1179	-4.287	0.8028	N	N
5572	STM14_1130	ompF	Nonpolar	N	3	-2.659	0.4637	-4.282	0.8548	N	N
5573	STM14_4713	trxA	Nonpolar	N	3	2.887	0.0107	-4.028	0.0082	N	Y- JG-1/M4
5574	STM14_2797	ompC	Polar	N	3	-2.166	0.0343	-4.336	0.3145	N	Y- JG-1
5575	STM14_1214	ompA	Nonpolar	↓	2	-4.448	0.3013	-9.8	0.7514	N	N
5576	STM14_1214	ompA	Polar	↓	3	-4.886	0.2226	-743046	CC	N	N
5577		ompC trxA	Polar/Nonpolar	N	3	-1.683	0.0314	-4.456	0.0925	N	Y- JG-1
5578		ompC ompF	Polar/Nonpolar	N	3	-1.075	0.0249	-4.392	0.3336	N	Y- JG-1
5590		ompC ompA	Polar/Nonpolar	↓	3	-4.502	0.7329	-4.165	0.7922	N	N
5591		ompF ompA	Nonpolar/Polar	↓	3	-4.936	0.2238	-4.63	0.098	N	N

## Sheet: ompC compared to others
JSG	Target Gene(s)	Gene Symbol	Mutation Polarity	ΔBiofilm Mass	n=	JG-1 logEC50	omp C vs. double mutant JG-1 logEC50 p-value	M4 logEC50	omp C vs. double mutant M4 logEC50 p-value	↓ EC50	↑ EC50
5577		ompC trxA	Polar/Nonpolar	N	3	-1.683	0.2341	-4.456	0.2211	N	N
5578		ompC ompF	Polar/Nonpolar	N	3	-1.075	0.1631	-4.392	0.6221	N	N
5590		ompC ompA	Polar/Nonpolar	↓	3	-4.502	0.7274	-4.165	0.64	N	N
5209		ompC ompF	Polar/Nonpolar	↓	4	-3.309	0.3974	-4.581	0.0009	N	N

## Sheet: Salmonella p<0.05
JSG	Target Gene(s)	Gene Symbol	Mutation Polarity	ΔBiofilm Mass	n=	JG-1 logEC50	WT vs. Mutant JG-1 logEC50 p-value	M4 logEC50	WT vs. Mutant M4 logEC50 p-value	↓ EC50	↑ EC50
5514	STM14_0622	arcC	Nonpolar	↓	3	-2.791	0.6763	-3.764	0.0021	N	Y- M4
5538	STM14_4956	argC	Nonpolar	N	3	Unstable	CC	-4.004	0.0121	N	Y- M4
5539	STM14_4956	argC	Polar	↓	3	-3.596	0.283	-3.876	0.0088	N	Y- M4
5528	STM14_4955	argE	Nonpolar	N	3	-1.634	0.9992	-3.927	0.0253	N	Y- M4
5522	STM14_5358	argF homolog	Nonpolar	N	3	-2.83	0.6803	-3.821	0.0086	N	Y- M4
5530	STM14_3973	argG	Nonpolar	↓	3	-2.942	0.3813	-4.089	0.0236	N	Y- M4
5380	STM14_4660	atpC	Nonpolar	↓	3	-5.05	0.7157	Unstable	0.0347	N	Y- M4
5381	STM14_4660	atpC	Polar	↓	3	Unstable	CC	Unstable	0.0412	N	Y- M4
5378	STM14_4662	atpG	Nonpolar	↓	3	Unstable	CC	Unstable	0.0411	N	Y- M4
5379	STM14_4662	atpG	Polar	↓	3	Unstable	CC	Unstable	0.0481	N	Y- M4
5533	STM14_0077	carA	Nonpolar	↓	3	-5.415	0.6186	Unstable	0.0466	N	Y- M4
5534	STM14_0077	carA	Polar	↓	3	-2.231	0.981	Unstable	0.0144	N	Y- M4
5315	STM14_4173	crp	Nonpolar	N	2	-7011187	CC	-3.944	0.0032	N	Y- M4
4570	STM14_1310	csgA	Nonpolar	↓	2	Unstable	CC	-9.588	0.0357	N	Y- M4
4856	STM14_1304	csgF	Polar	↓	2	1.466	0.0168	-4.35	0.288	N	Y- JG-1
5166	STM14_0862	cydB	Polar	N	2	-0.5389	0.0017	-4.453	0.8957	Y- JG-1	N
5133	STM14_2168	cydB homolog	Nonpolar	N	2	-2.978	0.0392	-4.192	0.8115	N	Y- JG-1
5440	STM14_4041	degS	cat	↓	3	112541	0.2495	-5.422	<0.0001	N	Y- M4
5444		degS rseP		↓	3	-2.204	0.9424	-192598	0.0084	N	Y- M4
5143	STM14_0220	dksA	Polar	N	3	-1.136	0.0164	-3.482	0.9415	N	Y- JG-1
5321	STM14_0014	dnaJ	Nonpolar	↓	2	-2.967	0.3782	Unstable	0.0001	N	Y- M4
5484	STM14_4899	ego	Polar	N	3	-2.926	0.7276	-3.925	0.0159	N	Y- M4
3733	STM14_2378	fliC	Nonpolar	N	2	-2.984	0.0366	-3.779	0.3885	N	Y- JG-1
4855	STM14_2373	fliZ	Polar	N	2	-3.496	0.901	-3.494	0.0306	N	Y- M4
5547	STM14_1577	gdhA	Nonpolar	N	2	-3.867	0.0711	-4.003	0.0042	N	Y- JG-1
5537	STM14_4820	glnA	Polar	↓	3	-7.156	<0.0001	-3.967	0.429	Y- JG-1 ≤40	Y- JG-1 ≥80
5540	STM14_2170	gluD homolog	Nonpolar	N	2	Unstable	0.2412	-3.722	0.0222	N	Y- M4
5132	STM14_4711	gppA	Nonpolar	N	2	-20.49	0.0944	-3.775	0.0002	N	Y- M4
5487	STM14_5242	hfq	Polar	↓	3	-3.668	0.4782	-5.031	0.0201	N	Y- M4
5302	STM14_3135	hmpA	Polar	N	2	-1.933	0.0499	Unstable	0.1055	N	Y- JG-1
5290	STM14_3163	lepA	Nonpolar	N	2	-3.671	0.0207	-4.174	0.0267	N	Y- JG-1/M4
4851	STM14_2337	motB	Nonpolar	N	2	-3.357	0.7365	0.9759	0.0399	N	Y- M4
5532	STM14_2134	narK	Polar	N	3	-3.08	0.6915	-3.701	0.0092	N	Y- M4
5542	STM14_2775	narP	Nonpolar	N	2	-3.107	0.5837	-3.711	0.0002	N	Y- M4
5543	STM14_3042	narQ	Nonpolar	N	2	-2.732	0.9883	-3.401	0.0004	N	Y- M4
5524	STM14_1903	narU	Nonpolar	N	3	Unstable	CC	-3.927	0.0058	N	Y- M4
5557	STM14_2138	narX	Nonpolar	N	2	-3.082	0.7408	-218120	CC	Y- M4	N
5197	STM14_1214	ompA	Nonpolar	↓	6	-4.686	0.0282	-3.257	0.0062	Y- JG-1	Y- M4
5187	STM14_2797	ompC	Polar	↓	5	-3.623	0.041	-3.802	0.0573	N	Y- JG-1
5574	STM14_2797	ompC	Polar	N	3	-2.166	0.0343	-4.336	0.3145	N	Y- JG-1
5578		ompC ompF	Polar/Nonpolar	N	3	-1.075	0.0249	-4.392	0.3336	N	Y- JG-1
5577		ompC trxA	Polar/Nonpolar	N	3	-1.683	0.0314	-4.456	0.0925	N	Y- JG-1
5488	STM14_0247	pfs	Nonpolar	N	3	-2.59	0.7251	-3.752	0.0051	N	Y- M4
5382	STM14_4010	ptsN	Nonpolar	↑	3	-1.321	0.0002	-3.559	<0.0001	N	Y- JG-1/M4
5383	STM14_4010	ptsN	Polar	↑	3	-3.019	0.7173	-3.629	<0.0001	N	Y- M4
5388	STM14_4012	ptsO	Nonpolar	N	3	-2.187	0.2517	Unstable	0.0114	Y- M4 ≤20	Y- M4 ≥40
5136	STM14_5341	relE	Polar	N	2	-2.792	0.0115	-4.229	0.3989	N	Y- JG-1
5322	STM14_5476	rimI	Polar	↓	5	-3.422	0.0929	-4.495	0.0041	Y- JG-1/M4	N
5296	STM14_5278	rplI	Nonpolar	N	2	-2.828	0.4374	-3.36	0.0057	N	Y- M4
5320	STM14_3234	rpoE	Nonpolar	↓	2	-10.09	<0.0001	-22.02	0.0933	Y- M4	N
5173	STM14_4008	rpoN	Nonpolar	N	2	Unstable	0.037	Unstable	0.0001	N	Y- JG-1/M4
5366	STM14_3233	rseA	Nonpolar	N	3	-3.581	0.2935	-4.148	0.0345	N	Y- M4
5367	STM14_3233	rseA	Polar	↓	3	-3.537	0.4843	-3.533	0.0067	N	Y- M4
5384	STM14_3231	rseC	Nonpolar	N	3	-1.912	0.2051	-3.856	0.02	N	Y- M4
5385	STM14_3231	rseC	Polar	↑	3	-0.38	0.0046	-3.64	<0.0001	N	Y- JG-1/M4
5439	STM14_3231	rseC		N	3	-2.889	0.2387	-3.648	0.0009	Y- M4 ≤20	Y- M4 ≥40
5441	STM14_0265	rseP		↓	3	-59.86	<0.0001	-4.025	0.2222	N	Y- JG-1
5477	STM14_2368	sdiA	Nonpolar	N	3	-7.6	0.0027	17.36	0.3647	Y- JG-1 ≤20	Y- JG-1 ≥40
5307	STM14_4461	secB	Nonpolar	↓	5	-2.481	0.0275	-4.491	<0.0001	Y- JG-1/M4	N
5353		secB rimI	Nonpolar/Polar	↓	3	-3.178	0.0407	-5.131	<0.0001	Y- JG-1/M4	N
5297	STM14_3976	secG	Nonpolar	N	2	-2.737	0.4152	-3.33	0.0009	N	Y- M4
4071	STM14_3720	speB	Nonpolar	N	2	-3.227	0.0012	-5.632	0.2532	N	Y- JG-1
5210	STM14_4507	spoT-Δctd	Polar	N	3	-8.607	0.2952	-3.662	0.0138	N	Y- M4
3718	STM14_4713	trxA	Nonpolar	N	2	-2.32	0.0049	-7.484	0.3584	N	Y- JG-1
5573	STM14_4713	trxA	Nonpolar	N	3	2.887	0.0107	-4.028	0.0082	N	Y- JG-1/M4
5162	STM14_2603	wcaG	Nonpolar	N	3	-2.847	0.3604	Unstable	0.0048	N	Y- M4
5289	STM14_0161	yacA	Nonpolar	N	2	-3.479	0.5696	-3.894	0.0204	N	Y- M4
4658	STM14_0455	yaiC	Nonpolar	N	3	-2.161	0.5104	-3.867	0.0716	Y- JG-1	N
5471	STM14_2058	yciR	Nonpolar	N	3	-11.25	0.0008	-13.33	0.0008	N	Y- M4
4744	STM14_2620	yegE	Nonpolar	↑	3	-3.163	0.0784	-3.884	<0.0001	N	Y- M4
5549	STM14_2874	yfbQ	Nonpolar	N	2	Unstable	CC	-0.3867	<0.0001	Y- M4	N
5372	STM14_4009	yhbH	Nonpolar	↑	3	-2.814	0.5703	Unstable	0.0052	N	Y- M4
5373	STM14_4009	yhbH	Polar	N	3	-3.282	0.8297	Unstable	0.0013	N	Y- M4
5375	STM14_5477	yjjG	Nonpolar	N	3	Unstable	CC	-3.009	<0.0001	N	Y- M4
5303	STM14_1162		Nonpolar	N	2	-2.718	0.4496	-3.946	0.0034	N	Y- M4
5489	STM14_2368- STM14_2416		Polar	↓	3	-2.597	0.8594	-4.074	0.021	N	Y- M4
5390	STM14_4659		Polar	N	3	-3.507	0.3914	-3.241	0.0225	Y- M4 ≤20	Y- M4 ≥40

## Sheet: Staph IC50
JSG	Target Gene	Gene Symbol	ΔBiofilm Mass	n=	Cells			Biofilm
					logIC50	logIC50 p-value	Δ IC50	logIC50	logIC50 p-value	Δ IC50
5316	SAUSA300_1148	codY	↓	3	-4.75	0.2941	N	-6.307	0.0086	↑
5317	SAUSA300_0955	atl	↓	3	-4.761	0.5368	N	-4.965	0.6079	N
5318	SAUSA300_2479	cidA	N	3	-4.732	0.0587	N	-5.019	0.1257	↓
5326	SAUSA300_2540	fda	N	3	-4.848	0.1363	N	-5.622	0.0002	↓
5327	SAUSA300_0594	adh	N	3	-4.927	0.1189	N	-5.317	0.0118	↓
5328	SAUSA300_0862	glpQ	N	3	-4.926	0.2208	N	-5	0.5274	N
5329	SAUSA300_2518		N	3	-4.923	0.1299	N	-5.153	0.0207	↓
5330	SAUSA300_1622	tig	N	3	-4.879	0.1455	N	-4.974	0.2768	N
5331	SAUSA300_1902		N	3	-4.921	0.1587	N	-5.166	0.0031	↓
5332	SAUSA300_0380	ahpC	N	3	-4.941	0.4914	N	-5.053	0.0009	↑
5333	SAUSA300_2573	isaB	N	3	-4.851	0.0867	N	-5.743	0.0002	↓
5334	SAUSA300_2096	manA	N	3	-4.738	0.0002	↑	-5.221	0.3561	N
5335	SAUSA300_2364	sbi	N	3	-4.865	0.0144	↑	-4.99	0.5723	N
5336	SAUSA300_2486	clpL	N	3	-4.926	0.9538	N	-5.232	0.0196	↓
5338	SAUSA300_0140	deoC	N	3	-4.828	0.0104	↑	-5.03	0.5644	N
5339	SAUSA300_1370	ebpS	↓	3	-4.798	0.2994	N	-5.239	0.0101	↓
5340	SAUSA300_0552	bshB2	N	3	-4.915	0.5605	N	-4.983	0.3034	N
5341	SAUSA300_2097	ylbE	↓	3	-4.871	0.0434	↑	-5.252	0.0003	↓
5342	SAUSA300_0253	scdA	N	3	-4.93	0.9316	N	-5.031	0.4229	N
5343	SAUSA300_0235	ldh1	N	3	-4.911	0.2287	N	-5.17	0.0088	↓
5344	SAUSA300_0536	hchA	N	3	-4.708	0.0009	↑	-4.83	0.0378	↑
5345	SAUSA300_0736	hpf	N	3	-4.934	0.5563	N	-5.204	0.0151	↓

## Sheet: Staph p<0.05
JSG	Target Gene	Gene Symbol	ΔBiofilm Mass	n=	Cells			Biofilm
					logIC50	logIC50 p-value	Δ IC50	logIC50	logIC50 p-value	Δ IC50
5316	SAUSA300_1148	codY	↓	3	-4.75	0.2941	N	-6.307	0.0086	↑
5318	SAUSA300_2479	cidA	N	3	-4.732	0.0587	N	-5.019	0.1257	↓
5326	SAUSA300_2540	fda	N	3	-4.848	0.1363	N	-5.622	0.0002	↓
5327	SAUSA300_0594	adh	N	3	-4.927	0.1189	N	-5.317	0.0118	↓
5329	SAUSA300_2518		N	3	-4.923	0.1299	N	-5.153	0.0207	↓
5331	SAUSA300_1902		N	3	-4.921	0.1587	N	-5.166	0.0031	↓
5332	SAUSA300_0380	ahpC	N	3	-4.941	0.4914	N	-5.053	0.0009	↑
5333	SAUSA300_2573	isaB	N	3	-4.851	0.0867	N	-5.743	0.0002	↓
5334	SAUSA300_2096	manA	N	3	-4.738	0.0002	↑	-5.221	0.3561	N
5335	SAUSA300_2364	sbi	N	3	-4.865	0.0144	↑	-4.99	0.5723	N
5336	SAUSA300_2486	clpL	N	3	-4.926	0.9538	N	-5.232	0.0196	↓
5338	SAUSA300_0140	deoC	N	3	-4.828	0.0104	↑	-5.03	0.5644	N
5339	SAUSA300_1370	ebpS	↓	3	-4.798	0.2994	N	-5.239	0.0101	↓
5341	SAUSA300_2097	ylbE	↓	3	-4.871	0.0434	↑	-5.252	0.0003	↓
5343	SAUSA300_0235	ldh1	N	3	-4.911	0.2287	N	-5.17	0.0088	↓
5344	SAUSA300_0536	hchA	N	3	-4.708	0.0009	↑	-4.83	0.0378	↑
5345	SAUSA300_0736	hpf	N	3	-4.934	0.5563	N	-5.204	0.0151	↓
